# Supplementary material for: Effect of weathered on the pore characteristics of different rocks in coal-bearing strata
Source: PLoS One. 2025 Mar 28;20(3):e0320446. doi: 10.1371/journal.pone.0320446 (PMC11952217; doi:10.1371/journal.pone.0320446)
Supplement: S1 Data — (ZIP) [file pone.0320446.s001.zip]

Archive with 12 entries (11 files):
- S1 data/
- S1 data/Supporting data in Fig 10.xlsx
- S1 data/Supporting data in Fig 11.xlsx
- S1 data/Supporting data in Fig 12.xlsx
- S1 data/Supporting data in Fig 13.xlsx
- S1 data/Supporting data in Fig 14.xlsx
- S1 data/Supporting data in Fig 15.xlsx
- S1 data/Supporting data in Fig 16.xlsx
- S1 data/Supporting data in Fig 6.xlsx
- S1 data/Supporting data in Fig 7.xlsx
- S1 data/Supporting data in Fig 8.xlsx
- S1 data/Supporting data in Fig 9.xlsx
