# Supplementary material for: Effect of weathered on the pore characteristics of different rocks in coal-bearing strata
Source: PLoS One. 2025 Mar 28;20(3):e0320446. doi: 10.1371/journal.pone.0320446 (PMC11952217; doi:10.1371/journal.pone.0320446)
Supplement: S1 Data — (ZIP) [file pone.0320446.s001.zip › S1 data/Supporting data in Fig 10.xlsx]

## Sheet: Fig10a
coarse sandstone-Porosity (%)	coarse sandstone-Permeability (mD)	Medium sandstone-Porosity (%)	Medium sandstone-Permeability (mD)	Fine sandstone-Porosity (%)	Fine sandstone-Permeability (mD)	Siltstone-Porosity (%)	Siltstone-Permeability (mD)
11.5389	0.00795	9.71009	0.00324	8.00054	0.00117	5.98	0.0003
11.5742	0.00662	9.71815	0.00273	7.01617	0.000606309	7.18	0.0004
11.7218	0.00858	9.3207	0.00212	8.49913	0.00128	6.27	0.0003
12.0232	0.00585	9.06199	0.00226	7.57437	0.000622317	6.57	0.0001

## Sheet: Fig10b
coarse sandstone-Porosity (%)	coarse sandstone-Permeability (mD)	Medium sandstone-Porosity (%)	Medium sandstone-Permeability (mD)	Fine sandstone-Porosity (%)	Fine sandstone-Permeability (mD)	Siltstone-Porosity (%)	Siltstone-Permeability (mD)
13.2159	0.01611	10.3195	0.00456	8.64621	0.0026	7.56	0.0003
13.724	0.01561	10.0851	0.00369	8.82342	0.00335	6.49	0.0003
12.7185	0.01042	10.1934	0.0042	8.1626	0.00196	6.79	0.0004
12.5389	0.01195	10.6023	0.00515	8.91151	0.00364	6.27	0.0004
