# Supplementary material for: Effect of weathered on the pore characteristics of different rocks in coal-bearing strata
Source: PLoS One. 2025 Mar 28;20(3):e0320446. doi: 10.1371/journal.pone.0320446 (PMC11952217; doi:10.1371/journal.pone.0320446)
Supplement: S1 Data — (ZIP) [file pone.0320446.s001.zip › S1 data/Supporting data in Fig 11.xlsx]

## Sheet: Fig11a
	Average porosity (%)	yEr±
S1-S4	6.49	0.4445
S5-S8	7.7	0.488
F1-F4	7.77	0.545
F5-F8	8.64	0.2897
M1-M4	9.45	0.2782
M5-M8	10.3	0.1914
C1-C4	11.71	0.1901
C5-C8	13.05	0.4601

## Sheet: Fig11b
	Average porosity (%)	yEr±
S1-S4	0.0002	5e-05
S5-S8	0.0003	0.0001
F1-F4	0.0009	0.0003
F5-F8	0.0029	0.0006
M1-M4	0.0026	0.0004
M5-M8	0.0044	0.0005
C1-C4	0.0072	0.0011
C5-C8	0.0135	0.0023
