# Supplementary material for: Effect of weathered on the pore characteristics of different rocks in coal-bearing strata
Source: PLoS One. 2025 Mar 28;20(3):e0320446. doi: 10.1371/journal.pone.0320446 (PMC11952217; doi:10.1371/journal.pone.0320446)
Supplement: S1 Data — (ZIP) [file pone.0320446.s001.zip › S1 data/Supporting data in Fig 13.xlsx]

## Sheet: Fig13a
	D1	Average of D1(Unweathered)	Average of D1(Weathered)
S1	2.9813
S2	2.9704	2.97225
S3	2.9562
S4	2.9811
S5	2.9801
S6	2.9801
S7	2.9705		2.97153
S8	2.9554
F1	2.9614
F2	2.7746	2.90152
F3	2.898
F4	2.9721
F5	2.5271
F6	2.8747
F7	2.6426		2.66388
F8	2.6111
M1	2.7138
M2	2.7746	2.7794
M3	2.8157
M4	2.8135
M5	2.6034
M6	2.5468
M7	2.5252		2.57057
M8	2.6069
C1	2.5689
C2	2.7735	2.69923
C3	2.7241
C4	2.7304
C5	2.7235
C6	2.5297
C7	2.7996
C8	2.5753		2.65703

## Sheet: Fig13b
	D2	Average of D2(Unweathered)	Average of D2(Weathered)
S1	2.9961
S2	2.9924	2.99492
S3	2.9956
S4	2.9956
S5	2.9956
S6	2.996
S7	2.992		2.99317
S8	2.9891
F1	2.9997
F2	2.9984	2.99742
F3	2.9928
F4	2.9988
F5	2.6724
F6	2.9989
F7	2.9948		2.91147
F8	2.9798
M1	2.9687
M2	2.9951	2.98535
M3	2.9925
M4	2.9851
M5	2.9898
M6	2.9782
M7	2.9682		2.97708
M8	2.9721
C1	2.9159
C2	2.9479	2.93808
C3	2.9274
C4	2.9611
C5	2.8725
C6	2.8883
C7	2.9982
C8	2.8676		2.90665

## Sheet: Fig13c
	DT	Average of DT(Unweathered)	Average of DT(Weathered)
S1	2.8793
S2	2.8818	2.8007
S3	2.7582
S4	2.6838
S5	2.69
S6	2.7221
S7	2.7328		2.7064
S8	2.6807
F1	2.8791
F2	2.7712	2.8481
F3	2.8568
F4	2.8856
F5	2.8751
F6	2.8802
F7	2.8668		2.8744
F8	2.8756
M1	2.6917
M2	2.7712	2.76
M3	2.8138
M4	2.8015
M5	2.7587
M6	2.7712
M7	2.7838		2.77
M8	2.7615
C1	2.6284
C2	2.7176	2.69
C3	2.6583
C4	2.7557
C5	2.7384
C6	2.6376
C7	2.7483
C8	2.6957		2.71
