# Supplementary material for: Effect of weathered on the pore characteristics of different rocks in coal-bearing strata
Source: PLoS One. 2025 Mar 28;20(3):e0320446. doi: 10.1371/journal.pone.0320446 (PMC11952217; doi:10.1371/journal.pone.0320446)
Supplement: S1 Data — (ZIP) [file pone.0320446.s001.zip › S1 data/Supporting data in Fig 14.xlsx]

## Sheet: Fig14a
Coarse sandstone		Medium sandstone		Fine sandstone		Siltstone
DT	Macropore (%)	DT	Macropore (%)	DT	Macropore (%)	DT	Macropore (%)
2.6284	39.15	2.6917	19.75	2.8791	0.26	2.8793	2.12
2.7176	29.71	2.7712	4.18	2.7712	2.01	2.8818	2.45
2.6583	33.59	2.8138	7.04	2.8568	5.34	2.7582	2.19
2.7557	27.77	2.8015	12.13	2.8856	1.56	2.6838	2.73

## Sheet: Fig14b
Coarse sandstone		Medium sandstone		Fine sandstone		Siltstone
DT	Mesopore (%)	DT	Mesopore (%)	DT	Mesopore (%)	DT	Mesopore (%)
2.6284	37.94	2.6917	39.24	2.8791	9.65	2.8793	3.05
2.7176	29.01	2.7712	39.23	2.7712	16.94	2.8818	4.01
2.7583	30.64	2.8138	32.93	2.8068	20.96	2.7582	11.11
2.7557	34.42	2.8015	30.81	2.8856	7.23	2.6838	3.55

## Sheet: Fig14c
Coarse sandstone		Medium sandstone		Fine sandstone		Siltstone
DT	Fine pore (%)	DT	Fine pore (%)	DT	Fine pore (%)	DT	Fine pore (%)
2.6284	22.71	2.6917	39.06	2.8791	69.89	2.8793	76.02
2.7176	36.57	2.7712	49.23	2.8712	74.35	2.8818	65.63
2.7583	33.12	2.8138	49.33	2.8068	55.67	2.7582	75.37
2.7557	34.25	2.8015	46.3	2.8856	69.44	2.6838	82.76

## Sheet: Fig14d
Coarse sandstone		Medium sandstone		Fine sandstone		Siltstone
DT	Micropore (%)	DT	Micropore (%)	DT	Micropore (%)	DT	Micropore (%)
2.6284	0.2	2.6917	1.95	2.8791	20.2	2.8793	18.81
2.7176	4.71	2.7712	7.36	2.7712	6.7	2.8818	27.91
2.7583	2.65	2.8138	10.7	2.8068	18.03	2.7582	11.33
2.7557	3.56	2.8015	10.76	2.8856	21.77	2.6838	10.96

## Sheet: Fig14e
Coarse sandstone		Medium sandstone		Fine sandstone		Siltstone
DT	Macropore (%)	DT	Macropore (%)	DT	Macropore (%)	DT	Macropore (%)
2.7384	50.33	2.7587	11.73	2.8751	25.67	2.69	2.12
2.6376	46.95	2.7712	21.64	2.8802	17.67	2.7221	0.87
2.7483	60.7	2.7838	27.08	2.8568	6.36	2.7328	5.29
2.6957	56.92	2.7615	6.36	2.8756	17.84	2.6807	0.87

## Sheet: Fig14f
Coarse sandstone		Medium sandstone		Fine sandstone		Siltstone
DT	Mesopore (%)	DT	Mesopore (%)	DT	Mesopore (%)	DT	Mesopore (%)
2.7384	23.52	2.7587	51.64	2.8751	48.85	2.69	3.05
2.6376	34.79	2.7712	50.25	2.8802	47.38	2.7221	1.86
2.7483	15.71	2.7838	48.24	2.8568	52.32	2.7328	5.02
2.6957	26.94	2.7615	52.32	2.8756	48.91	2.6807	1.86

## Sheet: Fig14g
Coarse sandstone		Medium sandstone		Fine sandstone		Siltstone
DT	Fine pore (%)	DT	Fine pore (%)	DT	Fine pore (%)	DT	Fine pore (%)
2.7384	25.07	2.7587	32.86	2.8751	25.15	2.69	76.02
2.6376	17.87	2.7712	26.44	2.8802	28.9	2.7221	70.84
2.7483	21.24	2.7838	23.98	2.8668	40.36	2.7328	69.47
2.6957	15.71	2.7615	40.36	2.8756	29.93	2.6807	70.84

## Sheet: Fig14h
Coarse sandstone		Medium sandstone		Fine sandstone		Siltstone
DT	Micropore (%)	DT	Micropore (%)	DT	Micropore (%)	DT	Micropore (%)
2.7384	1.08	2.7587	3.77	2.8751	0.33	2.69	18.81
2.6376	0.39	2.7712	1.67	2.8802	6.05	2.7221	26.43
2.7483	2.35	2.7838	0.7	2.8668	0.96	2.7328	20.22
2.6957	0.43	2.7615	0.96	2.8756	3.32	2.6807	26.43
