# Supplementary material for: Effect of weathered on the pore characteristics of different rocks in coal-bearing strata
Source: PLoS One. 2025 Mar 28;20(3):e0320446. doi: 10.1371/journal.pone.0320446 (PMC11952217; doi:10.1371/journal.pone.0320446)
Supplement: S1 Data — (ZIP) [file pone.0320446.s001.zip › S1 data/Supporting data in Fig 15.xlsx]

## Sheet: Fig15a
Coarse sandstone		Medium sandstone		Fine sandstone		Siltstone
DT	Porosity (%)	DT	Porosity (%)	DT	Porosity (%)	DT	Porosity (%)
2.6284	11.5389	2.6917	9.71009	2.8791	8.00054	2.8793	5.98
2.7176	11.5742	2.7712	9.71815	2.7712	7.01617	2.8818	7.18
2.6583	11.7218	2.8138	9.3207	2.8568	8.49913	2.7582	6.27
2.7557	12.0232	2.8015	9.06199	2.8856	7.57437	2.6838	6.57

## Sheet: Fig15b
Coarse sandstone		Medium sandstone		Fine sandstone		Siltstone
DT	Porosity (%)	DT	Porosity (%)	DT	Porosity (%)	DT	Porosity (%)
2.7384	13.2159	2.7587	10.3195	2.8751	8.64621	2.69	7.56
2.6376	13.724	2.7712	10.0851	2.8802	8.82342	2.7221	6.49
2.7483	12.7185	2.7838	10.1934	2.8668	8.1626	2.7328	6.79
2.6957	12.5389	2.7615	10.6023	2.8756	8.91151	2.6807	6.27
