# Supplementary material for: Effect of weathered on the pore characteristics of different rocks in coal-bearing strata
Source: PLoS One. 2025 Mar 28;20(3):e0320446. doi: 10.1371/journal.pone.0320446 (PMC11952217; doi:10.1371/journal.pone.0320446)
Supplement: S1 Data — (ZIP) [file pone.0320446.s001.zip › S1 data/Supporting data in Fig 16.xlsx]

## Sheet: Fig16a
Feldspar content(%)	DT(Unweathered)	Feldspar content(%)	DT(Unweathered)
28.9	2.8793	44.2	2.69
46.5	2.8818	52	2.7221
58.7	2.8791	49	2.8751
51.5	2.7712	50.6	2.8802
40.5	2.6917	31.4	2.7587
40.6	2.7712	37.9	2.7712
21.6	2.6284	21.4	2.7384
23.3	2.7176	26.8	2.6376

## Sheet: Fig16b
Quartz content(%)	DT(Unweathered)	Quartz content(%)	DT(Unweathered)
45	2.8793	40.9	2.69
33	2.8818	35.5	2.7221
29.2	2.8791	30.2	2.8751
35.7	2.7712	28.4	2.8802
38.5	2.6917	36.1	2.7587
37	2.7712	30.6	2.7712
48.4	2.6284	34.7	2.7384
47.5	2.7176	31.4	2.6376

## Sheet: Fig16c
Clay mineral content(%)	DT(Unweathered)	Clay mineral content(%)	DT(Unweathered)
7.9	2.8793	14.9	2.69
10	2.8818	12.5	2.7221
12.1	2.8791	20.8	2.8751
12.8	2.7712	21.3	2.8802
15.5	2.6917	28.4	2.7587
16.5	2.7712	28.2	2.7712
30	2.6284	43.9	2.7384
29.2	2.7176	41.8	2.6376
