# Supplementary material for: Effect of weathered on the pore characteristics of different rocks in coal-bearing strata
Source: PLoS One. 2025 Mar 28;20(3):e0320446. doi: 10.1371/journal.pone.0320446 (PMC11952217; doi:10.1371/journal.pone.0320446)
Supplement: S1 Data — (ZIP) [file pone.0320446.s001.zip › S1 data/Supporting data in Fig 6.xlsx]

## Sheet: Fig6a
S1		S2		S5		S6
2θ (°)	Inntensity (a.u.)	2θ (°)	Inntensity (a.u.)	2θ (°)	Inntensity (a.u.)	2θ (°)	Inntensity (a.u.)
5	29	5	102	5	10	5	10
5.02049	0	5.02049	104	5.02049	3	5.02049	8
5.04097	29	5.04097	93	5.04097	9	5.04097	8
5.06146	58	5.06146	104	5.06146	8	5.06146	13
5.08194	29	5.08194	97	5.08194	6	5.08194	8
5.10243	29	5.10243	102	5.10243	3	5.10243	14
5.12291	58	5.12291	98	5.12291	8	5.12291	6
5.1434	29	5.1434	104	5.1434	6	5.1434	15
5.16389	86	5.16389	95	5.16389	4	5.16389	7
5.18437	58	5.18437	90	5.18437	8	5.18437	12
5.20486	29	5.20486	93	5.20486	8	5.20486	7
5.22534	58	5.22534	88	5.22534	8	5.22534	6
5.24583	58	5.24583	84	5.24583	8	5.24583	7
5.26632	0	5.26632	89	5.26632	3	5.26632	12
5.2868	29	5.2868	99	5.2868	6	5.2868	10
5.30729	86	5.30729	95	5.30729	6	5.30729	8
5.32777	58	5.32777	99	5.32777	5	5.32777	3
5.34826	0	5.34826	80	5.34826	8	5.34826	9
5.36874	58	5.36874	83	5.36874	7	5.36874	7
5.38923	86	5.38923	86	5.38923	8	5.38923	6
5.40972	58	5.40972	75	5.40972	4	5.40972	7
5.4302	58	5.4302	80	5.4302	9	5.4302	6
5.45069	86	5.45069	81	5.45069	9	5.45069	12
5.47117	58	5.47117	74	5.47117	7	5.47117	7
5.49166	29	5.49166	85	5.49166	4	5.49166	8
5.51215	58	5.51215	86	5.51215	12	5.51215	8
5.53263	58	5.53263	85	5.53263	6	5.53263	10
5.55312	29	5.55312	95	5.55312	5	5.55312	7
5.5736	29	5.5736	92	5.5736	5	5.5736	8
5.59409	58	5.59409	93	5.59409	7	5.59409	14
5.61458	29	5.61458	91	5.61458	7	5.61458	11
5.63506	144	5.63506	78	5.63506	9	5.63506	9
5.65555	0	5.65555	92	5.65555	8	5.65555	7
5.67603	29	5.67603	84	5.67603	7	5.67603	11
5.69652	144	5.69652	82	5.69652	10	5.69652	10
5.717	86	5.717	77	5.717	4	5.717	6
5.73749	86	5.73749	82	5.73749	3	5.73749	5
5.75798	29	5.75798	79	5.75798	9	5.75798	13
5.77846	0	5.77846	87	5.77846	10	5.77846	12
5.79895	58	5.79895	88	5.79895	10	5.79895	8
5.81943	86	5.81943	72	5.81943	14	5.81943	10
5.83992	29	5.83992	83	5.83992	10	5.83992	12
5.86041	29	5.86041	83	5.86041	11	5.86041	11
5.88089	58	5.88089	81	5.88089	3	5.88089	14
5.90138	86	5.90138	88	5.90138	11	5.90138	9
5.92186	29	5.92186	79	5.92186	12	5.92186	11
5.94235	58	5.94235	69	5.94235	8	5.94235	12
5.96283	58	5.96283	86	5.96283	5	5.96283	14
5.98332	115	5.98332	80	5.98332	9	5.98332	11
6.00381	86	6.00381	82	6.00381	13	6.00381	10
6.02429	86	6.02429	77	6.02429	7	6.02429	17
6.04478	115	6.04478	82	6.04478	2	6.04478	15
6.06526	144	6.06526	78	6.06526	5	6.06526	14
6.08575	86	6.08575	77	6.08575	4	6.08575	8
6.10624	202	6.10624	78	6.10624	10	6.10624	16
6.12672	86	6.12672	71	6.12672	9	6.12672	10
6.14721	86	6.14721	78	6.14721	4	6.14721	15
6.16769	29	6.16769	70	6.16769	5	6.16769	13
6.18818	115	6.18818	69	6.18818	3	6.18818	12
6.20866	115	6.20866	72	6.20866	7	6.20866	9
6.22915	58	6.22915	76	6.22915	7	6.22915	10
6.24964	86	6.24964	72	6.24964	2	6.24964	12
6.27012	0	6.27012	82	6.27012	4	6.27012	11
6.29061	58	6.29061	78	6.29061	3	6.29061	7
6.31109	144	6.31109	84	6.31109	6	6.31109	3
6.33158	115	6.33158	72	6.33158	2	6.33158	4
6.35207	58	6.35207	76	6.35207	6	6.35207	13
6.37255	144	6.37255	72	6.37255	4	6.37255	13
6.39304	86	6.39304	74	6.39304	2	6.39304	7
6.41352	29	6.41352	66	6.41352	3	6.41352	6
6.43401	58	6.43401	76	6.43401	0	6.43401	7
6.45449	0	6.45449	70	6.45449	5	6.45449	7
6.47498	58	6.47498	68	6.47498	3	6.47498	5
6.49547	86	6.49547	74	6.49547	5	6.49547	3
6.51595	58	6.51595	56	6.51595	4	6.51595	7
6.53644	29	6.53644	66	6.53644	7	6.53644	7
6.55692	29	6.55692	72	6.55692	7	6.55692	6
6.57741	0	6.57741	74	6.57741	7	6.57741	6
6.5979	29	6.5979	76	6.5979	5	6.5979	4
6.61838	58	6.61838	66	6.61838	4	6.61838	3
6.63887	0	6.63887	72	6.63887	5	6.63887	8
6.65935	58	6.65935	60	6.65935	0	6.65935	3
6.67984	58	6.67984	76	6.67984	1	6.67984	6
6.70033	115	6.70033	78	6.70033	7	6.70033	5
6.72081	29	6.72081	60	6.72081	3	6.72081	6
6.7413	29	6.7413	66	6.7413	6	6.7413	11
6.76178	0	6.76178	62	6.76178	1	6.76178	4
6.78227	29	6.78227	57	6.78227	2	6.78227	5
6.80275	0	6.80275	62	6.80275	1	6.80275	5
6.82324	29	6.82324	62	6.82324	2	6.82324	4
6.84373	58	6.84373	68	6.84373	7	6.84373	4
6.86421	0	6.86421	61	6.86421	4	6.86421	6
6.8847	86	6.8847	72	6.8847	5	6.8847	5
6.90518	86	6.90518	70	6.90518	4	6.90518	9
6.92567	29	6.92567	68	6.92567	2	6.92567	8
6.94616	86	6.94616	64	6.94616	2	6.94616	5
6.96664	58	6.96664	58	6.96664	6	6.96664	5
6.98713	29	6.98713	62	6.98713	2	6.98713	3
7.00761	29	7.00761	60	7.00761	3	7.00761	3
7.0281	0	7.0281	60	7.0281	4	7.0281	4
7.04858	58	7.04858	70	7.04858	5	7.04858	2
7.06907	58	7.06907	65	7.06907	4	7.06907	5
7.08956	29	7.08956	66	7.08956	4	7.08956	1
7.11004	0	7.11004	68	7.11004	0	7.11004	5
7.13053	0	7.13053	64	7.13053	5	7.13053	4
7.15101	29	7.15101	65	7.15101	1	7.15101	4
7.1715	115	7.1715	59	7.1715	1	7.1715	5
7.19198	29	7.19198	67	7.19198	2	7.19198	3
7.21247	29	7.21247	69	7.21247	3	7.21247	4
7.23296	0	7.23296	57	7.23296	1	7.23296	6
7.25344	86	7.25344	61	7.25344	1	7.25344	6
7.27393	29	7.27393	60	7.27393	2	7.27393	3
7.29441	29	7.29441	63	7.29441	1	7.29441	5
7.3149	58	7.3149	70	7.3149	1	7.3149	5
7.33539	58	7.33539	55	7.33539	0	7.33539	1
7.35587	0	7.35587	61	7.35587	2	7.35587	3
7.37636	29	7.37636	69	7.37636	1	7.37636	7
7.39684	0	7.39684	55	7.39684	2	7.39684	7
7.41733	0	7.41733	59	7.41733	4	7.41733	8
7.43781	58	7.43781	60	7.43781	2	7.43781	5
7.4583	0	7.4583	68	7.4583	1	7.4583	5
7.47879	58	7.47879	59	7.47879	3	7.47879	3
7.49927	0	7.49927	65	7.49927	3	7.49927	6
7.51976	29	7.51976	64	7.51976	2	7.51976	6
7.54024	29	7.54024	57	7.54024	1	7.54024	4
7.56073	58	7.56073	64	7.56073	3	7.56073	1
7.58122	115	7.58122	67	7.58122	3	7.58122	2
7.6017	0	7.6017	58	7.6017	2	7.6017	11
7.62219	0	7.62219	61	7.62219	1	7.62219	4
7.64267	202	7.64267	55	7.64267	1	7.64267	6
7.66316	58	7.66316	64	7.66316	2	7.66316	2
7.68365	86	7.68365	57	7.68365	2	7.68365	4
7.70413	115	7.70413	62	7.70413	0	7.70413	7
7.72462	29	7.72462	63	7.72462	1	7.72462	4
7.7451	0	7.7451	67	7.7451	2	7.7451	3
7.76559	86	7.76559	53	7.76559	3	7.76559	4
7.78607	0	7.78607	59	7.78607	2	7.78607	5
7.80656	0	7.80656	58	7.80656	3	7.80656	2
7.82705	58	7.82705	63	7.82705	4	7.82705	5
7.84753	29	7.84753	66	7.84753	4	7.84753	7
7.86802	58	7.86802	58	7.86802	4	7.86802	8
7.8885	29	7.8885	58	7.8885	3	7.8885	5
7.90899	0	7.90899	58	7.90899	1	7.90899	6
7.92948	115	7.92948	64	7.92948	1	7.92948	2
7.94996	0	7.94996	51	7.94996	1	7.94996	6
7.97045	58	7.97045	55	7.97045	4	7.97045	5
7.99093	58	7.99093	58	7.99093	2	7.99093	4
8.01142	0	8.01142	53	8.01142	3	8.01142	4
8.0319	58	8.0319	65	8.0319	2	8.0319	3
8.05239	0	8.05239	52	8.05239	2	8.05239	0
8.07288	29	8.07288	60	8.07288	2	8.07288	7
8.09336	29	8.09336	56	8.09336	1	8.09336	8
8.11385	0	8.11385	63	8.11385	0	8.11385	6
8.13433	58	8.13433	61	8.13433	2	8.13433	2
8.15482	58	8.15482	62	8.15482	2	8.15482	7
8.1753	0	8.1753	53	8.1753	0	8.1753	8
8.19579	58	8.19579	64	8.19579	0	8.19579	3
8.21628	86	8.21628	61	8.21628	2	8.21628	6
8.23676	115	8.23676	60	8.23676	1	8.23676	8
8.25725	0	8.25725	59	8.25725	0	8.25725	2
8.27773	86	8.27773	58	8.27773	0	8.27773	4
8.29822	115	8.29822	54	8.29822	2	8.29822	4
8.31871	0	8.31871	64	8.31871	1	8.31871	8
8.33919	29	8.33919	53	8.33919	1	8.33919	3
8.35968	0	8.35968	55	8.35968	0	8.35968	3
8.38016	29	8.38016	56	8.38016	0	8.38016	5
8.40065	86	8.40065	64	8.40065	2	8.40065	7
8.42113	29	8.42113	61	8.42113	6	8.42113	1
8.44162	144	8.44162	50	8.44162	3	8.44162	0
8.46211	0	8.46211	63	8.46211	0	8.46211	6
8.48259	29	8.48259	64	8.48259	2	8.48259	2
8.50308	58	8.50308	48	8.50308	0	8.50308	1
8.52356	58	8.52356	60	8.52356	2	8.52356	2
8.54405	86	8.54405	54	8.54405	2	8.54405	3
8.56454	144	8.56454	56	8.56454	2	8.56454	8
8.58502	29	8.58502	55	8.58502	4	8.58502	5
8.60551	58	8.60551	48	8.60551	3	8.60551	2
8.62599	58	8.62599	60	8.62599	3	8.62599	8
8.64648	29	8.64648	48	8.64648	1	8.64648	6
8.66696	58	8.66696	50	8.66696	2	8.66696	4
8.68745	0	8.68745	58	8.68745	2	8.68745	4
8.70794	58	8.70794	59	8.70794	5	8.70794	5
8.72842	0	8.72842	53	8.72842	1	8.72842	5
8.74891	86	8.74891	55	8.74891	4	8.74891	7
8.76939	58	8.76939	53	8.76939	2	8.76939	12
8.78988	115	8.78988	61	8.78988	1	8.78988	3
8.81037	58	8.81037	61	8.81037	4	8.81037	12
8.83085	58	8.83085	53	8.83085	2	8.83085	7
8.85134	29	8.85134	58	8.85134	6	8.85134	4
8.87182	144	8.87182	47	8.87182	6	8.87182	11
8.89231	144	8.89231	49	8.89231	8	8.89231	6
8.9128	58	8.9128	47	8.9128	5	8.9128	5
8.93328	58	8.93328	58	8.93328	3	8.93328	7
8.95377	58	8.95377	56	8.95377	4	8.95377	1
8.97425	0	8.97425	58	8.97425	3	8.97425	5
8.99474	29	8.99474	50	8.99474	2	8.99474	3
9.01522	58	9.01522	51	9.01522	2	9.01522	7
9.03571	58	9.03571	51	9.03571	2	9.03571	3
9.0562	29	9.0562	51	9.0562	4	9.0562	6
9.07668	29	9.07668	51	9.07668	2	9.07668	3
9.09717	58	9.09717	57	9.09717	0	9.09717	0
9.11765	58	9.11765	51	9.11765	1	9.11765	5
9.13814	58	9.13814	60	9.13814	4	9.13814	1
9.15863	58	9.15863	59	9.15863	2	9.15863	3
9.17911	86	9.17911	63	9.17911	1	9.17911	2
9.1996	0	9.1996	53	9.1996	2	9.1996	2
9.22008	0	9.22008	57	9.22008	1	9.22008	2
9.24057	29	9.24057	54	9.24057	1	9.24057	2
9.26106	29	9.26106	52	9.26106	1	9.26106	4
9.28154	0	9.28154	61	9.28154	0	9.28154	2
9.30203	0	9.30203	52	9.30203	0	9.30203	4
9.32251	58	9.32251	53	9.32251	1	9.32251	3
9.343	29	9.343	55	9.343	0	9.343	2
9.36348	29	9.36348	57	9.36348	1	9.36348	2
9.38397	86	9.38397	52	9.38397	3	9.38397	6
9.40446	86	9.40446	57	9.40446	0	9.40446	4
9.42494	58	9.42494	58	9.42494	1	9.42494	4
9.44543	86	9.44543	57	9.44543	0	9.44543	6
9.46591	29	9.46591	61	9.46591	1	9.46591	4
9.4864	58	9.4864	61	9.4864	0	9.4864	3
9.50689	0	9.50689	63	9.50689	3	9.50689	0
9.52737	29	9.52737	62	9.52737	2	9.52737	2
9.54786	29	9.54786	57	9.54786	3	9.54786	3
9.56834	29	9.56834	63	9.56834	1	9.56834	5
9.58883	0	9.58883	58	9.58883	1	9.58883	1
9.60931	86	9.60931	54	9.60931	0	9.60931	1
9.6298	0	9.6298	53	9.6298	0	9.6298	2
9.65029	58	9.65029	62	9.65029	3	9.65029	3
9.67077	58	9.67077	46	9.67077	1	9.67077	4
9.69126	58	9.69126	46	9.69126	0	9.69126	3
9.71174	0	9.71174	55	9.71174	0	9.71174	3
9.73223	58	9.73223	54	9.73223	2	9.73223	2
9.75272	58	9.75272	61	9.75272	3	9.75272	0
9.7732	29	9.7732	53	9.7732	1	9.7732	1
9.79369	58	9.79369	60	9.79369	0	9.79369	3
9.81417	115	9.81417	61	9.81417	0	9.81417	2
9.83466	58	9.83466	62	9.83466	5	9.83466	3
9.85515	58	9.85515	50	9.85515	1	9.85515	0
9.87563	29	9.87563	59	9.87563	1	9.87563	1
9.89612	86	9.89612	54	9.89612	2	9.89612	7
9.9166	58	9.9166	54	9.9166	3	9.9166	2
9.93709	29	9.93709	50	9.93709	0	9.93709	3
9.95757	0	9.95757	59	9.95757	2	9.95757	3
9.97806	58	9.97806	52	9.97806	1	9.97806	4
9.99855	86	9.99855	55	9.99855	0	9.99855	0
10.019	29	10.019	62	10.019	0	10.019	2
10.0395	0	10.0395	52	10.0395	2	10.0395	0
10.06	86	10.06	54	10.06	1	10.06	2
10.0805	0	10.0805	57	10.0805	1	10.0805	2
10.101	0	10.101	56	10.101	0	10.101	3
10.1215	0	10.1215	64	10.1215	3	10.1215	1
10.1419	29	10.1419	60	10.1419	2	10.1419	2
10.1624	0	10.1624	53	10.1624	0	10.1624	2
10.1829	29	10.1829	46	10.1829	3	10.1829	6
10.2034	29	10.2034	56	10.2034	2	10.2034	4
10.2239	0	10.2239	48	10.2239	0	10.2239	3
10.2444	0	10.2444	58	10.2444	1	10.2444	2
10.2649	29	10.2649	55	10.2649	0	10.2649	1
10.2853	0	10.2853	56	10.2853	0	10.2853	3
10.3058	115	10.3058	49	10.3058	1	10.3058	2
10.3263	0	10.3263	51	10.3263	0	10.3263	2
10.3468	144	10.3468	56	10.3468	0	10.3468	2
10.3673	29	10.3673	51	10.3673	1	10.3673	2
10.3878	58	10.3878	48	10.3878	2	10.3878	2
10.4083	58	10.4083	46	10.4083	3	10.4083	6
10.4288	29	10.4288	52	10.4288	1	10.4288	4
10.4492	0	10.4492	47	10.4492	0	10.4492	3
10.4697	0	10.4697	43	10.4697	1	10.4697	1
10.4902	29	10.4902	47	10.4902	1	10.4902	2
10.5107	86	10.5107	44	10.5107	1	10.5107	1
10.5312	29	10.5312	44	10.5312	1	10.5312	1
10.5517	144	10.5517	47	10.5517	1	10.5517	2
10.5722	86	10.5722	50	10.5722	1	10.5722	2
10.5926	58	10.5926	55	10.5926	2	10.5926	2
10.6131	0	10.6131	53	10.6131	1	10.6131	2
10.6336	86	10.6336	45	10.6336	1	10.6336	3
10.6541	58	10.6541	49	10.6541	2	10.6541	4
10.6746	29	10.6746	52	10.6746	0	10.6746	4
10.6951	115	10.6951	52	10.6951	0	10.6951	2
10.7156	58	10.7156	46	10.7156	3	10.7156	1
10.736	29	10.736	50	10.736	2	10.736	3
10.7565	0	10.7565	57	10.7565	1	10.7565	1
10.777	0	10.777	52	10.777	3	10.777	0
10.7975	29	10.7975	46	10.7975	1	10.7975	1
10.818	0	10.818	45	10.818	2	10.818	2
10.8385	58	10.8385	45	10.8385	1	10.8385	3
10.859	58	10.859	49	10.859	0	10.859	2
10.8794	58	10.8794	52	10.8794	0	10.8794	3
10.8999	58	10.8999	43	10.8999	1	10.8999	4
10.9204	29	10.9204	44	10.9204	1	10.9204	3
10.9409	29	10.9409	48	10.9409	1	10.9409	6
10.9614	29	10.9614	45	10.9614	4	10.9614	3
10.9819	29	10.9819	49	10.9819	4	10.9819	3
11.0023	29	11.0023	47	11.0023	0	11.0023	1
11.0228	86	11.0228	45	11.0228	2	11.0228	4
11.0433	29	11.0433	48	11.0433	1	11.0433	3
11.0638	86	11.0638	48	11.0638	1	11.0638	4
11.0843	86	11.0843	46	11.0843	0	11.0843	2
11.1048	58	11.1048	48	11.1048	0	11.1048	3
11.1253	29	11.1253	45	11.1253	4	11.1253	1
11.1457	58	11.1457	41	11.1457	2	11.1457	6
11.1662	58	11.1662	53	11.1662	2	11.1662	4
11.1867	29	11.1867	49	11.1867	0	11.1867	0
11.2072	0	11.2072	42	11.2072	1	11.2072	3
11.2277	29	11.2277	41	11.2277	0	11.2277	3
11.2482	58	11.2482	45	11.2482	1	11.2482	1
11.2687	0	11.2687	43	11.2687	5	11.2687	2
11.2891	0	11.2891	52	11.2891	1	11.2891	3
11.3096	86	11.3096	54	11.3096	0	11.3096	5
11.3301	58	11.3301	50	11.3301	1	11.3301	1
11.3506	29	11.3506	44	11.3506	1	11.3506	1
11.3711	29	11.3711	42	11.3711	1	11.3711	3
11.3916	86	11.3916	50	11.3916	0	11.3916	3
11.4121	0	11.4121	45	11.4121	1	11.4121	2
11.4326	0	11.4326	49	11.4326	2	11.4326	2
11.453	29	11.453	42	11.453	2	11.453	4
11.4735	29	11.4735	47	11.4735	1	11.4735	5
11.494	0	11.494	43	11.494	0	11.494	5
11.5145	0	11.5145	45	11.5145	2	11.5145	7
11.535	0	11.535	46	11.535	1	11.535	3
11.5555	29	11.5555	53	11.5555	0	11.5555	0
11.576	0	11.576	54	11.576	3	11.576	3
11.5964	29	11.5964	47	11.5964	2	11.5964	3
11.6169	58	11.6169	49	11.6169	2	11.6169	5
11.6374	29	11.6374	45	11.6374	1	11.6374	0
11.6579	58	11.6579	42	11.6579	4	11.6579	2
11.6784	58	11.6784	41	11.6784	3	11.6784	3
11.6989	58	11.6989	44	11.6989	1	11.6989	2
11.7194	29	11.7194	44	11.7194	0	11.7194	2
11.7398	58	11.7398	44	11.7398	1	11.7398	3
11.7603	58	11.7603	43	11.7603	3	11.7603	0
11.7808	29	11.7808	39	11.7808	1	11.7808	0
11.8013	86	11.8013	36	11.8013	0	11.8013	4
11.8218	144	11.8218	47	11.8218	1	11.8218	5
11.8423	58	11.8423	38	11.8423	0	11.8423	2
11.8628	58	11.8628	44	11.8628	0	11.8628	8
11.8832	58	11.8832	46	11.8832	1	11.8832	2
11.9037	29	11.9037	43	11.9037	3	11.9037	5
11.9242	86	11.9242	47	11.9242	0	11.9242	7
11.9447	86	11.9447	45	11.9447	2	11.9447	5
11.9652	86	11.9652	43	11.9652	2	11.9652	7
11.9857	29	11.9857	48	11.9857	1	11.9857	6
12.0062	58	12.0062	38	12.0062	2	12.0062	5
12.0266	86	12.0266	44	12.0266	1	12.0266	1
12.0471	29	12.0471	40	12.0471	1	12.0471	4
12.0676	58	12.0676	39	12.0676	1	12.0676	6
12.0881	29	12.0881	51	12.0881	2	12.0881	5
12.1086	115	12.1086	43	12.1086	1	12.1086	4
12.1291	86	12.1291	38	12.1291	2	12.1291	6
12.1496	58	12.1496	43	12.1496	5	12.1496	6
12.17	173	12.17	38	12.17	7	12.17	15
12.1905	288	12.1905	41	12.1905	5	12.1905	6
12.211	115	12.211	50	12.211	3	12.211	9
12.2315	259	12.2315	53	12.2315	7	12.2315	9
12.252	202	12.252	43	12.252	7	12.252	15
12.2725	317	12.2725	44	12.2725	5	12.2725	15
12.293	518	12.293	45	12.293	11	12.293	11
12.3134	432	12.3134	42	12.3134	12	12.3134	17
12.3339	461	12.3339	53	12.3339	14	12.3339	21
12.3544	403	12.3544	51	12.3544	13	12.3544	10
12.3749	461	12.3749	43	12.3749	13	12.3749	10
12.3954	547	12.3954	54	12.3954	5	12.3954	12
12.4159	720	12.4159	49	12.4159	9	12.4159	6
12.4364	518	12.4364	55	12.4364	10	12.4364	4
12.4568	403	12.4568	57	12.4568	7	12.4568	4
12.4773	374	12.4773	56	12.4773	9	12.4773	7
12.4978	202	12.4978	60	12.4978	4	12.4978	3
12.5183	259	12.5183	62	12.5183	4	12.5183	1
12.5388	259	12.5388	70	12.5388	2	12.5388	4
12.5593	144	12.5593	75	12.5593	0	12.5593	1
12.5798	144	12.5798	79	12.5798	1	12.5798	3
12.6003	58	12.6003	84	12.6003	1	12.6003	5
12.6207	144	12.6207	81	12.6207	1	12.6207	4
12.6412	115	12.6412	76	12.6412	1	12.6412	4
12.6617	86	12.6617	71	12.6617	0	12.6617	2
12.6822	58	12.6822	60	12.6822	0	12.6822	2
12.7027	86	12.7027	64	12.7027	0	12.7027	2
12.7232	58	12.7232	61	12.7232	1	12.7232	3
12.7437	115	12.7437	55	12.7437	2	12.7437	0
12.7641	86	12.7641	58	12.7641	3	12.7641	4
12.7846	29	12.7846	48	12.7846	1	12.7846	2
12.8051	58	12.8051	51	12.8051	2	12.8051	2
12.8256	29	12.8256	54	12.8256	0	12.8256	3
12.8461	86	12.8461	51	12.8461	2	12.8461	0
12.8666	29	12.8666	44	12.8666	0	12.8666	1
12.8871	29	12.8871	48	12.8871	1	12.8871	2
12.9075	29	12.9075	40	12.9075	0	12.9075	2
12.928	86	12.928	39	12.928	2	12.928	2
12.9485	115	12.9485	42	12.9485	1	12.9485	3
12.969	0	12.969	43	12.969	4	12.969	6
12.9895	115	12.9895	35	12.9895	1	12.9895	3
13.01	29	13.01	40	13.01	1	13.01	2
13.0305	58	13.0305	47	13.0305	1	13.0305	1
13.0509	29	13.0509	43	13.0509	4	13.0509	1
13.0714	86	13.0714	38	13.0714	6	13.0714	0
13.0919	58	13.0919	48	13.0919	2	13.0919	2
13.1124	86	13.1124	44	13.1124	3	13.1124	2
13.1329	29	13.1329	48	13.1329	3	13.1329	1
13.1534	0	13.1534	44	13.1534	2	13.1534	2
13.1738	86	13.1738	42	13.1738	1	13.1738	3
13.1943	58	13.1943	43	13.1943	3	13.1943	2
13.2148	29	13.2148	50	13.2148	1	13.2148	1
13.2353	58	13.2353	40	13.2353	1	13.2353	3
13.2558	58	13.2558	49	13.2558	3	13.2558	2
13.2763	0	13.2763	42	13.2763	3	13.2763	2
13.2968	86	13.2968	39	13.2968	1	13.2968	2
13.3172	58	13.3172	44	13.3172	1	13.3172	2
13.3377	86	13.3377	37	13.3377	1	13.3377	2
13.3582	29	13.3582	44	13.3582	0	13.3582	4
13.3787	29	13.3787	35	13.3787	1	13.3787	5
13.3992	58	13.3992	44	13.3992	2	13.3992	3
13.4197	29	13.4197	43	13.4197	2	13.4197	3
13.4402	58	13.4402	47	13.4402	5	13.4402	4
13.4606	29	13.4606	46	13.4606	3	13.4606	6
13.4811	0	13.4811	38	13.4811	0	13.4811	9
13.5016	115	13.5016	44	13.5016	2	13.5016	1
13.5221	29	13.5221	46	13.5221	3	13.5221	5
13.5426	0	13.5426	50	13.5426	2	13.5426	3
13.5631	0	13.5631	43	13.5631	2	13.5631	1
13.5836	86	13.5836	38	13.5836	3	13.5836	5
13.6041	58	13.6041	38	13.6041	3	13.6041	5
13.6245	58	13.6245	47	13.6245	2	13.6245	6
13.645	29	13.645	45	13.645	5	13.645	6
13.6655	29	13.6655	44	13.6655	2	13.6655	3
13.686	58	13.686	38	13.686	6	13.686	6
13.7065	58	13.7065	45	13.7065	1	13.7065	7
13.727	29	13.727	47	13.727	5	13.727	7
13.7475	86	13.7475	43	13.7475	2	13.7475	5
13.7679	58	13.7679	40	13.7679	3	13.7679	2
13.7884	115	13.7884	43	13.7884	4	13.7884	3
13.8089	144	13.8089	39	13.8089	2	13.8089	7
13.8294	144	13.8294	52	13.8294	1	13.8294	9
13.8499	86	13.8499	54	13.8499	11	13.8499	7
13.8704	115	13.8704	48	13.8704	4	13.8704	5
13.8909	0	13.8909	43	13.8909	4	13.8909	12
13.9113	58	13.9113	47	13.9113	3	13.9113	4
13.9318	58	13.9318	44	13.9318	1	13.9318	2
13.9523	86	13.9523	48	13.9523	5	13.9523	2
13.9728	115	13.9728	45	13.9728	5	13.9728	1
13.9933	86	13.9933	52	13.9933	0	13.9933	2
14.0138	115	14.0138	50	14.0138	6	14.0138	0
14.0343	0	14.0343	55	14.0343	1	14.0343	0
14.0547	58	14.0547	45	14.0547	1	14.0547	2
14.0752	86	14.0752	43	14.0752	2	14.0752	3
14.0957	29	14.0957	48	14.0957	0	14.0957	5
14.1162	58	14.1162	44	14.1162	1	14.1162	0
14.1367	0	14.1367	56	14.1367	2	14.1367	1
14.1572	29	14.1572	55	14.1572	2	14.1572	1
14.1777	0	14.1777	54	14.1777	0	14.1777	0
14.1981	0	14.1981	67	14.1981	0	14.1981	3
14.2186	0	14.2186	72	14.2186	0	14.2186	2
14.2391	0	14.2391	74	14.2391	1	14.2391	2
14.2596	29	14.2596	68	14.2596	1	14.2596	0
14.2801	0	14.2801	65	14.2801	2	14.2801	1
14.3006	0	14.3006	70	14.3006	1	14.3006	2
14.3211	29	14.3211	67	14.3211	1	14.3211	1
14.3415	29	14.3415	58	14.3415	0	14.3415	0
14.362	0	14.362	64	14.362	0	14.362	3
14.3825	29	14.3825	65	14.3825	0	14.3825	2
14.403	58	14.403	60	14.403	1	14.403	3
14.4235	29	14.4235	58	14.4235	0	14.4235	1
14.444	29	14.444	40	14.444	0	14.444	0
14.4645	0	14.4645	38	14.4645	1	14.4645	1
14.4849	58	14.4849	42	14.4849	0	14.4849	3
14.5054	0	14.5054	40	14.5054	0	14.5054	2
14.5259	29	14.5259	44	14.5259	0	14.5259	2
14.5464	0	14.5464	40	14.5464	1	14.5464	1
14.5669	29	14.5669	38	14.5669	2	14.5669	2
14.5874	29	14.5874	39	14.5874	1	14.5874	2
14.6079	0	14.6079	39	14.6079	0	14.6079	2
14.6283	58	14.6283	40	14.6283	2	14.6283	3
14.6488	0	14.6488	43	14.6488	1	14.6488	3
14.6693	0	14.6693	38	14.6693	1	14.6693	1
14.6898	29	14.6898	45	14.6898	4	14.6898	3
14.7103	0	14.7103	53	14.7103	1	14.7103	0
14.7308	29	14.7308	44	14.7308	0	14.7308	4
14.7513	58	14.7513	32	14.7513	0	14.7513	1
14.7718	58	14.7718	32	14.7718	2	14.7718	3
14.7922	0	14.7922	50	14.7922	1	14.7922	1
14.8127	29	14.8127	38	14.8127	0	14.8127	2
14.8332	29	14.8332	42	14.8332	2	14.8332	2
14.8537	0	14.8537	36	14.8537	3	14.8537	1
14.8742	29	14.8742	40	14.8742	0	14.8742	1
14.8947	29	14.8947	42	14.8947	3	14.8947	0
14.9152	29	14.9152	30	14.9152	2	14.9152	2
14.9356	0	14.9356	48	14.9356	1	14.9356	3
14.9561	58	14.9561	34	14.9561	3	14.9561	1
14.9766	0	14.9766	44	14.9766	1	14.9766	3
14.9971	29	14.9971	50	14.9971	2	14.9971	8
15.0176	29	15.0176	40	15.0176	3	15.0176	2
15.0381	29	15.0381	48	15.0381	0	15.0381	0
15.0586	58	15.0586	40	15.0586	2	15.0586	7
15.079	29	15.079	48	15.079	1	15.079	0
15.0995	58	15.0995	46	15.0995	0	15.0995	2
15.12	0	15.12	46	15.12	3	15.12	4
15.1405	86	15.1405	48	15.1405	3	15.1405	3
15.161	0	15.161	34	15.161	1	15.161	5
15.1815	58	15.1815	38	15.1815	0	15.1815	2
15.202	58	15.202	44	15.202	1	15.202	1
15.2224	0	15.2224	40	15.2224	0	15.2224	2
15.2429	0	15.2429	36	15.2429	2	15.2429	2
15.2634	58	15.2634	42	15.2634	0	15.2634	2
15.2839	0	15.2839	44	15.2839	0	15.2839	1
15.3044	0	15.3044	52	15.3044	3	15.3044	4
15.3249	29	15.3249	47	15.3249	1	15.3249	1
15.3453	0	15.3453	55	15.3453	0	15.3453	1
15.3658	0	15.3658	56	15.3658	0	15.3658	2
15.3863	0	15.3863	55	15.3863	1	15.3863	1
15.4068	29	15.4068	61	15.4068	0	15.4068	1
15.4273	0	15.4273	57	15.4273	0	15.4273	1
15.4478	29	15.4478	50	15.4478	2	15.4478	0
15.4683	0	15.4683	54	15.4683	0	15.4683	2
15.4887	0	15.4887	62	15.4887	1	15.4887	1
15.5092	0	15.5092	60	15.5092	0	15.5092	0
15.5297	0	15.5297	48	15.5297	0	15.5297	0
15.5502	0	15.5502	52	15.5502	1	15.5502	5
15.5707	0	15.5707	40	15.5707	3	15.5707	4
15.5912	29	15.5912	54	15.5912	3	15.5912	2
15.6117	0	15.6117	48	15.6117	0	15.6117	2
15.6321	0	15.6321	44	15.6321	1	15.6321	1
15.6526	0	15.6526	40	15.6526	0	15.6526	1
15.6731	58	15.6731	34	15.6731	1	15.6731	2
15.6936	86	15.6936	48	15.6936	0	15.6936	1
15.7141	0	15.7141	40	15.7141	0	15.7141	1
15.7346	115	15.7346	44	15.7346	0	15.7346	4
15.7551	58	15.7551	50	15.7551	2	15.7551	3
15.7756	0	15.7756	40	15.7756	0	15.7756	3
15.796	29	15.796	32	15.796	0	15.796	2
15.8165	0	15.8165	50	15.8165	4	15.8165	1
15.837	29	15.837	52	15.837	2	15.837	1
15.8575	0	15.8575	40	15.8575	3	15.8575	5
15.878	86	15.878	48	15.878	2	15.878	1
15.8985	0	15.8985	42	15.8985	0	15.8985	1
15.919	29	15.919	42	15.919	2	15.919	0
15.9394	29	15.9394	40	15.9394	1	15.9394	5
15.9599	29	15.9599	36	15.9599	0	15.9599	1
15.9804	29	15.9804	58	15.9804	1	15.9804	2
16.0009	0	16.0009	50	16.0009	0	16.0009	1
16.0214	58	16.0214	50	16.0214	3	16.0214	2
16.0419	29	16.0419	40	16.0419	1	16.0419	0
16.0623	29	16.0623	50	16.0623	2	16.0623	0
16.0828	29	16.0828	42	16.0828	1	16.0828	1
16.1033	0	16.1033	60	16.1033	0	16.1033	0
16.1238	0	16.1238	52	16.1238	1	16.1238	1
16.1443	0	16.1443	51	16.1443	2	16.1443	2
16.1648	0	16.1648	60	16.1648	0	16.1648	0
16.1853	29	16.1853	60	16.1853	2	16.1853	4
16.2058	29	16.2058	58	16.2058	1	16.2058	1
16.2262	0	16.2262	61	16.2262	0	16.2262	0
16.2467	0	16.2467	64	16.2467	0	16.2467	1
16.2672	29	16.2672	71	16.2672	0	16.2672	1
16.2877	29	16.2877	57	16.2877	2	16.2877	1
16.3082	29	16.3082	58	16.3082	0	16.3082	4
16.3287	86	16.3287	53	16.3287	1	16.3287	1
16.3492	0	16.3492	51	16.3492	0	16.3492	0
16.3696	0	16.3696	59	16.3696	1	16.3696	2
16.3901	0	16.3901	52	16.3901	1	16.3901	1
16.4106	0	16.4106	44	16.4106	0	16.4106	1
16.4311	0	16.4311	44	16.4311	1	16.4311	1
16.4516	0	16.4516	42	16.4516	1	16.4516	2
16.4721	29	16.4721	50	16.4721	0	16.4721	3
16.4926	58	16.4926	40	16.4926	3	16.4926	1
16.513	0	16.513	50	16.513	2	16.513	0
16.5335	0	16.5335	38	16.5335	1	16.5335	0
16.554	0	16.554	42	16.554	0	16.554	0
16.5745	58	16.5745	50	16.5745	2	16.5745	1
16.595	29	16.595	38	16.595	0	16.595	0
16.6155	58	16.6155	54	16.6155	1	16.6155	2
16.636	58	16.636	40	16.636	0	16.636	1
16.6564	58	16.6564	48	16.6564	2	16.6564	1
16.6769	0	16.6769	46	16.6769	3	16.6769	0
16.6974	0	16.6974	48	16.6974	0	16.6974	1
16.7179	0	16.7179	48	16.7179	1	16.7179	1
16.7384	29	16.7384	52	16.7384	0	16.7384	1
16.7589	0	16.7589	50	16.7589	0	16.7589	1
16.7794	0	16.7794	44	16.7794	1	16.7794	0
16.7998	0	16.7998	44	16.7998	0	16.7998	0
16.8203	0	16.8203	48	16.8203	0	16.8203	1
16.8408	29	16.8408	44	16.8408	0	16.8408	0
16.8613	0	16.8613	49	16.8613	1	16.8613	3
16.8818	29	16.8818	52	16.8818	0	16.8818	3
16.9023	29	16.9023	52	16.9023	2	16.9023	1
16.9228	0	16.9228	48	16.9228	1	16.9228	2
16.9432	58	16.9432	52	16.9432	0	16.9432	1
16.9637	29	16.9637	41	16.9637	1	16.9637	2
16.9842	29	16.9842	46	16.9842	3	16.9842	0
17.0047	0	17.0047	42	17.0047	0	17.0047	1
17.0252	58	17.0252	44	17.0252	0	17.0252	2
17.0457	58	17.0457	54	17.0457	5	17.0457	3
17.0662	0	17.0662	46	17.0662	0	17.0662	1
17.0866	58	17.0866	47	17.0866	1	17.0866	0
17.1071	29	17.1071	49	17.1071	2	17.1071	1
17.1276	29	17.1276	44	17.1276	1	17.1276	1
17.1481	29	17.1481	46	17.1481	1	17.1481	1
17.1686	29	17.1686	38	17.1686	3	17.1686	3
17.1891	0	17.1891	48	17.1891	1	17.1891	1
17.2096	58	17.2096	54	17.2096	0	17.2096	1
17.23	0	17.23	44	17.23	3	17.23	3
17.2505	0	17.2505	56	17.2505	0	17.2505	2
17.271	0	17.271	40	17.271	0	17.271	1
17.2915	0	17.2915	46	17.2915	0	17.2915	3
17.312	58	17.312	44	17.312	2	17.312	0
17.3325	29	17.3325	52	17.3325	3	17.3325	1
17.353	0	17.353	34	17.353	1	17.353	3
17.3734	0	17.3734	52	17.3734	1	17.3734	2
17.3939	0	17.3939	50	17.3939	0	17.3939	1
17.4144	29	17.4144	44	17.4144	1	17.4144	2
17.4349	29	17.4349	48	17.4349	3	17.4349	1
17.4554	29	17.4554	56	17.4554	2	17.4554	2
17.4759	0	17.4759	44	17.4759	2	17.4759	2
17.4964	0	17.4964	38	17.4964	2	17.4964	0
17.5169	29	17.5169	52	17.5169	5	17.5169	1
17.5373	0	17.5373	38	17.5373	0	17.5373	2
17.5578	58	17.5578	54	17.5578	2	17.5578	1
17.5783	0	17.5783	56	17.5783	1	17.5783	1
17.5988	58	17.5988	50	17.5988	2	17.5988	3
17.6193	58	17.6193	55	17.6193	0	17.6193	1
17.6398	29	17.6398	44	17.6398	1	17.6398	2
17.6603	0	17.6603	52	17.6603	5	17.6603	1
17.6807	86	17.6807	44	17.6807	1	17.6807	1
17.7012	0	17.7012	44	17.7012	1	17.7012	2
17.7217	29	17.7217	45	17.7217	1	17.7217	1
17.7422	58	17.7422	46	17.7422	0	17.7422	3
17.7627	29	17.7627	44	17.7627	2	17.7627	3
17.7832	0	17.7832	57	17.7832	0	17.7832	3
17.8037	86	17.8037	44	17.8037	1	17.8037	2
17.8241	58	17.8241	52	17.8241	4	17.8241	1
17.8446	29	17.8446	48	17.8446	1	17.8446	3
17.8651	0	17.8651	53	17.8651	3	17.8651	4
17.8856	0	17.8856	51	17.8856	1	17.8856	0
17.9061	29	17.9061	52	17.9061	2	17.9061	3
17.9266	29	17.9266	54	17.9266	1	17.9266	2
17.9471	0	17.9471	48	17.9471	1	17.9471	2
17.9675	0	17.9675	50	17.9675	0	17.9675	1
17.988	0	17.988	50	17.988	0	17.988	0
18.0085	0	18.0085	53	18.0085	0	18.0085	0
18.029	58	18.029	47	18.029	1	18.029	1
18.0495	0	18.0495	45	18.0495	0	18.0495	1
18.07	0	18.07	53	18.07	0	18.07	0
18.0905	29	18.0905	45	18.0905	1	18.0905	1
18.1109	29	18.1109	45	18.1109	0	18.1109	0
18.1314	0	18.1314	44	18.1314	1	18.1314	2
18.1519	58	18.1519	53	18.1519	0	18.1519	1
18.1724	0	18.1724	45	18.1724	0	18.1724	2
18.1929	0	18.1929	49	18.1929	1	18.1929	1
18.2134	29	18.2134	56	18.2134	0	18.2134	3
18.2339	0	18.2339	50	18.2339	1	18.2339	1
18.2543	0	18.2543	53	18.2543	2	18.2543	0
18.2748	29	18.2748	45	18.2748	3	18.2748	1
18.2953	0	18.2953	50	18.2953	1	18.2953	2
18.3158	0	18.3158	51	18.3158	1	18.3158	7
18.3363	29	18.3363	43	18.3363	1	18.3363	2
18.3568	0	18.3568	55	18.3568	1	18.3568	3
18.3773	29	18.3773	47	18.3773	1	18.3773	1
18.3977	0	18.3977	55	18.3977	0	18.3977	1
18.4182	58	18.4182	48	18.4182	1	18.4182	1
18.4387	0	18.4387	54	18.4387	0	18.4387	0
18.4592	0	18.4592	50	18.4592	3	18.4592	1
18.4797	0	18.4797	50	18.4797	0	18.4797	3
18.5002	0	18.5002	55	18.5002	1	18.5002	1
18.5206	29	18.5206	52	18.5206	0	18.5206	0
18.5411	29	18.5411	47	18.5411	1	18.5411	1
18.5616	0	18.5616	56	18.5616	0	18.5616	1
18.5821	29	18.5821	62	18.5821	1	18.5821	1
18.6026	29	18.6026	52	18.6026	0	18.6026	2
18.6231	58	18.6231	42	18.6231	1	18.6231	3
18.6436	29	18.6436	54	18.6436	0	18.6436	2
18.664	29	18.664	59	18.664	1	18.664	1
18.6845	29	18.6845	51	18.6845	1	18.6845	2
18.705	0	18.705	57	18.705	1	18.705	1
18.7255	0	18.7255	55	18.7255	0	18.7255	4
18.746	29	18.746	55	18.746	3	18.746	0
18.7665	58	18.7665	47	18.7665	1	18.7665	0
18.787	115	18.787	48	18.787	1	18.787	4
18.8075	29	18.8075	54	18.8075	0	18.8075	1
18.8279	29	18.8279	59	18.8279	0	18.8279	1
18.8484	58	18.8484	61	18.8484	3	18.8484	1
18.8689	58	18.8689	52	18.8689	1	18.8689	0
18.8894	58	18.8894	47	18.8894	0	18.8894	0
18.9099	0	18.9099	50	18.9099	3	18.9099	4
18.9304	58	18.9304	53	18.9304	0	18.9304	2
18.9509	29	18.9509	44	18.9509	0	18.9509	0
18.9713	29	18.9713	57	18.9713	1	18.9713	0
18.9918	29	18.9918	50	18.9918	1	18.9918	2
19.0123	58	19.0123	53	19.0123	2	19.0123	1
19.0328	0	19.0328	53	19.0328	2	19.0328	4
19.0533	0	19.0533	50	19.0533	1	19.0533	2
19.0738	0	19.0738	58	19.0738	1	19.0738	1
19.0943	0	19.0943	47	19.0943	5	19.0943	2
19.1147	29	19.1147	48	19.1147	0	19.1147	2
19.1352	144	19.1352	54	19.1352	0	19.1352	1
19.1557	0	19.1557	44	19.1557	0	19.1557	2
19.1762	86	19.1762	53	19.1762	1	19.1762	0
19.1967	29	19.1967	56	19.1967	0	19.1967	3
19.2172	29	19.2172	46	19.2172	0	19.2172	3
19.2377	0	19.2377	53	19.2377	1	19.2377	1
19.2581	0	19.2581	48	19.2581	2	19.2581	2
19.2786	0	19.2786	53	19.2786	1	19.2786	0
19.2991	29	19.2991	45	19.2991	2	19.2991	2
19.3196	29	19.3196	51	19.3196	0	19.3196	1
19.3401	29	19.3401	57	19.3401	1	19.3401	2
19.3606	0	19.3606	51	19.3606	2	19.3606	1
19.3811	29	19.3811	52	19.3811	0	19.3811	1
19.4016	0	19.4016	46	19.4016	3	19.4016	1
19.422	0	19.422	58	19.422	1	19.422	1
19.4425	0	19.4425	46	19.4425	0	19.4425	2
19.463	0	19.463	56	19.463	3	19.463	4
19.4835	0	19.4835	54	19.4835	2	19.4835	3
19.504	29	19.504	45	19.504	2	19.504	0
19.5245	58	19.5245	49	19.5245	2	19.5245	4
19.545	29	19.545	57	19.545	2	19.545	3
19.5654	29	19.5654	51	19.5654	0	19.5654	1
19.5859	0	19.5859	53	19.5859	2	19.5859	6
19.6064	29	19.6064	51	19.6064	2	19.6064	4
19.6269	29	19.6269	49	19.6269	1	19.6269	4
19.6474	0	19.6474	46	19.6474	2	19.6474	3
19.6679	0	19.6679	48	19.6679	0	19.6679	3
19.6883	29	19.6883	52	19.6883	4	19.6883	8
19.7088	29	19.7088	52	19.7088	1	19.7088	3
19.7293	115	19.7293	56	19.7293	3	19.7293	5
19.7498	29	19.7498	52	19.7498	2	19.7498	4
19.7703	0	19.7703	62	19.7703	1	19.7703	5
19.7908	86	19.7908	58	19.7908	5	19.7908	3
19.8113	0	19.8113	58	19.8113	2	19.8113	2
19.8317	58	19.8317	54	19.8317	1	19.8317	4
19.8522	29	19.8522	52	19.8522	2	19.8522	2
19.8727	58	19.8727	60	19.8727	2	19.8727	3
19.8932	58	19.8932	52	19.8932	7	19.8932	6
19.9137	86	19.9137	55	19.9137	3	19.9137	8
19.9342	29	19.9342	63	19.9342	3	19.9342	1
19.9547	29	19.9547	58	19.9547	3	19.9547	7
19.9751	0	19.9751	67	19.9751	3	19.9751	2
19.9956	0	19.9956	68	19.9956	0	19.9956	2
20.0161	0	20.0161	62	20.0161	2	20.0161	1
20.0366	29	20.0366	57	20.0366	2	20.0366	2
20.0571	29	20.0571	52	20.0571	0	20.0571	5
20.0776	29	20.0776	52	20.0776	4	20.0776	3
20.0981	0	20.0981	64	20.0981	1	20.0981	4
20.1185	86	20.1185	58	20.1185	1	20.1185	5
20.139	0	20.139	59	20.139	2	20.139	2
20.1595	58	20.1595	72	20.1595	0	20.1595	2
20.18	115	20.18	68	20.18	2	20.18	3
20.2005	58	20.2005	76	20.2005	3	20.2005	3
20.221	115	20.221	77	20.221	4	20.221	3
20.2415	29	20.2415	76	20.2415	2	20.2415	2
20.2619	0	20.2619	74	20.2619	2	20.2619	3
20.2824	0	20.2824	67	20.2824	1	20.2824	3
20.3029	115	20.3029	72	20.3029	0	20.3029	2
20.3234	86	20.3234	73	20.3234	1	20.3234	4
20.3439	144	20.3439	67	20.3439	4	20.3439	2
20.3644	0	20.3644	71	20.3644	1	20.3644	3
20.3849	144	20.3849	59	20.3849	3	20.3849	5
20.4053	29	20.4053	59	20.4053	4	20.4053	3
20.4258	29	20.4258	63	20.4258	5	20.4258	1
20.4463	58	20.4463	73	20.4463	3	20.4463	2
20.4668	115	20.4668	71	20.4668	1	20.4668	5
20.4873	29	20.4873	72	20.4873	6	20.4873	3
20.5078	115	20.5078	58	20.5078	2	20.5078	2
20.5283	58	20.5283	67	20.5283	3	20.5283	7
20.5487	0	20.5487	56	20.5487	1	20.5487	6
20.5692	29	20.5692	68	20.5692	2	20.5692	11
20.5897	58	20.5897	70	20.5897	2	20.5897	10
20.6102	86	20.6102	75	20.6102	4	20.6102	8
20.6307	86	20.6307	78	20.6307	10	20.6307	23
20.6512	58	20.6512	69	20.6512	3	20.6512	23
20.6717	0	20.6717	77	20.6717	1	20.6717	65
20.6922	86	20.6922	76	20.6922	6	20.6922	119
20.7126	29	20.7126	80	20.7126	5	20.7126	128
20.7331	115	20.7331	83	20.7331	5	20.7331	94
20.7536	29	20.7536	73	20.7536	8	20.7536	86
20.7741	202	20.7741	74	20.7741	8	20.7741	75
20.7946	115	20.7946	74	20.7946	24	20.7946	69
20.8151	86	20.8151	75	20.8151	63	20.8151	49
20.8356	202	20.8356	83	20.8356	45	20.8356	55
20.856	202	20.856	76	20.856	48	20.856	70
20.8765	202	20.8765	80	20.8765	60	20.8765	36
20.897	432	20.897	82	20.897	30	20.897	47
20.9175	288	20.9175	71	20.9175	26	20.9175	20
20.938	144	20.938	75	20.938	20	20.938	16
20.9585	115	20.9585	75	20.9585	11	20.9585	17
20.979	115	20.979	81	20.979	5	20.979	12
20.9994	144	20.9994	72	20.9994	4	20.9994	7
21.0199	0	21.0199	77	21.0199	6	21.0199	4
21.0404	115	21.0404	85	21.0404	5	21.0404	6
21.0609	29	21.0609	97	21.0609	3	21.0609	4
21.0814	29	21.0814	105	21.0814	4	21.0814	6
21.1019	115	21.1019	128	21.1019	2	21.1019	5
21.1224	29	21.1224	126	21.1224	4	21.1224	1
21.1428	29	21.1428	157	21.1428	5	21.1428	5
21.1633	115	21.1633	166	21.1633	1	21.1633	4
21.1838	0	21.1838	163	21.1838	1	21.1838	11
21.2043	58	21.2043	196	21.2043	3	21.2043	2
21.2248	86	21.2248	241	21.2248	2	21.2248	3
21.2453	0	21.2453	254	21.2453	3	21.2453	6
21.2658	115	21.2658	278	21.2658	5	21.2658	2
21.2862	58	21.2862	320	21.2862	2	21.2862	3
21.3067	58	21.3067	351	21.3067	8	21.3067	6
21.3272	86	21.3272	376	21.3272	4	21.3272	5
21.3477	58	21.3477	407	21.3477	2	21.3477	4
21.3682	29	21.3682	411	21.3682	1	21.3682	5
21.3887	0	21.3887	392	21.3887	1	21.3887	4
21.4092	29	21.4092	369	21.4092	5	21.4092	4
21.4296	86	21.4296	325	21.4296	2	21.4296	7
21.4501	58	21.4501	285	21.4501	1	21.4501	3
21.4706	0	21.4706	233	21.4706	1	21.4706	2
21.4911	115	21.4911	204	21.4911	5	21.4911	3
21.5116	0	21.5116	186	21.5116	2	21.5116	1
21.5321	29	21.5321	140	21.5321	1	21.5321	3
21.5526	58	21.5526	128	21.5526	3	21.5526	2
21.573	29	21.573	121	21.573	1	21.573	2
21.5935	58	21.5935	120	21.5935	2	21.5935	1
21.614	29	21.614	104	21.614	3	21.614	1
21.6345	58	21.6345	94	21.6345	2	21.6345	0
21.655	0	21.655	104	21.655	3	21.655	4
21.6755	29	21.6755	101	21.6755	3	21.6755	2
21.696	58	21.696	94	21.696	6	21.696	4
21.7164	0	21.7164	100	21.7164	3	21.7164	2
21.7369	58	21.7369	100	21.7369	2	21.7369	5
21.7574	115	21.7574	97	21.7574	1	21.7574	3
21.7779	86	21.7779	87	21.7779	3	21.7779	5
21.7984	29	21.7984	77	21.7984	1	21.7984	4
21.8189	86	21.8189	81	21.8189	3	21.8189	3
21.8394	86	21.8394	78	21.8394	2	21.8394	12
21.8599	58	21.8599	89	21.8599	9	21.8599	13
21.8803	115	21.8803	80	21.8803	4	21.8803	11
21.9008	86	21.9008	85	21.9008	5	21.9008	12
21.9213	58	21.9213	72	21.9213	1	21.9213	17
21.9418	58	21.9418	65	21.9418	3	21.9418	11
21.9623	86	21.9623	75	21.9623	8	21.9623	19
21.9828	115	21.9828	62	21.9828	11	21.9828	13
22.0033	173	22.0033	72	22.0033	22	22.0033	22
22.0237	58	22.0237	72	22.0237	23	22.0237	13
22.0442	144	22.0442	66	22.0442	17	22.0442	9
22.0647	86	22.0647	54	22.0647	22	22.0647	5
22.0852	173	22.0852	66	22.0852	11	22.0852	3
22.1057	115	22.1057	64	22.1057	14	22.1057	3
22.1262	58	22.1262	62	22.1262	4	22.1262	5
22.1467	115	22.1467	74	22.1467	6	22.1467	3
22.1671	58	22.1671	76	22.1671	3	22.1671	3
22.1876	29	22.1876	68	22.1876	4	22.1876	2
22.2081	115	22.2081	60	22.2081	2	22.2081	1
22.2286	0	22.2286	74	22.2286	4	22.2286	3
22.2491	29	22.2491	92	22.2491	4	22.2491	4
22.2696	58	22.2696	82	22.2696	0	22.2696	2
22.2901	58	22.2901	78	22.2901	1	22.2901	3
22.3105	58	22.3105	70	22.3105	1	22.3105	2
22.331	0	22.331	70	22.331	2	22.331	3
22.3515	144	22.3515	87	22.3515	1	22.3515	4
22.372	29	22.372	87	22.372	1	22.372	3
22.3925	29	22.3925	83	22.3925	2	22.3925	1
22.413	58	22.413	98	22.413	1	22.413	3
22.4335	29	22.4335	100	22.4335	3	22.4335	5
22.4539	29	22.4539	118	22.4539	2	22.4539	0
22.4744	29	22.4744	138	22.4744	0	22.4744	3
22.4949	115	22.4949	169	22.4949	4	22.4949	4
22.5154	58	22.5154	165	22.5154	1	22.5154	1
22.5359	144	22.5359	161	22.5359	0	22.5359	1
22.5564	29	22.5564	174	22.5564	1	22.5564	1
22.5769	86	22.5769	196	22.5769	1	22.5769	2
22.5973	0	22.5973	199	22.5973	1	22.5973	3
22.6178	58	22.6178	212	22.6178	2	22.6178	5
22.6383	58	22.6383	187	22.6383	1	22.6383	2
22.6588	29	22.6588	161	22.6588	0	22.6588	1
22.6793	0	22.6793	143	22.6793	0	22.6793	4
22.6998	86	22.6998	132	22.6998	3	22.6998	5
22.7203	0	22.7203	129	22.7203	2	22.7203	2
22.7407	58	22.7407	124	22.7407	4	22.7407	3
22.7612	86	22.7612	102	22.7612	0	22.7612	1
22.7817	58	22.7817	103	22.7817	0	22.7817	0
22.8022	29	22.8022	95	22.8022	2	22.8022	1
22.8227	29	22.8227	81	22.8227	3	22.8227	3
22.8432	29	22.8432	68	22.8432	1	22.8432	3
22.8636	58	22.8636	92	22.8636	1	22.8636	5
22.8841	29	22.8841	70	22.8841	6	22.8841	8
22.9046	115	22.9046	80	22.9046	2	22.9046	3
22.9251	29	22.9251	73	22.9251	2	22.9251	4
22.9456	0	22.9456	81	22.9456	0	22.9456	2
22.9661	29	22.9661	79	22.9661	2	22.9661	5
22.9866	86	22.9866	65	22.9866	4	22.9866	8
23.007	86	23.007	67	23.007	3	23.007	6
23.0275	173	23.0275	67	23.0275	3	23.0275	6
23.048	202	23.048	76	23.048	5	23.048	7
23.0685	173	23.0685	66	23.0685	4	23.0685	8
23.089	115	23.089	62	23.089	4	23.089	11
23.1095	144	23.1095	63	23.1095	6	23.1095	3
23.13	202	23.13	75	23.13	2	23.13	3
23.1505	173	23.1505	70	23.1505	4	23.1505	3
23.1709	0	23.1709	73	23.1709	7	23.1709	2
23.1914	115	23.1914	76	23.1914	6	23.1914	2
23.2119	86	23.2119	61	23.2119	3	23.2119	2
23.2324	86	23.2324	71	23.2324	4	23.2324	1
23.2529	0	23.2529	67	23.2529	0	23.2529	6
23.2734	0	23.2734	78	23.2734	2	23.2734	1
23.2939	58	23.2939	73	23.2939	3	23.2939	6
23.3143	29	23.3143	72	23.3143	2	23.3143	4
23.3348	86	23.3348	80	23.3348	3	23.3348	5
23.3553	29	23.3553	77	23.3553	3	23.3553	8
23.3758	0	23.3758	70	23.3758	1	23.3758	9
23.3963	144	23.3963	80	23.3963	2	23.3963	16
23.4168	58	23.4168	76	23.4168	4	23.4168	16
23.4373	86	23.4373	93	23.4373	3	23.4373	13
23.4577	115	23.4577	87	23.4577	3	23.4577	18
23.4782	86	23.4782	105	23.4782	7	23.4782	22
23.4987	29	23.4987	113	23.4987	11	23.4987	24
23.5192	86	23.5192	114	23.5192	4	23.5192	15
23.5397	115	23.5397	112	23.5397	11	23.5397	14
23.5602	144	23.5602	107	23.5602	10	23.5602	12
23.5807	29	23.5807	111	23.5807	9	23.5807	12
23.6011	86	23.6011	137	23.6011	14	23.6011	17
23.6216	144	23.6216	126	23.6216	7	23.6216	6
23.6421	115	23.6421	125	23.6421	9	23.6421	8
23.6626	115	23.6626	132	23.6626	9	23.6626	4
23.6831	202	23.6831	122	23.6831	3	23.6831	2
23.7036	144	23.7036	126	23.7036	2	23.7036	6
23.7241	86	23.7241	105	23.7241	3	23.7241	3
23.7445	115	23.7445	112	23.7445	4	23.7445	0
23.765	29	23.765	106	23.765	4	23.765	6
23.7855	115	23.7855	90	23.7855	1	23.7855	6
23.806	144	23.806	84	23.806	3	23.806	3
23.8265	144	23.8265	91	23.8265	3	23.8265	2
23.847	115	23.847	101	23.847	2	23.847	4
23.8675	58	23.8675	98	23.8675	4	23.8675	3
23.888	58	23.888	108	23.888	4	23.888	3
23.9084	115	23.9084	105	23.9084	2	23.9084	3
23.9289	86	23.9289	125	23.9289	4	23.9289	3
23.9494	86	23.9494	129	23.9494	5	23.9494	7
23.9699	29	23.9699	141	23.9699	5	23.9699	11
23.9904	58	23.9904	141	23.9904	2	23.9904	9
24.0109	86	24.0109	127	24.0109	5	24.0109	6
24.0313	144	24.0313	148	24.0313	2	24.0313	6
24.0518	29	24.0518	158	24.0518	6	24.0518	5
24.0723	86	24.0723	162	24.0723	4	24.0723	6
24.0928	58	24.0928	179	24.0928	6	24.0928	6
24.1133	58	24.1133	201	24.1133	1	24.1133	4
24.1338	144	24.1338	200	24.1338	5	24.1338	4
24.1543	58	24.1543	217	24.1543	8	24.1543	9
24.1747	86	24.1747	194	24.1747	11	24.1747	12
24.1952	86	24.1952	197	24.1952	7	24.1952	11
24.2157	115	24.2157	204	24.2157	3	24.2157	10
24.2362	86	24.2362	190	24.2362	3	24.2362	9
24.2567	144	24.2567	143	24.2567	10	24.2567	11
24.2772	144	24.2772	137	24.2772	4	24.2772	9
24.2977	115	24.2977	124	24.2977	3	24.2977	8
24.3181	230	24.3181	120	24.3181	6	24.3181	5
24.3386	144	24.3386	132	24.3386	4	24.3386	5
24.3591	115	24.3591	101	24.3591	4	24.3591	4
24.3796	230	24.3796	86	24.3796	6	24.3796	3
24.4001	144	24.4001	90	24.4001	8	24.4001	2
24.4206	86	24.4206	86	24.4206	4	24.4206	4
24.4411	86	24.4411	100	24.4411	2	24.4411	2
24.4615	115	24.4615	86	24.4615	2	24.4615	8
24.482	58	24.482	100	24.482	4	24.482	9
24.5025	58	24.5025	80	24.5025	5	24.5025	4
24.523	144	24.523	82	24.523	3	24.523	4
24.5435	58	24.5435	84	24.5435	3	24.5435	5
24.564	86	24.564	96	24.564	3	24.564	8
24.5845	115	24.5845	78	24.5845	4	24.5845	10
24.6049	86	24.6049	90	24.6049	3	24.6049	3
24.6254	115	24.6254	86	24.6254	7	24.6254	7
24.6459	58	24.6459	101	24.6459	4	24.6459	7
24.6664	58	24.6664	112	24.6664	1	24.6664	4
24.6869	58	24.6869	112	24.6869	1	24.6869	3
24.7074	29	24.7074	128	24.7074	2	24.7074	6
24.7279	173	24.7279	129	24.7279	1	24.7279	3
24.7483	86	24.7483	139	24.7483	3	24.7483	9
24.7688	115	24.7688	141	24.7688	3	24.7688	5
24.7893	86	24.7893	144	24.7893	3	24.7893	7
24.8098	115	24.8098	150	24.8098	5	24.8098	9
24.8303	115	24.8303	156	24.8303	2	24.8303	9
24.8508	58	24.8508	162	24.8508	6	24.8508	4
24.8713	317	24.8713	139	24.8713	10	24.8713	4
24.8917	202	24.8917	143	24.8917	11	24.8917	9
24.9122	403	24.9122	151	24.9122	7	24.9122	6
24.9327	403	24.9327	142	24.9327	4	24.9327	4
24.9532	288	24.9532	133	24.9532	7	24.9532	9
24.9737	346	24.9737	120	24.9737	12	24.9737	8
24.9942	115	24.9942	126	24.9942	6	24.9942	3
25.0147	288	25.0147	116	25.0147	4	25.0147	5
25.0352	29	25.0352	100	25.0352	1	25.0352	0
25.0556	259	25.0556	95	25.0556	2	25.0556	4
25.0761	115	25.0761	102	25.0761	2	25.0761	4
25.0966	115	25.0966	98	25.0966	3	25.0966	4
25.1171	115	25.1171	74	25.1171	3	25.1171	4
25.1376	86	25.1376	78	25.1376	1	25.1376	1
25.1581	115	25.1581	92	25.1581	1	25.1581	1
25.1786	58	25.1786	96	25.1786	2	25.1786	1
25.199	115	25.199	94	25.199	3	25.199	4
25.2195	86	25.2195	86	25.2195	3	25.2195	3
25.24	58	25.24	100	25.24	2	25.24	5
25.2605	29	25.2605	90	25.2605	1	25.2605	7
25.281	29	25.281	84	25.281	1	25.281	2
25.3015	0	25.3015	96	25.3015	1	25.3015	3
25.322	86	25.322	84	25.322	3	25.322	6
25.3424	29	25.3424	68	25.3424	0	25.3424	9
25.3629	29	25.3629	92	25.3629	4	25.3629	2
25.3834	86	25.3834	104	25.3834	7	25.3834	9
25.4039	115	25.4039	86	25.4039	1	25.4039	7
25.4244	0	25.4244	84	25.4244	6	25.4244	6
25.4449	58	25.4449	98	25.4449	8	25.4449	6
25.4654	58	25.4654	102	25.4654	4	25.4654	13
25.4858	86	25.4858	86	25.4858	6	25.4858	10
25.5063	0	25.5063	99	25.5063	6	25.5063	9
25.5268	29	25.5268	85	25.5268	6	25.5268	7
25.5473	86	25.5473	92	25.5473	3	25.5473	2
25.5678	58	25.5678	87	25.5678	1	25.5678	5
25.5883	29	25.5883	91	25.5883	6	25.5883	3
25.6088	115	25.6088	76	25.6088	6	25.6088	3
25.6292	0	25.6292	77	25.6292	7	25.6292	4
25.6497	86	25.6497	83	25.6497	6	25.6497	7
25.6702	86	25.6702	71	25.6702	8	25.6702	11
25.6907	29	25.6907	69	25.6907	5	25.6907	8
25.7112	86	25.7112	80	25.7112	6	25.7112	13
25.7317	58	25.7317	82	25.7317	4	25.7317	11
25.7522	58	25.7522	79	25.7522	5	25.7522	10
25.7726	58	25.7726	72	25.7726	3	25.7726	11
25.7931	58	25.7931	80	25.7931	2	25.7931	2
25.8136	0	25.8136	72	25.8136	7	25.8136	4
25.8341	86	25.8341	67	25.8341	3	25.8341	5
25.8546	58	25.8546	71	25.8546	7	25.8546	11
25.8751	29	25.8751	69	25.8751	1	25.8751	5
25.8956	58	25.8956	71	25.8956	1	25.8956	11
25.916	29	25.916	66	25.916	5	25.916	7
25.9365	29	25.9365	79	25.9365	3	25.9365	10
25.957	29	25.957	78	25.957	3	25.957	15
25.9775	0	25.9775	81	25.9775	1	25.9775	10
25.998	58	25.998	92	25.998	7	25.998	8
26.0185	86	26.0185	98	26.0185	2	26.0185	12
26.039	58	26.039	93	26.039	3	26.039	9
26.0594	86	26.0594	118	26.0594	2	26.0594	14
26.0799	144	26.0799	122	26.0799	2	26.0799	8
26.1004	29	26.1004	131	26.1004	4	26.1004	5
26.1209	0	26.1209	146	26.1209	1	26.1209	9
26.1414	58	26.1414	150	26.1414	4	26.1414	6
26.1619	0	26.1619	164	26.1619	4	26.1619	7
26.1824	29	26.1824	144	26.1824	1	26.1824	15
26.2028	29	26.2028	133	26.2028	8	26.2028	10
26.2233	29	26.2233	143	26.2233	6	26.2233	7
26.2438	58	26.2438	129	26.2438	6	26.2438	16
26.2643	86	26.2643	127	26.2643	11	26.2643	19
26.2848	58	26.2848	127	26.2848	15	26.2848	10
26.3053	115	26.3053	121	26.3053	19	26.3053	14
26.3258	29	26.3258	106	26.3258	20	26.3258	13
26.3463	115	26.3463	112	26.3463	10	26.3463	27
26.3667	0	26.3667	97	26.3667	22	26.3667	26
26.3872	58	26.3872	97	26.3872	26	26.3872	44
26.4077	86	26.4077	84	26.4077	35	26.4077	47
26.4282	173	26.4282	95	26.4282	33	26.4282	58
26.4487	144	26.4487	84	26.4487	29	26.4487	82
26.4692	202	26.4692	89	26.4692	39	26.4692	103
26.4897	403	26.4897	73	26.4897	45	26.4897	120
26.5101	461	26.5101	79	26.5101	53	26.5101	145
26.5306	576	26.5306	81	26.5306	48	26.5306	209
26.5511	490	26.5511	76	26.5511	62	26.5511	699
26.5716	749	26.5716	73	26.5716	65	26.5716	2589
26.5921	778	26.5921	82	26.5921	65	26.5921	2187
26.6126	1123	26.6126	79	26.6126	112	26.6126	751
26.6331	1152	26.6331	80	26.6331	204	26.6331	1236
26.6535	1123	26.6535	78	26.6535	343	26.6535	1423
26.674	1642	26.674	82	26.674	235	26.674	470
26.6945	1930	26.6945	88	26.6945	140	26.6945	174
26.715	1757	26.715	89	26.715	139	26.715	110
26.7355	1613	26.7355	100	26.7355	124	26.7355	69
26.756	1469	26.756	100	26.756	61	26.756	50
26.7765	1354	26.7765	108	26.7765	21	26.7765	29
26.7969	1094	26.7969	118	26.7969	10	26.7969	39
26.8174	835	26.8174	126	26.8174	9	26.8174	29
26.8379	490	26.8379	122	26.8379	13	26.8379	19
26.8584	490	26.8584	136	26.8584	6	26.8584	17
26.8789	317	26.8789	124	26.8789	11	26.8789	16
26.8994	144	26.8994	128	26.8994	6	26.8994	9
26.9199	230	26.9199	126	26.9199	5	26.9199	11
26.9403	144	26.9403	150	26.9403	14	26.9403	19
26.9608	0	26.9608	146	26.9608	15	26.9608	11
26.9813	115	26.9813	160	26.9813	8	26.9813	15
27.0018	86	27.0018	146	27.0018	10	27.0018	19
27.0223	144	27.0223	176	27.0223	9	27.0223	15
27.0428	115	27.0428	182	27.0428	8	27.0428	14
27.0633	86	27.0633	200	27.0633	6	27.0633	14
27.0837	144	27.0837	200	27.0837	5	27.0837	12
27.1042	115	27.1042	218	27.1042	8	27.1042	11
27.1247	115	27.1247	260	27.1247	7	27.1247	15
27.1452	115	27.1452	284	27.1452	6	27.1452	10
27.1657	115	27.1657	324	27.1657	7	27.1657	9
27.1862	115	27.1862	388	27.1862	3	27.1862	12
27.2066	115	27.2066	494	27.2066	7	27.2066	7
27.2271	115	27.2271	794	27.2271	5	27.2271	8
27.2476	29	27.2476	1166	27.2476	3	27.2476	10
27.2681	58	27.2681	1522	27.2681	4	27.2681	7
27.2886	86	27.2886	1724	27.2886	7	27.2886	8
27.3091	0	27.3091	1900	27.3091	4	27.3091	10
27.3296	173	27.3296	1862	27.3296	4	27.3296	6
27.35	115	27.35	1806	27.35	0	27.35	9
27.3705	144	27.3705	1514	27.3705	4	27.3705	10
27.391	230	27.391	1256	27.391	9	27.391	13
27.4115	346	27.4115	986	27.4115	6	27.4115	24
27.432	461	27.432	694	27.432	11	27.432	27
27.4525	173	27.4525	446	27.4525	13	27.4525	33
27.473	230	27.473	366	27.473	15	27.473	37
27.4934	317	27.4934	272	27.4934	16	27.4934	24
27.5139	202	27.5139	222	27.5139	17	27.5139	39
27.5344	202	27.5344	182	27.5344	25	27.5344	32
27.5549	86	27.5549	190	27.5549	15	27.5549	26
27.5754	115	27.5754	156	27.5754	25	27.5754	14
27.5959	144	27.5959	154	27.5959	11	27.5959	11
27.6164	115	27.6164	136	27.6164	17	27.6164	18
27.6368	259	27.6368	144	27.6368	7	27.6368	15
27.6573	115	27.6573	134	27.6573	7	27.6573	15
27.6778	144	27.6778	123	27.6778	12	27.6778	25
27.6983	173	27.6983	120	27.6983	12	27.6983	18
27.7188	173	27.7188	121	27.7188	8	27.7188	24
27.7393	115	27.7393	112	27.7393	11	27.7393	26
27.7598	115	27.7598	111	27.7598	13	27.7598	23
27.7802	144	27.7802	124	27.7802	14	27.7802	22
27.8007	58	27.8007	111	27.8007	8	27.8007	31
27.8212	230	27.8212	109	27.8212	16	27.8212	39
27.8417	173	27.8417	131	27.8417	11	27.8417	53
27.8622	230	27.8622	132	27.8622	15	27.8622	75
27.8827	173	27.8827	120	27.8827	20	27.8827	87
27.9032	346	27.9032	132	27.9032	28	27.9032	100
27.9237	662	27.9237	125	27.9237	28	27.9237	95
27.9441	547	27.9441	151	27.9441	30	27.9441	86
27.9646	893	27.9646	145	27.9646	28	27.9646	84
27.9851	576	27.9851	165	27.9851	28	27.9851	83
28.0056	490	28.0056	189	28.0056	20	28.0056	63
28.0261	634	28.0261	180	28.0261	20	28.0261	55
28.0466	432	28.0466	201	28.0466	23	28.0466	28
28.0671	288	28.0671	205	28.0671	10	28.0671	23
28.0875	259	28.0875	224	28.0875	6	28.0875	19
28.108	230	28.108	236	28.108	9	28.108	17
28.1285	58	28.1285	252	28.1285	11	28.1285	17
28.149	86	28.149	256	28.149	5	28.149	10
28.1695	29	28.1695	251	28.1695	10	28.1695	8
28.19	58	28.19	237	28.19	7	28.19	7
28.2105	144	28.2105	215	28.2105	4	28.2105	6
28.2309	115	28.2309	204	28.2309	5	28.2309	14
28.2514	144	28.2514	208	28.2514	6	28.2514	4
28.2719	58	28.2719	213	28.2719	3	28.2719	5
28.2924	86	28.2924	192	28.2924	5	28.2924	4
28.3129	86	28.3129	179	28.3129	6	28.3129	10
28.3334	0	28.3334	169	28.3334	5	28.3334	8
28.3539	29	28.3539	180	28.3539	3	28.3539	2
28.3743	115	28.3743	161	28.3743	4	28.3743	6
28.3948	144	28.3948	181	28.3948	0	28.3948	4
28.4153	29	28.4153	162	28.4153	3	28.4153	2
28.4358	29	28.4358	171	28.4358	5	28.4358	8
28.4563	0	28.4563	188	28.4563	3	28.4563	3
28.4768	58	28.4768	183	28.4768	2	28.4768	3
28.4973	58	28.4973	178	28.4973	3	28.4973	3
28.5177	86	28.5177	170	28.5177	6	28.5177	4
28.5382	86	28.5382	185	28.5382	2	28.5382	2
28.5587	86	28.5587	190	28.5587	2	28.5587	4
28.5792	86	28.5792	194	28.5792	0	28.5792	4
28.5997	29	28.5997	206	28.5997	3	28.5997	3
28.6202	0	28.6202	212	28.6202	3	28.6202	1
28.6407	115	28.6407	214	28.6407	3	28.6407	2
28.6611	29	28.6611	219	28.6611	4	28.6611	3
28.6816	0	28.6816	223	28.6816	2	28.6816	2
28.7021	0	28.7021	212	28.7021	3	28.7021	2
28.7226	29	28.7226	202	28.7226	2	28.7226	1
28.7431	86	28.7431	211	28.7431	4	28.7431	2
28.7636	86	28.7636	207	28.7636	1	28.7636	3
28.7841	29	28.7841	202	28.7841	4	28.7841	1
28.8045	58	28.8045	193	28.8045	2	28.8045	3
28.825	29	28.825	174	28.825	1	28.825	1
28.8455	58	28.8455	176	28.8455	2	28.8455	2
28.866	0	28.866	173	28.866	1	28.866	0
28.8865	0	28.8865	160	28.8865	1	28.8865	1
28.907	58	28.907	157	28.907	2	28.907	2
28.9275	58	28.9275	168	28.9275	4	28.9275	1
28.9479	58	28.9479	160	28.9479	0	28.9479	8
28.9684	0	28.9684	173	28.9684	2	28.9684	0
28.9889	29	28.9889	158	28.9889	1	28.9889	0
29.0094	0	29.0094	152	29.0094	2	29.0094	4
29.0299	0	29.0299	148	29.0299	1	29.0299	2
29.0504	0	29.0504	154	29.0504	4	29.0504	6
29.0709	29	29.0709	149	29.0709	5	29.0709	5
29.0913	29	29.0913	147	29.0913	4	29.0913	1
29.1118	29	29.1118	150	29.1118	2	29.1118	1
29.1323	58	29.1323	146	29.1323	5	29.1323	3
29.1528	29	29.1528	143	29.1528	0	29.1528	2
29.1733	144	29.1733	125	29.1733	1	29.1733	5
29.1938	86	29.1938	130	29.1938	3	29.1938	1
29.2143	29	29.2143	119	29.2143	2	29.2143	3
29.2347	86	29.2347	122	29.2347	3	29.2347	1
29.2552	144	29.2552	113	29.2552	2	29.2552	1
29.2757	230	29.2757	103	29.2757	1	29.2757	0
29.2962	144	29.2962	102	29.2962	4	29.2962	0
29.3167	432	29.3167	97	29.3167	3	29.3167	3
29.3372	374	29.3372	104	29.3372	2	29.3372	3
29.3577	432	29.3577	98	29.3577	3	29.3577	6
29.3782	634	29.3782	94	29.3782	1	29.3782	1
29.3986	634	29.3986	100	29.3986	2	29.3986	2
29.4191	461	29.4191	84	29.4191	4	29.4191	3
29.4396	518	29.4396	83	29.4396	4	29.4396	2
29.4601	634	29.4601	89	29.4601	1	29.4601	3
29.4806	691	29.4806	89	29.4806	0	29.4806	2
29.5011	490	29.5011	87	29.5011	2	29.5011	1
29.5216	432	29.5216	82	29.5216	9	29.5216	2
29.542	403	29.542	89	29.542	4	29.542	1
29.5625	432	29.5625	98	29.5625	4	29.5625	2
29.583	374	29.583	90	29.583	2	29.583	2
29.6035	202	29.6035	106	29.6035	1	29.6035	3
29.624	29	29.624	94	29.624	2	29.624	2
29.6445	86	29.6445	116	29.6445	1	29.6445	4
29.665	115	29.665	104	29.665	3	29.665	3
29.6854	58	29.6854	114	29.6854	1	29.6854	3
29.7059	86	29.7059	116	29.7059	0	29.7059	4
29.7264	29	29.7264	92	29.7264	3	29.7264	6
29.7469	173	29.7469	94	29.7469	4	29.7469	9
29.7674	58	29.7674	123	29.7674	4	29.7674	1
29.7879	58	29.7879	138	29.7879	4	29.7879	5
29.8084	29	29.8084	134	29.8084	1	29.8084	6
29.8288	58	29.8288	149	29.8288	4	29.8288	6
29.8493	58	29.8493	145	29.8493	4	29.8493	4
29.8698	58	29.8698	132	29.8698	1	29.8698	6
29.8903	173	29.8903	136	29.8903	3	29.8903	0
29.9108	58	29.9108	157	29.9108	3	29.9108	4
29.9313	86	29.9313	176	29.9313	3	29.9313	4
29.9518	58	29.9518	201	29.9518	6	29.9518	5
29.9722	58	29.9722	210	29.9722	2	29.9722	8
29.9927	0	29.9927	246	29.9927	4	29.9927	5
30.0132	115	30.0132	255	30.0132	4	30.0132	6
30.0337	58	30.0337	276	30.0337	3	30.0337	2
30.0542	86	30.0542	273	30.0542	1	30.0542	2
30.0747	86	30.0747	301	30.0747	3	30.0747	3
30.0952	58	30.0952	301	30.0952	6	30.0952	6
30.1156	86	30.1156	326	30.1156	1	30.1156	4
30.1361	29	30.1361	329	30.1361	5	30.1361	2
30.1566	86	30.1566	349	30.1566	4	30.1566	4
30.1771	29	30.1771	339	30.1771	7	30.1771	2
30.1976	115	30.1976	315	30.1976	5	30.1976	7
30.2181	115	30.2181	311	30.2181	4	30.2181	5
30.2386	29	30.2386	299	30.2386	2	30.2386	8
30.259	86	30.259	273	30.259	6	30.259	6
30.2795	58	30.2795	268	30.2795	4	30.2795	8
30.3	86	30.3	237	30.3	6	30.3	3
30.3205	86	30.3205	225	30.3205	5	30.3205	8
30.341	86	30.341	236	30.341	0	30.341	3
30.3615	29	30.3615	197	30.3615	7	30.3615	7
30.382	58	30.382	183	30.382	4	30.382	3
30.4024	58	30.4024	174	30.4024	2	30.4024	2
30.4229	115	30.4229	163	30.4229	3	30.4229	7
30.4434	173	30.4434	151	30.4434	3	30.4434	4
30.4639	144	30.4639	145	30.4639	4	30.4639	4
30.4844	29	30.4844	147	30.4844	4	30.4844	5
30.5049	86	30.5049	126	30.5049	4	30.5049	2
30.5254	173	30.5254	152	30.5254	2	30.5254	7
30.5458	115	30.5458	112	30.5458	1	30.5458	2
30.5663	173	30.5663	130	30.5663	4	30.5663	5
30.5868	173	30.5868	98	30.5868	2	30.5868	1
30.6073	115	30.6073	100	30.6073	3	30.6073	6
30.6278	403	30.6278	104	30.6278	2	30.6278	2
30.6483	115	30.6483	126	30.6483	3	30.6483	2
30.6688	86	30.6688	116	30.6688	2	30.6688	2
30.6893	0	30.6893	106	30.6893	1	30.6893	4
30.7097	86	30.7097	106	30.7097	1	30.7097	2
30.7302	144	30.7302	104	30.7302	0	30.7302	3
30.7507	86	30.7507	111	30.7507	0	30.7507	4
30.7712	144	30.7712	118	30.7712	3	30.7712	1
30.7917	115	30.7917	107	30.7917	3	30.7917	4
30.8122	29	30.8122	121	30.8122	2	30.8122	6
30.8327	86	30.8327	119	30.8327	2	30.8327	2
30.8531	29	30.8531	121	30.8531	7	30.8531	0
30.8736	0	30.8736	106	30.8736	2	30.8736	1
30.8941	29	30.8941	112	30.8941	2	30.8941	0
30.9146	86	30.9146	104	30.9146	3	30.9146	5
30.9351	58	30.9351	109	30.9351	4	30.9351	2
30.9556	29	30.9556	106	30.9556	0	30.9556	1
30.9761	58	30.9761	105	30.9761	2	30.9761	8
30.9965	58	30.9965	107	30.9965	1	30.9965	4
31.017	29	31.017	110	31.017	4	31.017	0
31.0375	144	31.0375	106	31.0375	2	31.0375	2
31.058	58	31.058	101	31.058	3	31.058	1
31.0785	86	31.0785	90	31.0785	0	31.0785	2
31.099	58	31.099	89	31.099	2	31.099	2
31.1195	0	31.1195	92	31.1195	1	31.1195	2
31.1399	29	31.1399	105	31.1399	2	31.1399	4
31.1604	29	31.1604	92	31.1604	1	31.1604	2
31.1809	0	31.1809	92	31.1809	3	31.1809	2
31.2014	115	31.2014	99	31.2014	4	31.2014	2
31.2219	29	31.2219	107	31.2219	2	31.2219	2
31.2424	86	31.2424	110	31.2424	4	31.2424	1
31.2629	0	31.2629	112	31.2629	4	31.2629	2
31.2833	86	31.2833	118	31.2833	0	31.2833	2
31.3038	29	31.3038	125	31.3038	1	31.3038	3
31.3243	58	31.3243	118	31.3243	3	31.3243	3
31.3448	29	31.3448	121	31.3448	0	31.3448	1
31.3653	58	31.3653	120	31.3653	2	31.3653	2
31.3858	115	31.3858	116	31.3858	7	31.3858	2
31.4062	86	31.4062	108	31.4062	0	31.4062	1
31.4267	29	31.4267	115	31.4267	0	31.4267	3
31.4472	0	31.4472	106	31.4472	1	31.4472	1
31.4677	29	31.4677	117	31.4677	1	31.4677	3
31.4882	86	31.4882	114	31.4882	2	31.4882	3
31.5087	86	31.5087	134	31.5087	2	31.5087	2
31.5292	29	31.5292	130	31.5292	4	31.5292	0
31.5496	29	31.5496	125	31.5496	2	31.5496	5
31.5701	29	31.5701	121	31.5701	2	31.5701	2
31.5906	29	31.5906	110	31.5906	4	31.5906	0
31.6111	58	31.6111	96	31.6111	2	31.6111	2
31.6316	58	31.6316	90	31.6316	1	31.6316	1
31.6521	29	31.6521	92	31.6521	2	31.6521	3
31.6726	0	31.6726	99	31.6726	3	31.6726	0
31.693	29	31.693	90	31.693	2	31.693	1
31.7135	29	31.7135	92	31.7135	1	31.7135	1
31.734	0	31.734	99	31.734	3	31.734	3
31.7545	58	31.7545	95	31.7545	1	31.7545	2
31.775	86	31.775	79	31.775	2	31.775	2
31.7955	0	31.7955	89	31.7955	3	31.7955	3
31.816	29	31.816	84	31.816	3	31.816	1
31.8364	0	31.8364	89	31.8364	4	31.8364	3
31.8569	58	31.8569	92	31.8569	3	31.8569	0
31.8774	58	31.8774	81	31.8774	0	31.8774	1
31.8979	29	31.8979	79	31.8979	1	31.8979	1
31.9184	115	31.9184	78	31.9184	1	31.9184	4
31.9389	58	31.9389	84	31.9389	1	31.9389	2
31.9594	58	31.9594	91	31.9594	0	31.9594	3
31.9798	0	31.9798	90	31.9798	1	31.9798	2
32.0003	115	32.0003	88	32.0003	5	32.0003	2
32.0208	58	32.0208	96	32.0208	1	32.0208	0
32.0413	58	32.0413	97	32.0413	1	32.0413	3
32.0618	29	32.0618	90	32.0618	2	32.0618	0
32.0823	0	32.0823	96	32.0823	3	32.0823	1
32.1028	58	32.1028	81	32.1028	1	32.1028	1
32.1232	58	32.1232	79	32.1232	2	32.1232	2
32.1437	115	32.1437	84	32.1437	4	32.1437	0
32.1642	58	32.1642	91	32.1642	1	32.1642	1
32.1847	0	32.1847	92	32.1847	2	32.1847	1
32.2052	58	32.2052	81	32.2052	3	32.2052	2
32.2257	0	32.2257	94	32.2257	1	32.2257	2
32.2462	58	32.2462	95	32.2462	2	32.2462	3
32.2666	0	32.2666	87	32.2666	2	32.2666	3
32.2871	29	32.2871	98	32.2871	1	32.2871	2
32.3076	0	32.3076	86	32.3076	1	32.3076	5
32.3281	86	32.3281	82	32.3281	3	32.3281	1
32.3486	0	32.3486	82	32.3486	1	32.3486	1
32.3691	0	32.3691	90	32.3691	0	32.3691	1
32.3896	58	32.3896	88	32.3896	1	32.3896	1
32.41	29	32.41	74	32.41	1	32.41	0
32.4305	58	32.4305	80	32.4305	0	32.4305	0
32.451	58	32.451	86	32.451	2	32.451	1
32.4715	29	32.4715	72	32.4715	1	32.4715	1
32.492	144	32.492	100	32.492	2	32.492	2
32.5125	58	32.5125	78	32.5125	0	32.5125	2
32.533	29	32.533	74	32.533	0	32.533	1
32.5535	29	32.5535	88	32.5535	2	32.5535	2
32.5739	0	32.5739	68	32.5739	0	32.5739	1
32.5944	0	32.5944	82	32.5944	2	32.5944	0
32.6149	29	32.6149	88	32.6149	1	32.6149	1
32.6354	29	32.6354	100	32.6354	2	32.6354	4
32.6559	29	32.6559	92	32.6559	2	32.6559	3
32.6764	58	32.6764	84	32.6764	1	32.6764	2
32.6969	0	32.6969	102	32.6969	2	32.6969	0
32.7173	29	32.7173	68	32.7173	0	32.7173	1
32.7378	0	32.7378	72	32.7378	2	32.7378	0
32.7583	0	32.7583	78	32.7583	0	32.7583	0
32.7788	58	32.7788	108	32.7788	0	32.7788	4
32.7993	58	32.7993	110	32.7993	0	32.7993	2
32.8198	29	32.8198	84	32.8198	0	32.8198	1
32.8403	29	32.8403	90	32.8403	1	32.8403	0
32.8607	0	32.8607	82	32.8607	0	32.8607	2
32.8812	0	32.8812	84	32.8812	1	32.8812	0
32.9017	0	32.9017	66	32.9017	3	32.9017	0
32.9222	0	32.9222	90	32.9222	0	32.9222	2
32.9427	0	32.9427	92	32.9427	3	32.9427	3
32.9632	115	32.9632	90	32.9632	1	32.9632	1
32.9837	0	32.9837	84	32.9837	0	32.9837	0
33.0041	29	33.0041	90	33.0041	7	33.0041	2
33.0246	0	33.0246	100	33.0246	2	33.0246	1
33.0451	0	33.0451	84	33.0451	1	33.0451	0
33.0656	0	33.0656	92	33.0656	1	33.0656	2
33.0861	0	33.0861	80	33.0861	2	33.0861	3
33.1066	58	33.1066	98	33.1066	2	33.1066	1
33.1271	86	33.1271	72	33.1271	1	33.1271	0
33.1475	29	33.1475	98	33.1475	1	33.1475	0
33.168	0	33.168	90	33.168	1	33.168	3
33.1885	58	33.1885	86	33.1885	0	33.1885	1
33.209	58	33.209	72	33.209	1	33.209	2
33.2295	29	33.2295	84	33.2295	2	33.2295	1
33.25	0	33.25	82	33.25	1	33.25	0
33.2705	29	33.2705	74	33.2705	0	33.2705	4
33.291	0	33.291	76	33.291	1	33.291	1
33.3114	0	33.3114	82	33.3114	3	33.3114	1
33.3319	29	33.3319	86	33.3319	0	33.3319	1
33.3524	29	33.3524	88	33.3524	2	33.3524	0
33.3729	29	33.3729	76	33.3729	3	33.3729	2
33.3934	58	33.3934	70	33.3934	0	33.3934	6
33.4139	0	33.4139	88	33.4139	2	33.4139	2
33.4344	29	33.4344	64	33.4344	0	33.4344	1
33.4548	58	33.4548	76	33.4548	1	33.4548	2
33.4753	29	33.4753	70	33.4753	2	33.4753	1
33.4958	58	33.4958	88	33.4958	1	33.4958	1
33.5163	58	33.5163	70	33.5163	0	33.5163	1
33.5368	29	33.5368	64	33.5368	1	33.5368	1
33.5573	29	33.5573	66	33.5573	2	33.5573	0
33.5778	0	33.5778	66	33.5778	1	33.5778	3
33.5982	0	33.5982	64	33.5982	1	33.5982	4
33.6187	0	33.6187	76	33.6187	1	33.6187	1
33.6392	29	33.6392	60	33.6392	2	33.6392	1
33.6597	0	33.6597	70	33.6597	1	33.6597	1
33.6802	29	33.6802	82	33.6802	2	33.6802	4
33.7007	29	33.7007	76	33.7007	2	33.7007	1
33.7212	58	33.7212	76	33.7212	2	33.7212	3
33.7416	0	33.7416	64	33.7416	1	33.7416	0
33.7621	29	33.7621	90	33.7621	1	33.7621	2
33.7826	58	33.7826	80	33.7826	2	33.7826	3
33.8031	0	33.8031	80	33.8031	0	33.8031	3
33.8236	58	33.8236	82	33.8236	1	33.8236	1
33.8441	29	33.8441	74	33.8441	0	33.8441	4
33.8646	29	33.8646	90	33.8646	1	33.8646	5
33.885	58	33.885	68	33.885	1	33.885	0
33.9055	29	33.9055	84	33.9055	0	33.9055	4
33.926	0	33.926	69	33.926	1	33.926	2
33.9465	58	33.9465	81	33.9465	3	33.9465	2
33.967	0	33.967	73	33.967	2	33.967	1
33.9875	0	33.9875	68	33.9875	0	33.9875	5
34.008	29	34.008	77	34.008	0	34.008	3
34.0284	0	34.0284	68	34.0284	2	34.0284	3
34.0489	58	34.0489	71	34.0489	2	34.0489	2
34.0694	115	34.0694	81	34.0694	1	34.0694	1
34.0899	29	34.0899	70	34.0899	0	34.0899	2
34.1104	0	34.1104	77	34.1104	0	34.1104	2
34.1309	29	34.1309	81	34.1309	3	34.1309	2
34.1514	58	34.1514	71	34.1514	0	34.1514	6
34.1718	58	34.1718	85	34.1718	2	34.1718	1
34.1923	0	34.1923	80	34.1923	1	34.1923	2
34.2128	29	34.2128	70	34.2128	3	34.2128	1
34.2333	29	34.2333	58	34.2333	1	34.2333	2
34.2538	0	34.2538	68	34.2538	0	34.2538	4
34.2743	29	34.2743	74	34.2743	2	34.2743	1
34.2948	29	34.2948	80	34.2948	3	34.2948	0
34.3152	29	34.3152	68	34.3152	2	34.3152	1
34.3357	58	34.3357	64	34.3357	3	34.3357	2
34.3562	29	34.3562	78	34.3562	1	34.3562	1
34.3767	0	34.3767	70	34.3767	2	34.3767	1
34.3972	0	34.3972	86	34.3972	3	34.3972	2
34.4177	58	34.4177	82	34.4177	1	34.4177	2
34.4382	0	34.4382	56	34.4382	1	34.4382	2
34.4586	115	34.4586	80	34.4586	1	34.4586	0
34.4791	29	34.4791	72	34.4791	2	34.4791	5
34.4996	58	34.4996	68	34.4996	0	34.4996	3
34.5201	58	34.5201	66	34.5201	1	34.5201	2
34.5406	0	34.5406	70	34.5406	3	34.5406	3
34.5611	0	34.5611	72	34.5611	3	34.5611	2
34.5816	29	34.5816	76	34.5816	4	34.5816	0
34.602	58	34.602	65	34.602	2	34.602	7
34.6225	0	34.6225	71	34.6225	1	34.6225	5
34.643	29	34.643	83	34.643	2	34.643	2
34.6635	58	34.6635	81	34.6635	2	34.6635	3
34.684	0	34.684	85	34.684	0	34.684	2
34.7045	58	34.7045	92	34.7045	0	34.7045	3
34.725	58	34.725	98	34.725	4	34.725	3
34.7454	0	34.7454	88	34.7454	2	34.7454	1
34.7659	0	34.7659	92	34.7659	0	34.7659	3
34.7864	0	34.7864	100	34.7864	1	34.7864	4
34.8069	29	34.8069	98	34.8069	2	34.8069	6
34.8274	86	34.8274	103	34.8274	3	34.8274	6
34.8479	0	34.8479	87	34.8479	5	34.8479	5
34.8683	58	34.8683	90	34.8683	1	34.8683	3
34.8888	0	34.8888	88	34.8888	4	34.8888	3
34.9093	86	34.9093	94	34.9093	3	34.9093	4
34.9298	29	34.9298	77	34.9298	5	34.9298	3
34.9503	0	34.9503	74	34.9503	5	34.9503	5
34.9708	115	34.9708	70	34.9708	2	34.9708	3
34.9913	86	34.9913	68	34.9913	4	34.9913	8
35.0118	86	35.0118	72	35.0118	8	35.0118	5
35.0322	58	35.0322	72	35.0322	2	35.0322	6
35.0527	29	35.0527	72	35.0527	2	35.0527	9
35.0732	202	35.0732	66	35.0732	4	35.0732	6
35.0937	173	35.0937	74	35.0937	1	35.0937	8
35.1142	115	35.1142	76	35.1142	5	35.1142	7
35.1347	29	35.1347	60	35.1347	5	35.1347	2
35.1552	115	35.1552	74	35.1552	2	35.1552	4
35.1756	202	35.1756	86	35.1756	5	35.1756	2
35.1961	0	35.1961	82	35.1961	2	35.1961	7
35.2166	115	35.2166	64	35.2166	2	35.2166	5
35.2371	86	35.2371	84	35.2371	5	35.2371	8
35.2576	86	35.2576	86	35.2576	3	35.2576	4
35.2781	115	35.2781	96	35.2781	4	35.2781	7
35.2986	86	35.2986	88	35.2986	3	35.2986	3
35.319	29	35.319	74	35.319	2	35.319	3
35.3395	29	35.3395	95	35.3395	2	35.3395	10
35.36	86	35.36	87	35.36	4	35.36	3
35.3805	144	35.3805	82	35.3805	1	35.3805	5
35.401	144	35.401	96	35.401	0	35.401	5
35.4215	0	35.4215	86	35.4215	3	35.4215	4
35.442	29	35.442	102	35.442	1	35.442	3
35.4624	58	35.4624	84	35.4624	2	35.4624	2
35.4829	29	35.4829	94	35.4829	4	35.4829	3
35.5034	115	35.5034	92	35.5034	3	35.5034	3
35.5239	0	35.5239	94	35.5239	2	35.5239	5
35.5444	0	35.5444	100	35.5444	2	35.5444	3
35.5649	58	35.5649	88	35.5649	0	35.5649	3
35.5854	29	35.5854	102	35.5854	3	35.5854	3
35.6058	86	35.6058	96	35.6058	5	35.6058	5
35.6263	0	35.6263	92	35.6263	2	35.6263	2
35.6468	58	35.6468	104	35.6468	1	35.6468	4
35.6673	0	35.6673	108	35.6673	0	35.6673	4
35.6878	58	35.6878	94	35.6878	0	35.6878	2
35.7083	86	35.7083	90	35.7083	2	35.7083	0
35.7288	0	35.7288	96	35.7288	2	35.7288	0
35.7493	29	35.7493	102	35.7493	1	35.7493	3
35.7697	58	35.7697	88	35.7697	1	35.7697	1
35.7902	58	35.7902	92	35.7902	0	35.7902	3
35.8107	0	35.8107	101	35.8107	1	35.8107	2
35.8312	29	35.8312	104	35.8312	1	35.8312	1
35.8517	144	35.8517	85	35.8517	1	35.8517	3
35.8722	86	35.8722	93	35.8722	2	35.8722	3
35.8927	115	35.8927	91	35.8927	0	35.8927	5
35.9131	86	35.9131	103	35.9131	2	35.9131	1
35.9336	29	35.9336	89	35.9336	3	35.9336	1
35.9541	29	35.9541	93	35.9541	4	35.9541	6
35.9746	86	35.9746	98	35.9746	4	35.9746	3
35.9951	58	35.9951	101	35.9951	0	35.9951	2
36.0156	173	36.0156	100	36.0156	4	36.0156	1
36.0361	58	36.0361	104	36.0361	3	36.0361	5
36.0565	58	36.0565	108	36.0565	3	36.0565	1
36.077	173	36.077	89	36.077	5	36.077	2
36.0975	144	36.0975	103	36.0975	1	36.0975	3
36.118	0	36.118	84	36.118	1	36.118	6
36.1385	115	36.1385	91	36.1385	2	36.1385	3
36.159	86	36.159	87	36.159	1	36.159	5
36.1795	86	36.1795	98	36.1795	1	36.1795	2
36.1999	58	36.1999	97	36.1999	1	36.1999	1
36.2204	58	36.2204	96	36.2204	1	36.2204	4
36.2409	58	36.2409	84	36.2409	2	36.2409	1
36.2614	58	36.2614	82	36.2614	5	36.2614	5
36.2819	29	36.2819	100	36.2819	3	36.2819	8
36.3024	58	36.3024	87	36.3024	3	36.3024	3
36.3229	58	36.3229	76	36.3229	3	36.3229	0
36.3433	29	36.3433	70	36.3433	2	36.3433	5
36.3638	0	36.3638	78	36.3638	0	36.3638	9
36.3843	0	36.3843	86	36.3843	1	36.3843	6
36.4048	0	36.4048	64	36.4048	6	36.4048	7
36.4253	29	36.4253	90	36.4253	2	36.4253	1
36.4458	0	36.4458	80	36.4458	7	36.4458	7
36.4663	86	36.4663	86	36.4663	4	36.4663	4
36.4867	29	36.4867	76	36.4867	4	36.4867	7
36.5072	58	36.5072	82	36.5072	3	36.5072	13
36.5277	29	36.5277	72	36.5277	9	36.5277	8
36.5482	115	36.5482	96	36.5482	5	36.5482	8
36.5687	86	36.5687	82	36.5687	10	36.5687	6
36.5892	115	36.5892	74	36.5892	2	36.5892	6
36.6097	0	36.6097	76	36.6097	5	36.6097	2
36.6301	58	36.6301	76	36.6301	6	36.6301	5
36.6506	29	36.6506	74	36.6506	3	36.6506	4
36.6711	58	36.6711	64	36.6711	5	36.6711	3
36.6916	58	36.6916	92	36.6916	3	36.6916	2
36.7121	173	36.7121	70	36.7121	3	36.7121	3
36.7326	58	36.7326	64	36.7326	0	36.7326	3
36.7531	29	36.7531	90	36.7531	2	36.7531	6
36.7735	0	36.7735	70	36.7735	3	36.7735	2
36.794	58	36.794	94	36.794	1	36.794	5
36.8145	0	36.8145	90	36.8145	0	36.8145	6
36.835	0	36.835	90	36.835	4	36.835	1
36.8555	58	36.8555	84	36.8555	2	36.8555	3
36.876	0	36.876	88	36.876	3	36.876	7
36.8965	86	36.8965	78	36.8965	1	36.8965	3
36.9169	29	36.9169	58	36.9169	2	36.9169	5
36.9374	0	36.9374	90	36.9374	2	36.9374	2
36.9579	29	36.9579	84	36.9579	4	36.9579	3
36.9784	0	36.9784	88	36.9784	3	36.9784	2
36.9989	58	36.9989	100	36.9989	2	36.9989	3
37.0194	58	37.0194	88	37.0194	3	37.0194	2
37.0399	0	37.0399	94	37.0399	5	37.0399	3
37.0603	29	37.0603	88	37.0603	1	37.0603	4
37.0808	0	37.0808	90	37.0808	2	37.0808	2
37.1013	173	37.1013	72	37.1013	0	37.1013	2
37.1218	115	37.1218	76	37.1218	1	37.1218	1
37.1423	86	37.1423	84	37.1423	1	37.1423	5
37.1628	29	37.1628	81	37.1628	2	37.1628	0
37.1833	58	37.1833	88	37.1833	0	37.1833	4
37.2037	29	37.2037	83	37.2037	4	37.2037	2
37.2242	29	37.2242	99	37.2242	1	37.2242	0
37.2447	29	37.2447	86	37.2447	2	37.2447	2
37.2652	86	37.2652	90	37.2652	4	37.2652	3
37.2857	86	37.2857	112	37.2857	3	37.2857	2
37.3062	58	37.3062	113	37.3062	3	37.3062	3
37.3267	29	37.3267	134	37.3267	1	37.3267	3
37.3471	29	37.3471	130	37.3471	2	37.3471	0
37.3676	58	37.3676	165	37.3676	4	37.3676	2
37.3881	0	37.3881	159	37.3881	0	37.3881	1
37.4086	29	37.4086	166	37.4086	1	37.4086	3
37.4291	29	37.4291	198	37.4291	2	37.4291	2
37.4496	58	37.4496	183	37.4496	0	37.4496	8
37.4701	58	37.4701	174	37.4701	2	37.4701	5
37.4905	115	37.4905	153	37.4905	2	37.4905	5
37.511	86	37.511	159	37.511	3	37.511	4
37.5315	29	37.5315	141	37.5315	4	37.5315	2
37.552	29	37.552	138	37.552	2	37.552	3
37.5725	58	37.5725	109	37.5725	2	37.5725	5
37.593	86	37.593	97	37.593	2	37.593	2
37.6135	0	37.6135	91	37.6135	3	37.6135	5
37.6339	29	37.6339	104	37.6339	1	37.6339	5
37.6544	58	37.6544	84	37.6544	3	37.6544	10
37.6749	29	37.6749	82	37.6749	3	37.6749	6
37.6954	58	37.6954	72	37.6954	1	37.6954	3
37.7159	29	37.7159	83	37.7159	3	37.7159	4
37.7364	0	37.7364	80	37.7364	2	37.7364	5
37.7569	29	37.7569	64	37.7569	1	37.7569	4
37.7773	58	37.7773	75	37.7773	1	37.7773	6
37.7978	115	37.7978	70	37.7978	1	37.7978	2
37.8183	29	37.8183	66	37.8183	2	37.8183	0
37.8388	29	37.8388	66	37.8388	2	37.8388	2
37.8593	0	37.8593	69	37.8593	1	37.8593	1
37.8798	0	37.8798	78	37.8798	0	37.8798	1
37.9003	29	37.9003	86	37.9003	1	37.9003	1
37.9207	29	37.9207	67	37.9207	2	37.9207	3
37.9412	0	37.9412	69	37.9412	4	37.9412	0
37.9617	29	37.9617	66	37.9617	3	37.9617	3
37.9822	0	37.9822	73	37.9822	1	37.9822	3
38.0027	29	38.0027	80	38.0027	2	38.0027	1
38.0232	0	38.0232	76	38.0232	1	38.0232	3
38.0437	58	38.0437	77	38.0437	1	38.0437	0
38.0641	0	38.0641	78	38.0641	0	38.0641	2
38.0846	29	38.0846	78	38.0846	2	38.0846	3
38.1051	29	38.1051	71	38.1051	2	38.1051	3
38.1256	29	38.1256	75	38.1256	1	38.1256	4
38.1461	29	38.1461	80	38.1461	4	38.1461	5
38.1666	0	38.1666	80	38.1666	0	38.1666	0
38.1871	86	38.1871	86	38.1871	1	38.1871	0
38.2075	0	38.2075	89	38.2075	0	38.2075	2
38.228	58	38.228	81	38.228	1	38.228	2
38.2485	29	38.2485	81	38.2485	1	38.2485	2
38.269	0	38.269	82	38.269	0	38.269	2
38.2895	29	38.2895	90	38.2895	1	38.2895	2
38.31	86	38.31	78	38.31	3	38.31	3
38.3305	58	38.3305	92	38.3305	1	38.3305	3
38.3509	58	38.3509	80	38.3509	2	38.3509	2
38.3714	86	38.3714	72	38.3714	2	38.3714	4
38.3919	58	38.3919	66	38.3919	5	38.3919	2
38.4124	58	38.4124	66	38.4124	2	38.4124	4
38.4329	58	38.4329	68	38.4329	4	38.4329	5
38.4534	29	38.4534	76	38.4534	2	38.4534	2
38.4739	115	38.4739	64	38.4739	1	38.4739	2
38.4943	29	38.4943	68	38.4943	6	38.4943	5
38.5148	86	38.5148	78	38.5148	1	38.5148	3
38.5353	29	38.5353	73	38.5353	2	38.5353	2
38.5558	0	38.5558	61	38.5558	1	38.5558	2
38.5763	58	38.5763	61	38.5763	3	38.5763	2
38.5968	0	38.5968	65	38.5968	4	38.5968	1
38.6173	86	38.6173	71	38.6173	2	38.6173	4
38.6377	29	38.6377	61	38.6377	2	38.6377	2
38.6582	29	38.6582	66	38.6582	3	38.6582	2
38.6787	29	38.6787	76	38.6787	3	38.6787	0
38.6992	0	38.6992	66	38.6992	2	38.6992	2
38.7197	0	38.7197	70	38.7197	1	38.7197	1
38.7402	0	38.7402	62	38.7402	3	38.7402	1
38.7607	0	38.7607	86	38.7607	3	38.7607	2
38.7811	0	38.7811	58	38.7811	2	38.7811	3
38.8016	0	38.8016	76	38.8016	2	38.8016	2
38.8221	0	38.8221	68	38.8221	1	38.8221	0
38.8426	29	38.8426	58	38.8426	1	38.8426	2
38.8631	58	38.8631	72	38.8631	4	38.8631	3
38.8836	0	38.8836	59	38.8836	1	38.8836	2
38.9041	0	38.9041	64	38.9041	0	38.9041	3
38.9246	58	38.9246	63	38.9246	5	38.9246	2
38.945	58	38.945	69	38.945	4	38.945	2
38.9655	29	38.9655	73	38.9655	3	38.9655	3
38.986	86	38.986	64	38.986	3	38.986	2
39.0065	29	39.0065	64	39.0065	3	39.0065	0
39.027	86	39.027	62	39.027	2	39.027	0
39.0475	29	39.0475	72	39.0475	1	39.0475	3
39.068	86	39.068	68	39.068	1	39.068	1
39.0884	29	39.0884	61	39.0884	0	39.0884	1
39.1089	29	39.1089	61	39.1089	1	39.1089	0
39.1294	58	39.1294	75	39.1294	1	39.1294	2
39.1499	86	39.1499	78	39.1499	3	39.1499	1
39.1704	58	39.1704	66	39.1704	3	39.1704	2
39.1909	202	39.1909	73	39.1909	3	39.1909	6
39.2114	58	39.2114	71	39.2114	1	39.2114	4
39.2318	58	39.2318	72	39.2318	1	39.2318	4
39.2523	29	39.2523	67	39.2523	0	39.2523	2
39.2728	86	39.2728	72	39.2728	2	39.2728	5
39.2933	29	39.2933	71	39.2933	2	39.2933	8
39.3138	115	39.3138	79	39.3138	4	39.3138	6
39.3343	115	39.3343	69	39.3343	2	39.3343	7
39.3548	29	39.3548	77	39.3548	2	39.3548	9
39.3752	86	39.3752	78	39.3752	5	39.3752	6
39.3957	58	39.3957	77	39.3957	2	39.3957	15
39.4162	144	39.4162	68	39.4162	2	39.4162	20
39.4367	86	39.4367	68	39.4367	6	39.4367	24
39.4572	259	39.4572	63	39.4572	5	39.4572	31
39.4777	461	39.4777	63	39.4777	4	39.4777	10
39.4982	288	39.4982	69	39.4982	4	39.4982	10
39.5186	230	39.5186	61	39.5186	4	39.5186	6
39.5391	259	39.5391	75	39.5391	3	39.5391	10
39.5596	346	39.5596	69	39.5596	2	39.5596	3
39.5801	230	39.5801	67	39.5801	1	39.5801	4
39.6006	144	39.6006	67	39.6006	1	39.6006	5
39.6211	144	39.6211	68	39.6211	2	39.6211	1
39.6416	144	39.6416	62	39.6416	2	39.6416	4
39.662	29	39.662	71	39.662	0	39.662	4
39.6825	0	39.6825	80	39.6825	1	39.6825	3
39.703	86	39.703	72	39.703	0	39.703	4
39.7235	58	39.7235	84	39.7235	0	39.7235	1
39.744	0	39.744	87	39.744	1	39.744	6
39.7645	115	39.7645	89	39.7645	1	39.7645	2
39.785	0	39.785	96	39.785	1	39.785	0
39.8054	58	39.8054	88	39.8054	1	39.8054	5
39.8259	0	39.8259	104	39.8259	2	39.8259	1
39.8464	58	39.8464	96	39.8464	0	39.8464	3
39.8669	29	39.8669	113	39.8669	1	39.8669	2
39.8874	0	39.8874	104	39.8874	1	39.8874	2
39.9079	58	39.9079	93	39.9079	1	39.9079	4
39.9284	86	39.9284	90	39.9284	0	39.9284	0
39.9488	0	39.9488	84	39.9488	0	39.9488	2
39.9693	0	39.9693	92	39.9693	1	39.9693	2
39.9898	29	39.9898	80	39.9898	7	39.9898	0
40.0103	86	40.0103	72	40.0103	1	40.0103	2
40.0308	58	40.0308	67	40.0308	1	40.0308	0
40.0513	29	40.0513	62	40.0513	2	40.0513	1
40.0718	58	40.0718	61	40.0718	3	40.0718	3
40.0922	29	40.0922	66	40.0922	4	40.0922	2
40.1127	115	40.1127	64	40.1127	0	40.1127	3
40.1332	29	40.1332	64	40.1332	2	40.1332	3
40.1537	0	40.1537	68	40.1537	2	40.1537	3
40.1742	29	40.1742	74	40.1742	1	40.1742	8
40.1947	173	40.1947	66	40.1947	4	40.1947	8
40.2152	86	40.2152	83	40.2152	0	40.2152	4
40.2356	86	40.2356	85	40.2356	2	40.2356	4
40.2561	58	40.2561	84	40.2561	2	40.2561	6
40.2766	58	40.2766	76	40.2766	2	40.2766	5
40.2971	144	40.2971	100	40.2971	10	40.2971	3
40.3176	29	40.3176	86	40.3176	2	40.3176	6
40.3381	173	40.3381	110	40.3381	2	40.3381	2
40.3586	58	40.3586	128	40.3586	2	40.3586	3
40.379	29	40.379	132	40.379	4	40.379	3
40.3995	0	40.3995	140	40.3995	4	40.3995	6
40.42	86	40.42	164	40.42	4	40.42	5
40.4405	86	40.4405	169	40.4405	2	40.4405	3
40.461	0	40.461	148	40.461	0	40.461	2
40.4815	29	40.4815	155	40.4815	2	40.4815	0
40.502	29	40.502	126	40.502	1	40.502	3
40.5224	29	40.5224	119	40.5224	1	40.5224	2
40.5429	0	40.5429	116	40.5429	0	40.5429	2
40.5634	29	40.5634	98	40.5634	1	40.5634	1
40.5839	29	40.5839	102	40.5839	2	40.5839	0
40.6044	29	40.6044	87	40.6044	1	40.6044	2
40.6249	58	40.6249	84	40.6249	1	40.6249	2
40.6454	29	40.6454	83	40.6454	1	40.6454	0
40.6658	0	40.6658	79	40.6658	0	40.6658	3
40.6863	115	40.6863	63	40.6863	0	40.6863	2
40.7068	86	40.7068	75	40.7068	2	40.7068	2
40.7273	86	40.7273	69	40.7273	1	40.7273	5
40.7478	0	40.7478	62	40.7478	3	40.7478	3
40.7683	0	40.7683	62	40.7683	1	40.7683	2
40.7888	86	40.7888	62	40.7888	1	40.7888	2
40.8092	58	40.8092	68	40.8092	0	40.8092	0
40.8297	0	40.8297	60	40.8297	4	40.8297	3
40.8502	58	40.8502	74	40.8502	3	40.8502	3
40.8707	0	40.8707	62	40.8707	2	40.8707	4
40.8912	58	40.8912	70	40.8912	1	40.8912	2
40.9117	0	40.9117	76	40.9117	1	40.9117	1
40.9322	0	40.9322	66	40.9322	1	40.9322	4
40.9526	0	40.9526	80	40.9526	0	40.9526	2
40.9731	0	40.9731	54	40.9731	1	40.9731	3
40.9936	58	40.9936	60	40.9936	0	40.9936	3
41.0141	0	41.0141	76	41.0141	1	41.0141	0
41.0346	58	41.0346	58	41.0346	1	41.0346	1
41.0551	0	41.0551	76	41.0551	2	41.0551	1
41.0756	58	41.0756	67	41.0756	2	41.0756	1
41.096	0	41.096	70	41.096	2	41.096	5
41.1165	0	41.1165	74	41.1165	1	41.1165	2
41.137	58	41.137	73	41.137	0	41.137	0
41.1575	0	41.1575	82	41.1575	2	41.1575	3
41.178	0	41.178	79	41.178	2	41.178	1
41.1985	29	41.1985	83	41.1985	2	41.1985	1
41.219	58	41.219	88	41.219	2	41.219	3
41.2394	58	41.2394	98	41.2394	5	41.2394	3
41.2599	0	41.2599	97	41.2599	0	41.2599	1
41.2804	115	41.2804	101	41.2804	2	41.2804	0
41.3009	29	41.3009	91	41.3009	1	41.3009	2
41.3214	0	41.3214	87	41.3214	4	41.3214	2
41.3419	58	41.3419	89	41.3419	2	41.3419	0
41.3624	58	41.3624	68	41.3624	0	41.3624	3
41.3828	0	41.3828	71	41.3828	1	41.3828	2
41.4033	0	41.4033	76	41.4033	2	41.4033	0
41.4238	58	41.4238	80	41.4238	1	41.4238	3
41.4443	0	41.4443	54	41.4443	2	41.4443	3
41.4648	58	41.4648	78	41.4648	1	41.4648	2
41.4853	0	41.4853	60	41.4853	0	41.4853	5
41.5058	86	41.5058	70	41.5058	2	41.5058	0
41.5262	29	41.5262	72	41.5262	0	41.5262	2
41.5467	29	41.5467	64	41.5467	2	41.5467	1
41.5672	86	41.5672	64	41.5672	1	41.5672	3
41.5877	29	41.5877	52	41.5877	4	41.5877	3
41.6082	0	41.6082	58	41.6082	2	41.6082	4
41.6287	58	41.6287	62	41.6287	2	41.6287	2
41.6492	86	41.6492	52	41.6492	2	41.6492	2
41.6696	29	41.6696	68	41.6696	0	41.6696	5
41.6901	58	41.6901	60	41.6901	2	41.6901	6
41.7106	29	41.7106	70	41.7106	2	41.7106	2
41.7311	0	41.7311	84	41.7311	8	41.7311	2
41.7516	0	41.7516	62	41.7516	4	41.7516	1
41.7721	58	41.7721	80	41.7721	11	41.7721	2
41.7926	29	41.7926	66	41.7926	12	41.7926	2
41.8131	29	41.8131	84	41.8131	6	41.8131	1
41.8335	86	41.8335	96	41.8335	12	41.8335	3
41.854	29	41.854	62	41.854	4	41.854	6
41.8745	58	41.8745	78	41.8745	3	41.8745	0
41.895	29	41.895	88	41.895	13	41.895	1
41.9155	29	41.9155	80	41.9155	5	41.9155	1
41.936	144	41.936	64	41.936	2	41.936	4
41.9565	115	41.9565	74	41.9565	0	41.9565	2
41.9769	86	41.9769	60	41.9769	2	41.9769	3
41.9974	29	41.9974	76	41.9974	3	41.9974	1
42.0179	29	42.0179	70	42.0179	1	42.0179	3
42.0384	58	42.0384	72	42.0384	0	42.0384	2
42.0589	86	42.0589	58	42.0589	3	42.0589	1
42.0794	29	42.0794	72	42.0794	1	42.0794	2
42.0999	29	42.0999	92	42.0999	1	42.0999	1
42.1203	115	42.1203	68	42.1203	5	42.1203	3
42.1408	29	42.1408	72	42.1408	3	42.1408	2
42.1613	0	42.1613	74	42.1613	0	42.1613	3
42.1818	29	42.1818	92	42.1818	3	42.1818	2
42.2023	0	42.2023	88	42.2023	3	42.2023	3
42.2228	144	42.2228	92	42.2228	1	42.2228	3
42.2433	29	42.2433	88	42.2433	0	42.2433	4
42.2637	58	42.2637	80	42.2637	3	42.2637	3
42.2842	29	42.2842	76	42.2842	2	42.2842	2
42.3047	29	42.3047	80	42.3047	3	42.3047	5
42.3252	29	42.3252	66	42.3252	2	42.3252	5
42.3457	0	42.3457	72	42.3457	3	42.3457	7
42.3662	58	42.3662	60	42.3662	3	42.3662	6
42.3867	58	42.3867	48	42.3867	5	42.3867	12
42.4072	230	42.4072	56	42.4072	11	42.4072	19
42.4276	230	42.4276	58	42.4276	18	42.4276	12
42.4481	259	42.4481	52	42.4481	21	42.4481	10
42.4686	202	42.4686	56	42.4686	15	42.4686	10
42.4891	288	42.4891	67	42.4891	9	42.4891	10
42.5096	230	42.5096	71	42.5096	5	42.5096	9
42.5301	259	42.5301	64	42.5301	4	42.5301	11
42.5505	288	42.5505	64	42.5505	9	42.5505	8
42.571	173	42.571	64	42.571	11	42.571	3
42.5915	259	42.5915	81	42.5915	9	42.5915	5
42.612	346	42.612	83	42.612	2	42.612	2
42.6325	317	42.6325	79	42.6325	2	42.6325	3
42.653	115	42.653	79	42.653	2	42.653	2
42.6735	173	42.6735	80	42.6735	7	42.6735	1
42.694	202	42.694	94	42.694	2	42.694	4
42.7144	144	42.7144	86	42.7144	6	42.7144	1
42.7349	29	42.7349	87	42.7349	3	42.7349	1
42.7554	144	42.7554	90	42.7554	0	42.7554	2
42.7759	202	42.7759	105	42.7759	3	42.7759	0
42.7964	202	42.7964	92	42.7964	4	42.7964	2
42.8169	58	42.8169	86	42.8169	1	42.8169	2
42.8374	86	42.8374	83	42.8374	1	42.8374	3
42.8578	58	42.8578	81	42.8578	4	42.8578	0
42.8783	58	42.8783	69	42.8783	0	42.8783	1
42.8988	29	42.8988	70	42.8988	2	42.8988	5
42.9193	29	42.9193	65	42.9193	1	42.9193	2
42.9398	86	42.9398	75	42.9398	3	42.9398	2
42.9603	58	42.9603	70	42.9603	0	42.9603	1
42.9808	58	42.9808	64	42.9808	1	42.9808	2
43.0012	29	43.0012	61	43.0012	0	43.0012	1
43.0217	29	43.0217	70	43.0217	2	43.0217	2
43.0422	29	43.0422	58	43.0422	1	43.0422	0
43.0627	29	43.0627	62	43.0627	0	43.0627	0
43.0832	86	43.0832	62	43.0832	3	43.0832	1
43.1037	29	43.1037	72	43.1037	1	43.1037	0
43.1242	29	43.1242	66	43.1242	2	43.1242	1
43.1446	58	43.1446	56	43.1446	1	43.1446	3
43.1651	29	43.1651	76	43.1651	0	43.1651	2
43.1856	115	43.1856	76	43.1856	4	43.1856	3
43.2061	86	43.2061	60	43.2061	2	43.2061	1
43.2266	202	43.2266	62	43.2266	3	43.2266	4
43.2471	173	43.2471	67	43.2471	4	43.2471	3
43.2675	29	43.2675	76	43.2675	1	43.2675	0
43.288	29	43.288	76	43.288	4	43.288	1
43.3085	29	43.3085	82	43.3085	2	43.3085	4
43.329	173	43.329	101	43.329	3	43.329	2
43.3495	58	43.3495	109	43.3495	2	43.3495	0
43.37	58	43.37	111	43.37	5	43.37	3
43.3905	144	43.3905	105	43.3905	0	43.3905	2
43.4109	0	43.4109	119	43.4109	1	43.4109	3
43.4314	0	43.4314	125	43.4314	1	43.4314	0
43.4519	58	43.4519	138	43.4519	0	43.4519	1
43.4724	29	43.4724	126	43.4724	1	43.4724	1
43.4929	29	43.4929	120	43.4929	2	43.4929	2
43.5134	29	43.5134	122	43.5134	3	43.5134	2
43.5339	58	43.5339	130	43.5339	4	43.5339	0
43.5543	0	43.5543	130	43.5543	1	43.5543	3
43.5748	29	43.5748	118	43.5748	1	43.5748	3
43.5953	115	43.5953	114	43.5953	3	43.5953	1
43.6158	29	43.6158	104	43.6158	0	43.6158	0
43.6363	58	43.6363	96	43.6363	1	43.6363	2
43.6568	29	43.6568	104	43.6568	2	43.6568	3
43.6773	58	43.6773	84	43.6773	1	43.6773	2
43.6977	29	43.6977	86	43.6977	0	43.6977	2
43.7182	29	43.7182	82	43.7182	0	43.7182	3
43.7387	29	43.7387	68	43.7387	4	43.7387	1
43.7592	0	43.7592	66	43.7592	1	43.7592	0
43.7797	29	43.7797	56	43.7797	1	43.7797	1
43.8002	29	43.8002	64	43.8002	1	43.8002	2
43.8207	0	43.8207	76	43.8207	1	43.8207	1
43.8411	58	43.8411	68	43.8411	0	43.8411	1
43.8616	58	43.8616	70	43.8616	2	43.8616	1
43.8821	0	43.8821	70	43.8821	2	43.8821	2
43.9026	29	43.9026	48	43.9026	2	43.9026	2
43.9231	0	43.9231	60	43.9231	0	43.9231	1
43.9436	29	43.9436	59	43.9436	0	43.9436	0
43.9641	29	43.9641	65	43.9641	1	43.9641	1
43.9845	29	43.9845	70	43.9845	0	43.9845	2
44.005	0	44.005	70	44.005	1	44.005	0
44.0255	0	44.0255	70	44.0255	0	44.0255	1
44.046	29	44.046	62	44.046	1	44.046	4
44.0665	0	44.0665	58	44.0665	1	44.0665	3
44.087	29	44.087	56	44.087	1	44.087	1
44.1075	0	44.1075	59	44.1075	2	44.1075	1
44.128	58	44.128	64	44.128	2	44.128	0
44.1484	58	44.1484	58	44.1484	0	44.1484	1
44.1689	0	44.1689	81	44.1689	0	44.1689	1
44.1894	0	44.1894	69	44.1894	1	44.1894	0
44.2099	0	44.2099	72	44.2099	2	44.2099	1
44.2304	29	44.2304	77	44.2304	3	44.2304	3
44.2509	86	44.2509	84	44.2509	2	44.2509	1
44.2714	29	44.2714	83	44.2714	1	44.2714	3
44.2918	0	44.2918	79	44.2918	1	44.2918	0
44.3123	0	44.3123	78	44.3123	0	44.3123	0
44.3328	58	44.3328	89	44.3328	2	44.3328	0
44.3533	0	44.3533	75	44.3533	1	44.3533	3
44.3738	0	44.3738	61	44.3738	2	44.3738	1
44.3943	58	44.3943	70	44.3943	2	44.3943	2
44.4148	29	44.4148	83	44.4148	0	44.4148	1
44.4352	0	44.4352	73	44.4352	0	44.4352	0
44.4557	29	44.4557	80	44.4557	1	44.4557	1
44.4762	29	44.4762	75	44.4762	2	44.4762	1
44.4967	0	44.4967	67	44.4967	1	44.4967	2
44.5172	58	44.5172	66	44.5172	2	44.5172	1
44.5377	29	44.5377	76	44.5377	0	44.5377	0
44.5582	29	44.5582	75	44.5582	0	44.5582	2
44.5786	58	44.5786	68	44.5786	3	44.5786	3
44.5991	0	44.5991	66	44.5991	3	44.5991	0
44.6196	29	44.6196	74	44.6196	1	44.6196	1
44.6401	29	44.6401	63	44.6401	1	44.6401	1
44.6606	29	44.6606	68	44.6606	0	44.6606	0
44.6811	29	44.6811	52	44.6811	1	44.6811	2
44.7016	29	44.7016	60	44.7016	0	44.7016	1
44.7221	58	44.7221	64	44.7221	1	44.7221	2
44.7425	58	44.7425	58	44.7425	1	44.7425	0
44.763	0	44.763	56	44.763	2	44.763	0
44.7835	58	44.7835	64	44.7835	0	44.7835	1
44.804	29	44.804	56	44.804	1	44.804	2
44.8245	86	44.8245	60	44.8245	0	44.8245	3
44.845	58	44.845	44	44.845	0	44.845	2
44.8654	58	44.8654	68	44.8654	0	44.8654	0
44.8859	0	44.8859	52	44.8859	2	44.8859	0
44.9064	29	44.9064	48	44.9064	0	44.9064	0
44.9269	0	44.9269	46	44.9269	2	44.9269	0
44.9474	86	44.9474	72	44.9474	2	44.9474	2
44.9679	86	44.9679	66	44.9679	1	44.9679	0
44.9884	0	44.9884	44	44.9884	2	44.9884	5
45.0089	0	45.0089	50	45.0089	1	45.0089	2
45.0293	58	45.0293	59	45.0293	1	45.0293	1
45.0498	0	45.0498	55	45.0498	1	45.0498	1
45.0703	0	45.0703	60	45.0703	2	45.0703	0
45.0908	0	45.0908	48	45.0908	2	45.0908	0
45.1113	29	45.1113	61	45.1113	2	45.1113	2
45.1318	58	45.1318	60	45.1318	2	45.1318	2
45.1523	0	45.1523	60	45.1523	1	45.1523	1
45.1727	29	45.1727	57	45.1727	1	45.1727	3
45.1932	29	45.1932	58	45.1932	0	45.1932	0
45.2137	29	45.2137	53	45.2137	0	45.2137	4
45.2342	29	45.2342	58	45.2342	0	45.2342	2
45.2547	29	45.2547	53	45.2547	1	45.2547	11
45.2752	86	45.2752	55	45.2752	1	45.2752	1
45.2957	115	45.2957	64	45.2957	1	45.2957	2
45.3161	58	45.3161	59	45.3161	2	45.3161	4
45.3366	58	45.3366	61	45.3366	2	45.3366	2
45.3571	0	45.3571	58	45.3571	3	45.3571	5
45.3776	29	45.3776	48	45.3776	3	45.3776	5
45.3981	115	45.3981	58	45.3981	1	45.3981	5
45.4186	29	45.4186	54	45.4186	1	45.4186	2
45.4391	0	45.4391	49	45.4391	4	45.4391	0
45.4595	29	45.4595	61	45.4595	4	45.4595	4
45.48	29	45.48	55	45.48	2	45.48	2
45.5005	29	45.5005	49	45.5005	2	45.5005	2
45.521	58	45.521	51	45.521	3	45.521	6
45.5415	115	45.5415	51	45.5415	2	45.5415	0
45.562	29	45.562	58	45.562	4	45.562	3
45.5825	144	45.5825	61	45.5825	0	45.5825	2
45.6029	58	45.6029	55	45.6029	3	45.6029	2
45.6234	115	45.6234	50	45.6234	3	45.6234	1
45.6439	29	45.6439	52	45.6439	1	45.6439	3
45.6644	58	45.6644	50	45.6644	2	45.6644	8
45.6849	29	45.6849	48	45.6849	4	45.6849	5
45.7054	58	45.7054	51	45.7054	4	45.7054	7
45.7259	0	45.7259	61	45.7259	5	45.7259	7
45.7463	144	45.7463	57	45.7463	2	45.7463	7
45.7668	86	45.7668	58	45.7668	6	45.7668	7
45.7873	173	45.7873	53	45.7873	9	45.7873	5
45.8078	86	45.8078	61	45.8078	17	45.8078	4
45.8283	58	45.8283	58	45.8283	6	45.8283	2
45.8488	86	45.8488	60	45.8488	10	45.8488	5
45.8693	29	45.8693	55	45.8693	14	45.8693	7
45.8897	29	45.8897	48	45.8897	4	45.8897	3
45.9102	29	45.9102	47	45.9102	6	45.9102	5
[truncated: 2,253 more rows]

## Sheet: Fig6b
F1		F2		F5		F6
2θ (°)	Inntensity (a.u.)	2θ (°)	Inntensity (a.u.)	2θ (°)	Inntensity (a.u.)	2θ (°)	Inntensity (a.u.)
5	5	5	102	5	8	5	5
5.02049	8	5.02049	104	5.02049	8	5.02049	2
5.04097	5	5.04097	94	5.04097	5	5.04097	4
5.06146	6	5.06146	84	5.06146	7	5.06146	1
5.08194	5	5.08194	86	5.08194	3	5.08194	6
5.10243	4	5.10243	88	5.10243	3	5.10243	3
5.12291	6	5.12291	93	5.12291	5	5.12291	2
5.1434	3	5.1434	93	5.1434	9	5.1434	3
5.16389	4	5.16389	88	5.16389	7	5.16389	1
5.18437	6	5.18437	93	5.18437	6	5.18437	2
5.20486	4	5.20486	86	5.20486	6	5.20486	8
5.22534	10	5.22534	81	5.22534	4	5.22534	3
5.24583	7	5.24583	87	5.24583	6	5.24583	5
5.26632	5	5.26632	91	5.26632	12	5.26632	7
5.2868	2	5.2868	88	5.2868	4	5.2868	2
5.30729	11	5.30729	87	5.30729	5	5.30729	5
5.32777	7	5.32777	91	5.32777	10	5.32777	3
5.34826	5	5.34826	92	5.34826	8	5.34826	3
5.36874	10	5.36874	85	5.36874	6	5.36874	9
5.38923	8	5.38923	88	5.38923	8	5.38923	7
5.40972	6	5.40972	90	5.40972	8	5.40972	3
5.4302	7	5.4302	85	5.4302	4	5.4302	3
5.45069	10	5.45069	81	5.45069	9	5.45069	3
5.47117	12	5.47117	93	5.47117	4	5.47117	7
5.49166	6	5.49166	92	5.49166	10	5.49166	5
5.51215	3	5.51215	87	5.51215	6	5.51215	6
5.53263	4	5.53263	89	5.53263	7	5.53263	5
5.55312	8	5.55312	91	5.55312	9	5.55312	3
5.5736	6	5.5736	83	5.5736	8	5.5736	5
5.59409	7	5.59409	86	5.59409	4	5.59409	3
5.61458	8	5.61458	78	5.61458	7	5.61458	8
5.63506	5	5.63506	81	5.63506	10	5.63506	7
5.65555	5	5.65555	79	5.65555	7	5.65555	5
5.67603	8	5.67603	89	5.67603	7	5.67603	4
5.69652	6	5.69652	77	5.69652	9	5.69652	5
5.717	9	5.717	93	5.717	15	5.717	8
5.73749	3	5.73749	85	5.73749	12	5.73749	4
5.75798	3	5.75798	78	5.75798	11	5.75798	4
5.77846	10	5.77846	79	5.77846	7	5.77846	5
5.79895	4	5.79895	86	5.79895	9	5.79895	1
5.81943	6	5.81943	77	5.81943	12	5.81943	8
5.83992	10	5.83992	92	5.83992	14	5.83992	7
5.86041	11	5.86041	91	5.86041	9	5.86041	8
5.88089	8	5.88089	86	5.88089	13	5.88089	4
5.90138	7	5.90138	91	5.90138	12	5.90138	7
5.92186	6	5.92186	96	5.92186	7	5.92186	9
5.94235	4	5.94235	109	5.94235	11	5.94235	4
5.96283	5	5.96283	115	5.96283	6	5.96283	3
5.98332	7	5.98332	135	5.98332	11	5.98332	4
6.00381	6	6.00381	127	6.00381	14	6.00381	6
6.02429	10	6.02429	137	6.02429	8	6.02429	11
6.04478	12	6.04478	145	6.04478	16	6.04478	5
6.06526	13	6.06526	165	6.06526	9	6.06526	8
6.08575	8	6.08575	183	6.08575	12	6.08575	8
6.10624	10	6.10624	173	6.10624	12	6.10624	6
6.12672	9	6.12672	196	6.12672	14	6.12672	8
6.14721	5	6.14721	178	6.14721	7	6.14721	4
6.16769	7	6.16769	165	6.16769	10	6.16769	5
6.18818	4	6.18818	159	6.18818	9	6.18818	9
6.20866	6	6.20866	134	6.20866	6	6.20866	7
6.22915	3	6.22915	124	6.22915	11	6.22915	7
6.24964	9	6.24964	125	6.24964	6	6.24964	15
6.27012	4	6.27012	114	6.27012	7	6.27012	3
6.29061	6	6.29061	102	6.29061	6	6.29061	6
6.31109	1	6.31109	80	6.31109	11	6.31109	8
6.33158	6	6.33158	75	6.33158	2	6.33158	9
6.35207	3	6.35207	76	6.35207	5	6.35207	11
6.37255	8	6.37255	72	6.37255	4	6.37255	6
6.39304	4	6.39304	74	6.39304	2	6.39304	10
6.41352	4	6.41352	66	6.41352	6	6.41352	5
6.43401	1	6.43401	76	6.43401	4	6.43401	6
6.45449	2	6.45449	66	6.45449	4	6.45449	2
6.47498	1	6.47498	70	6.47498	2	6.47498	5
6.49547	6	6.49547	68	6.49547	7	6.49547	5
6.51595	5	6.51595	67	6.51595	4	6.51595	3
6.53644	1	6.53644	74	6.53644	7	6.53644	7
6.55692	0	6.55692	63	6.55692	9	6.55692	5
6.57741	5	6.57741	74	6.57741	5	6.57741	5
6.5979	1	6.5979	66	6.5979	2	6.5979	3
6.61838	5	6.61838	64	6.61838	6	6.61838	10
6.63887	6	6.63887	72	6.63887	4	6.63887	6
6.65935	1	6.65935	60	6.65935	6	6.65935	6
6.67984	3	6.67984	76	6.67984	4	6.67984	18
6.70033	3	6.70033	60	6.70033	4	6.70033	7
6.72081	4	6.72081	68	6.72081	4	6.72081	9
6.7413	0	6.7413	64	6.7413	5	6.7413	14
6.76178	2	6.76178	66	6.76178	3	6.76178	8
6.78227	4	6.78227	75	6.78227	4	6.78227	8
6.80275	3	6.80275	75	6.80275	4	6.80275	10
6.82324	6	6.82324	66	6.82324	3	6.82324	9
6.84373	1	6.84373	60	6.84373	2	6.84373	9
6.86421	1	6.86421	62	6.86421	2	6.86421	6
6.8847	2	6.8847	60	6.8847	4	6.8847	15
6.90518	3	6.90518	66	6.90518	3	6.90518	7
6.92567	5	6.92567	70	6.92567	2	6.92567	6
6.94616	1	6.94616	69	6.94616	2	6.94616	7
6.96664	1	6.96664	75	6.96664	4	6.96664	3
6.98713	1	6.98713	59	6.98713	6	6.98713	6
7.00761	3	7.00761	70	7.00761	3	7.00761	7
7.0281	5	7.0281	70	7.0281	3	7.0281	4
7.04858	3	7.04858	65	7.04858	1	7.04858	9
7.06907	2	7.06907	62	7.06907	4	7.06907	7
7.08956	1	7.08956	71	7.08956	5	7.08956	8
7.11004	3	7.11004	57	7.11004	1	7.11004	9
7.13053	0	7.13053	71	7.13053	1	7.13053	6
7.15101	2	7.15101	60	7.15101	1	7.15101	8
7.1715	3	7.1715	58	7.1715	4	7.1715	7
7.19198	3	7.19198	60	7.19198	3	7.19198	8
7.21247	5	7.21247	70	7.21247	3	7.21247	6
7.23296	5	7.23296	64	7.23296	1	7.23296	9
7.25344	2	7.25344	64	7.25344	2	7.25344	4
7.27393	0	7.27393	58	7.27393	2	7.27393	6
7.29441	2	7.29441	70	7.29441	1	7.29441	5
7.3149	2	7.3149	72	7.3149	4	7.3149	9
7.33539	4	7.33539	52	7.33539	1	7.33539	5
7.35587	1	7.35587	60	7.35587	3	7.35587	10
7.37636	4	7.37636	64	7.37636	0	7.37636	5
7.39684	0	7.39684	62	7.39684	2	7.39684	7
7.41733	1	7.41733	56	7.41733	1	7.41733	9
7.43781	2	7.43781	60	7.43781	0	7.43781	8
7.4583	2	7.4583	58	7.4583	2	7.4583	4
7.47879	1	7.47879	60	7.47879	4	7.47879	9
7.49927	2	7.49927	59	7.49927	3	7.49927	3
7.51976	1	7.51976	62	7.51976	0	7.51976	2
7.54024	3	7.54024	59	7.54024	2	7.54024	6
7.56073	1	7.56073	68	7.56073	1	7.56073	6
7.58122	1	7.58122	68	7.58122	0	7.58122	10
7.6017	1	7.6017	66	7.6017	1	7.6017	6
7.62219	0	7.62219	61	7.62219	3	7.62219	6
7.64267	2	7.64267	65	7.64267	2	7.64267	7
7.66316	3	7.66316	67	7.66316	2	7.66316	9
7.68365	2	7.68365	70	7.68365	1	7.68365	9
7.70413	3	7.70413	63	7.70413	1	7.70413	3
7.72462	5	7.72462	53	7.72462	2	7.72462	4
7.7451	1	7.7451	58	7.7451	2	7.7451	6
7.76559	2	7.76559	53	7.76559	0	7.76559	8
7.78607	4	7.78607	53	7.78607	3	7.78607	6
7.80656	0	7.80656	54	7.80656	2	7.80656	10
7.82705	2	7.82705	68	7.82705	1	7.82705	7
7.84753	6	7.84753	68	7.84753	2	7.84753	7
7.86802	3	7.86802	61	7.86802	7	7.86802	5
7.8885	3	7.8885	57	7.8885	4	7.8885	8
7.90899	2	7.90899	53	7.90899	0	7.90899	4
7.92948	2	7.92948	65	7.92948	3	7.92948	8
7.94996	1	7.94996	56	7.94996	1	7.94996	7
7.97045	3	7.97045	63	7.97045	2	7.97045	10
7.99093	3	7.99093	60	7.99093	1	7.99093	7
8.01142	1	8.01142	60	8.01142	2	8.01142	9
8.0319	0	8.0319	58	8.0319	0	8.0319	5
8.05239	0	8.05239	59	8.05239	2	8.05239	4
8.07288	2	8.07288	54	8.07288	3	8.07288	3
8.09336	3	8.09336	56	8.09336	1	8.09336	12
8.11385	2	8.11385	59	8.11385	1	8.11385	5
8.13433	2	8.13433	63	8.13433	1	8.13433	4
8.15482	1	8.15482	66	8.15482	2	8.15482	6
8.1753	2	8.1753	56	8.1753	2	8.1753	5
8.19579	1	8.19579	61	8.19579	1	8.19579	4
8.21628	3	8.21628	52	8.21628	3	8.21628	9
8.23676	2	8.23676	66	8.23676	1	8.23676	11
8.25725	1	8.25725	62	8.25725	0	8.25725	4
8.27773	0	8.27773	55	8.27773	3	8.27773	2
8.29822	3	8.29822	55	8.29822	1	8.29822	9
8.31871	2	8.31871	56	8.31871	3	8.31871	10
8.33919	4	8.33919	64	8.33919	3	8.33919	6
8.35968	2	8.35968	64	8.35968	0	8.35968	5
8.38016	2	8.38016	62	8.38016	0	8.38016	9
8.40065	1	8.40065	59	8.40065	2	8.40065	6
8.42113	1	8.42113	51	8.42113	0	8.42113	8
8.44162	3	8.44162	55	8.44162	2	8.44162	8
8.46211	2	8.46211	57	8.46211	4	8.46211	3
8.48259	0	8.48259	62	8.48259	3	8.48259	10
8.50308	1	8.50308	58	8.50308	5	8.50308	8
8.52356	0	8.52356	53	8.52356	1	8.52356	8
8.54405	3	8.54405	61	8.54405	5	8.54405	8
8.56454	3	8.56454	52	8.56454	3	8.56454	3
8.58502	4	8.58502	51	8.58502	4	8.58502	6
8.60551	1	8.60551	53	8.60551	4	8.60551	9
8.62599	2	8.62599	61	8.62599	2	8.62599	9
8.64648	0	8.64648	58	8.64648	2	8.64648	10
8.66696	1	8.66696	57	8.66696	1	8.66696	10
8.68745	1	8.68745	54	8.68745	1	8.68745	10
8.70794	1	8.70794	49	8.70794	2	8.70794	7
8.72842	4	8.72842	51	8.72842	1	8.72842	3
8.74891	5	8.74891	58	8.74891	3	8.74891	3
8.76939	1	8.76939	64	8.76939	3	8.76939	6
8.78988	5	8.78988	56	8.78988	4	8.78988	8
8.81037	4	8.81037	47	8.81037	5	8.81037	9
8.83085	1	8.83085	47	8.83085	7	8.83085	7
8.85134	4	8.85134	62	8.85134	4	8.85134	7
8.87182	3	8.87182	52	8.87182	9	8.87182	6
8.89231	5	8.89231	51	8.89231	4	8.89231	5
8.9128	4	8.9128	57	8.9128	7	8.9128	5
8.93328	3	8.93328	64	8.93328	5	8.93328	6
8.95377	5	8.95377	61	8.95377	2	8.95377	8
8.97425	2	8.97425	59	8.97425	5	8.97425	10
8.99474	4	8.99474	62	8.99474	3	8.99474	6
9.01522	3	9.01522	59	9.01522	0	9.01522	9
9.03571	1	9.03571	58	9.03571	3	9.03571	6
9.0562	0	9.0562	52	9.0562	1	9.0562	7
9.07668	0	9.07668	53	9.07668	1	9.07668	3
9.09717	1	9.09717	59	9.09717	2	9.09717	4
9.11765	2	9.11765	58	9.11765	2	9.11765	4
9.13814	1	9.13814	59	9.13814	1	9.13814	3
9.15863	1	9.15863	54	9.15863	1	9.15863	7
9.17911	0	9.17911	63	9.17911	0	9.17911	5
9.1996	2	9.1996	55	9.1996	2	9.1996	2
9.22008	0	9.22008	55	9.22008	2	9.22008	3
9.24057	1	9.24057	54	9.24057	3	9.24057	2
9.26106	5	9.26106	55	9.26106	1	9.26106	7
9.28154	0	9.28154	52	9.28154	0	9.28154	3
9.30203	2	9.30203	47	9.30203	5	9.30203	4
9.32251	1	9.32251	53	9.32251	4	9.32251	2
9.343	2	9.343	60	9.343	1	9.343	3
9.36348	2	9.36348	59	9.36348	0	9.36348	7
9.38397	1	9.38397	49	9.38397	0	9.38397	1
9.40446	3	9.40446	53	9.40446	0	9.40446	2
9.42494	4	9.42494	59	9.42494	0	9.42494	2
9.44543	3	9.44543	50	9.44543	3	9.44543	2
9.46591	1	9.46591	62	9.46591	1	9.46591	3
9.4864	1	9.4864	64	9.4864	2	9.4864	1
9.50689	1	9.50689	60	9.50689	3	9.50689	6
9.52737	1	9.52737	50	9.52737	1	9.52737	6
9.54786	1	9.54786	50	9.54786	0	9.54786	3
9.56834	1	9.56834	58	9.56834	2	9.56834	6
9.58883	0	9.58883	38	9.58883	1	9.58883	4
9.60931	1	9.60931	54	9.60931	4	9.60931	2
9.6298	3	9.6298	56	9.6298	1	9.6298	3
9.65029	1	9.65029	62	9.65029	1	9.65029	3
9.67077	0	9.67077	46	9.67077	0	9.67077	0
9.69126	3	9.69126	46	9.69126	1	9.69126	4
9.71174	0	9.71174	46	9.71174	1	9.71174	4
9.73223	2	9.73223	40	9.73223	0	9.73223	1
9.75272	1	9.75272	64	9.75272	0	9.75272	2
9.7732	1	9.7732	54	9.7732	1	9.7732	0
9.79369	0	9.79369	60	9.79369	1	9.79369	3
9.81417	1	9.81417	54	9.81417	0	9.81417	3
9.83466	5	9.83466	58	9.83466	1	9.83466	3
9.85515	1	9.85515	56	9.85515	0	9.85515	2
9.87563	2	9.87563	48	9.87563	1	9.87563	1
9.89612	1	9.89612	42	9.89612	1	9.89612	1
9.9166	1	9.9166	54	9.9166	4	9.9166	1
9.93709	0	9.93709	52	9.93709	0	9.93709	2
9.95757	1	9.95757	52	9.95757	2	9.95757	1
9.97806	2	9.97806	68	9.97806	0	9.97806	5
9.99855	1	9.99855	50	9.99855	1	9.99855	3
10.019	0	10.019	42	10.019	1	10.019	3
10.0395	4	10.0395	48	10.0395	3	10.0395	5
10.06	2	10.06	42	10.06	1	10.06	3
10.0805	1	10.0805	52	10.0805	3	10.0805	2
10.101	0	10.101	58	10.101	1	10.101	3
10.1215	3	10.1215	48	10.1215	2	10.1215	2
10.1419	3	10.1419	42	10.1419	0	10.1419	1
10.1624	2	10.1624	54	10.1624	2	10.1624	1
10.1829	3	10.1829	52	10.1829	1	10.1829	1
10.2034	1	10.2034	52	10.2034	0	10.2034	2
10.2239	1	10.2239	46	10.2239	1	10.2239	1
10.2444	2	10.2444	60	10.2444	2	10.2444	0
10.2649	2	10.2649	44	10.2649	2	10.2649	2
10.2853	0	10.2853	34	10.2853	3	10.2853	1
10.3058	0	10.3058	44	10.3058	2	10.3058	2
10.3263	2	10.3263	58	10.3263	1	10.3263	2
10.3468	0	10.3468	46	10.3468	2	10.3468	2
10.3673	1	10.3673	46	10.3673	2	10.3673	2
10.3878	1	10.3878	34	10.3878	0	10.3878	0
10.4083	1	10.4083	40	10.4083	2	10.4083	1
10.4288	0	10.4288	52	10.4288	1	10.4288	2
10.4492	0	10.4492	40	10.4492	2	10.4492	1
10.4697	0	10.4697	54	10.4697	0	10.4697	3
10.4902	0	10.4902	50	10.4902	3	10.4902	0
10.5107	0	10.5107	54	10.5107	1	10.5107	0
10.5312	2	10.5312	57	10.5312	0	10.5312	0
10.5517	2	10.5517	51	10.5517	3	10.5517	2
10.5722	1	10.5722	49	10.5722	2	10.5722	4
10.5926	2	10.5926	48	10.5926	1	10.5926	4
10.6131	2	10.6131	52	10.6131	0	10.6131	0
10.6336	0	10.6336	53	10.6336	0	10.6336	3
10.6541	0	10.6541	56	10.6541	3	10.6541	3
10.6746	0	10.6746	46	10.6746	1	10.6746	3
10.6951	1	10.6951	46	10.6951	1	10.6951	3
10.7156	1	10.7156	50	10.7156	4	10.7156	2
10.736	0	10.736	48	10.736	0	10.736	1
10.7565	1	10.7565	54	10.7565	3	10.7565	3
10.777	0	10.777	40	10.777	2	10.777	3
10.7975	1	10.7975	54	10.7975	1	10.7975	0
10.818	0	10.818	52	10.818	2	10.818	0
10.8385	1	10.8385	44	10.8385	2	10.8385	2
10.859	2	10.859	56	10.859	0	10.859	4
10.8794	1	10.8794	66	10.8794	3	10.8794	2
10.8999	1	10.8999	54	10.8999	1	10.8999	4
10.9204	0	10.9204	40	10.9204	2	10.9204	1
10.9409	2	10.9409	54	10.9409	0	10.9409	3
10.9614	0	10.9614	64	10.9614	2	10.9614	3
10.9819	1	10.9819	40	10.9819	1	10.9819	1
11.0023	0	11.0023	46	11.0023	0	11.0023	3
11.0228	0	11.0228	42	11.0228	0	11.0228	1
11.0433	0	11.0433	58	11.0433	0	11.0433	1
11.0638	0	11.0638	42	11.0638	0	11.0638	4
11.0843	1	11.0843	46	11.0843	1	11.0843	3
11.1048	1	11.1048	48	11.1048	1	11.1048	3
11.1253	0	11.1253	42	11.1253	1	11.1253	1
11.1457	1	11.1457	40	11.1457	2	11.1457	0
11.1662	2	11.1662	44	11.1662	0	11.1662	0
11.1867	1	11.1867	46	11.1867	0	11.1867	4
11.2072	3	11.2072	58	11.2072	0	11.2072	3
11.2277	1	11.2277	54	11.2277	0	11.2277	1
11.2482	1	11.2482	58	11.2482	3	11.2482	6
11.2687	2	11.2687	62	11.2687	1	11.2687	3
11.2891	0	11.2891	49	11.2891	0	11.2891	1
11.3096	2	11.3096	50	11.3096	1	11.3096	3
11.3301	1	11.3301	55	11.3301	3	11.3301	1
11.3506	0	11.3506	61	11.3506	2	11.3506	3
11.3711	2	11.3711	56	11.3711	0	11.3711	0
11.3916	1	11.3916	58	11.3916	0	11.3916	2
11.4121	2	11.4121	60	11.4121	1	11.4121	2
11.4326	1	11.4326	40	11.4326	1	11.4326	2
11.453	0	11.453	42	11.453	0	11.453	1
11.4735	1	11.4735	50	11.4735	3	11.4735	2
11.494	2	11.494	58	11.494	1	11.494	0
11.5145	2	11.5145	40	11.5145	1	11.5145	1
11.535	1	11.535	48	11.535	2	11.535	2
11.5555	1	11.5555	40	11.5555	4	11.5555	3
11.576	3	11.576	44	11.576	1	11.576	1
11.5964	0	11.5964	64	11.5964	1	11.5964	0
11.6169	3	11.6169	44	11.6169	2	11.6169	2
11.6374	0	11.6374	44	11.6374	1	11.6374	0
11.6579	1	11.6579	38	11.6579	1	11.6579	1
11.6784	2	11.6784	46	11.6784	2	11.6784	5
11.6989	2	11.6989	42	11.6989	1	11.6989	1
11.7194	3	11.7194	48	11.7194	7	11.7194	2
11.7398	1	11.7398	66	11.7398	1	11.7398	1
11.7603	2	11.7603	44	11.7603	2	11.7603	0
11.7808	0	11.7808	34	11.7808	2	11.7808	2
11.8013	6	11.8013	50	11.8013	1	11.8013	0
11.8218	3	11.8218	36	11.8218	3	11.8218	2
11.8423	1	11.8423	50	11.8423	1	11.8423	2
11.8628	0	11.8628	32	11.8628	3	11.8628	1
11.8832	2	11.8832	52	11.8832	1	11.8832	1
11.9037	1	11.9037	48	11.9037	2	11.9037	3
11.9242	0	11.9242	40	11.9242	3	11.9242	0
11.9447	1	11.9447	34	11.9447	3	11.9447	1
11.9652	2	11.9652	60	11.9652	2	11.9652	2
11.9857	5	11.9857	46	11.9857	5	11.9857	3
12.0062	0	12.0062	48	12.0062	0	12.0062	3
12.0266	2	12.0266	44	12.0266	3	12.0266	1
12.0471	3	12.0471	48	12.0471	3	12.0471	7
12.0676	3	12.0676	48	12.0676	4	12.0676	4
12.0881	5	12.0881	53	12.0881	6	12.0881	8
12.1086	5	12.1086	51	12.1086	3	12.1086	5
12.1291	2	12.1291	56	12.1291	4	12.1291	7
12.1496	7	12.1496	50	12.1496	5	12.1496	9
12.17	3	12.17	48	12.17	9	12.17	9
12.1905	3	12.1905	50	12.1905	6	12.1905	7
12.211	3	12.211	57	12.211	4	12.211	11
12.2315	1	12.2315	66	12.2315	6	12.2315	14
12.252	7	12.252	55	12.252	16	12.252	13
12.2725	8	12.2725	77	12.2725	12	12.2725	12
12.293	12	12.293	94	12.293	18	12.293	15
12.3134	6	12.3134	97	12.3134	9	12.3134	29
12.3339	8	12.3339	114	12.3339	10	12.3339	17
12.3544	9	12.3544	130	12.3544	20	12.3544	20
12.3749	7	12.3749	143	12.3749	20	12.3749	20
12.3954	14	12.3954	154	12.3954	28	12.3954	20
12.4159	18	12.4159	169	12.4159	25	12.4159	17
12.4364	13	12.4364	160	12.4364	11	12.4364	17
12.4568	7	12.4568	179	12.4568	10	12.4568	11
12.4773	2	12.4773	203	12.4773	9	12.4773	7
12.4978	2	12.4978	211	12.4978	6	12.4978	10
12.5183	2	12.5183	217	12.5183	5	12.5183	7
12.5388	4	12.5388	206	12.5388	5	12.5388	6
12.5593	3	12.5593	181	12.5593	3	12.5593	3
12.5798	1	12.5798	190	12.5798	1	12.5798	3
12.6003	4	12.6003	172	12.6003	1	12.6003	2
12.6207	1	12.6207	151	12.6207	2	12.6207	4
12.6412	2	12.6412	134	12.6412	3	12.6412	1
12.6617	1	12.6617	124	12.6617	3	12.6617	7
12.6822	0	12.6822	98	12.6822	0	12.6822	3
12.7027	0	12.7027	96	12.7027	1	12.7027	3
12.7232	0	12.7232	86	12.7232	2	12.7232	4
12.7437	1	12.7437	79	12.7437	0	12.7437	1
12.7641	1	12.7641	74	12.7641	1	12.7641	1
12.7846	1	12.7846	68	12.7846	1	12.7846	3
12.8051	3	12.8051	67	12.8051	1	12.8051	3
12.8256	3	12.8256	54	12.8256	2	12.8256	2
12.8461	0	12.8461	68	12.8461	1	12.8461	0
12.8666	0	12.8666	66	12.8666	3	12.8666	1
12.8871	1	12.8871	64	12.8871	1	12.8871	2
12.9075	0	12.9075	54	12.9075	1	12.9075	0
12.928	2	12.928	63	12.928	3	12.928	1
12.9485	2	12.9485	61	12.9485	4	12.9485	1
12.969	1	12.969	50	12.969	3	12.969	2
12.9895	2	12.9895	47	12.9895	3	12.9895	3
13.01	0	13.01	46	13.01	2	13.01	2
13.0305	0	13.0305	43	13.0305	3	13.0305	1
13.0509	2	13.0509	54	13.0509	4	13.0509	1
13.0714	1	13.0714	52	13.0714	0	13.0714	1
13.0919	0	13.0919	44	13.0919	2	13.0919	2
13.1124	1	13.1124	40	13.1124	4	13.1124	0
13.1329	0	13.1329	46	13.1329	2	13.1329	1
13.1534	0	13.1534	44	13.1534	0	13.1534	2
13.1738	1	13.1738	46	13.1738	3	13.1738	1
13.1943	2	13.1943	42	13.1943	0	13.1943	1
13.2148	2	13.2148	42	13.2148	3	13.2148	3
13.2353	0	13.2353	44	13.2353	1	13.2353	0
13.2558	1	13.2558	36	13.2558	0	13.2558	1
13.2763	2	13.2763	48	13.2763	3	13.2763	1
13.2968	1	13.2968	42	13.2968	1	13.2968	2
13.3172	2	13.3172	48	13.3172	4	13.3172	3
13.3377	1	13.3377	52	13.3377	0	13.3377	1
13.3582	1	13.3582	48	13.3582	1	13.3582	1
13.3787	0	13.3787	46	13.3787	1	13.3787	0
13.3992	3	13.3992	34	13.3992	2	13.3992	2
13.4197	2	13.4197	42	13.4197	0	13.4197	0
13.4402	1	13.4402	36	13.4402	0	13.4402	4
13.4606	0	13.4606	36	13.4606	3	13.4606	2
13.4811	4	13.4811	40	13.4811	1	13.4811	0
13.5016	0	13.5016	36	13.5016	4	13.5016	0
13.5221	1	13.5221	34	13.5221	3	13.5221	0
13.5426	2	13.5426	40	13.5426	4	13.5426	2
13.5631	1	13.5631	30	13.5631	1	13.5631	4
13.5836	5	13.5836	50	13.5836	0	13.5836	4
13.6041	1	13.6041	46	13.6041	4	13.6041	5
13.6245	4	13.6245	38	13.6245	5	13.6245	5
13.645	9	13.645	40	13.645	6	13.645	2
13.6655	6	13.6655	40	13.6655	5	13.6655	3
13.686	3	13.686	58	13.686	6	13.686	4
13.7065	6	13.7065	44	13.7065	7	13.7065	6
13.727	2	13.727	52	13.727	1	13.727	4
13.7475	3	13.7475	34	13.7475	7	13.7475	1
13.7679	4	13.7679	38	13.7679	3	13.7679	2
13.7884	3	13.7884	50	13.7884	7	13.7884	5
13.8089	7	13.8089	34	13.8089	5	13.8089	9
13.8294	9	13.8294	40	13.8294	4	13.8294	8
13.8499	9	13.8499	36	13.8499	9	13.8499	15
13.8704	8	13.8704	46	13.8704	16	13.8704	9
13.8909	5	13.8909	42	13.8909	8	13.8909	10
13.9113	11	13.9113	44	13.9113	8	13.9113	3
13.9318	8	13.9318	58	13.9318	3	13.9318	3
13.9523	2	13.9523	50	13.9523	6	13.9523	3
13.9728	6	13.9728	59	13.9728	4	13.9728	1
13.9933	2	13.9933	58	13.9933	4	13.9933	2
14.0138	3	14.0138	63	14.0138	3	14.0138	1
14.0343	2	14.0343	76	14.0343	3	14.0343	0
14.0547	5	14.0547	83	14.0547	1	14.0547	2
14.0752	0	14.0752	94	14.0752	1	14.0752	3
14.0957	1	14.0957	110	14.0957	1	14.0957	2
14.1162	1	14.1162	108	14.1162	0	14.1162	1
14.1367	4	14.1367	119	14.1367	3	14.1367	2
14.1572	3	14.1572	119	14.1572	1	14.1572	0
14.1777	2	14.1777	104	14.1777	1	14.1777	1
14.1981	0	14.1981	95	14.1981	1	14.1981	0
14.2186	0	14.2186	100	14.2186	1	14.2186	2
14.2391	1	14.2391	98	14.2391	0	14.2391	3
14.2596	1	14.2596	76	14.2596	1	14.2596	1
14.2801	1	14.2801	69	14.2801	2	14.2801	1
14.3006	0	14.3006	62	14.3006	1	14.3006	2
14.3211	0	14.3211	65	14.3211	1	14.3211	0
14.3415	2	14.3415	65	14.3415	1	14.3415	2
14.362	0	14.362	59	14.362	3	14.362	0
14.3825	1	14.3825	45	14.3825	0	14.3825	0
14.403	2	14.403	48	14.403	1	14.403	0
14.4235	0	14.4235	40	14.4235	0	14.4235	0
14.444	1	14.444	42	14.444	1	14.444	1
14.4645	1	14.4645	38	14.4645	2	14.4645	1
14.4849	1	14.4849	42	14.4849	3	14.4849	2
14.5054	2	14.5054	40	14.5054	6	14.5054	0
14.5259	0	14.5259	44	14.5259	0	14.5259	1
14.5464	2	14.5464	40	14.5464	5	14.5464	1
14.5669	1	14.5669	38	14.5669	1	14.5669	0
14.5874	0	14.5874	36	14.5874	2	14.5874	1
14.6079	0	14.6079	46	14.6079	1	14.6079	2
14.6283	0	14.6283	34	14.6283	0	14.6283	1
14.6488	1	14.6488	22	14.6488	0	14.6488	0
14.6693	4	14.6693	38	14.6693	1	14.6693	2
14.6898	0	14.6898	44	14.6898	1	14.6898	2
14.7103	0	14.7103	44	14.7103	3	14.7103	0
14.7308	0	14.7308	54	14.7308	1	14.7308	1
14.7513	3	14.7513	32	14.7513	1	14.7513	0
14.7718	0	14.7718	32	14.7718	0	14.7718	2
14.7922	4	14.7922	50	14.7922	0	14.7922	0
14.8127	0	14.8127	38	14.8127	0	14.8127	0
14.8332	2	14.8332	42	14.8332	1	14.8332	1
14.8537	1	14.8537	36	14.8537	2	14.8537	1
14.8742	3	14.8742	40	14.8742	1	14.8742	2
14.8947	1	14.8947	42	14.8947	3	14.8947	4
14.9152	1	14.9152	30	14.9152	0	14.9152	0
14.9356	2	14.9356	48	14.9356	6	14.9356	2
14.9561	1	14.9561	34	14.9561	1	14.9561	2
14.9766	2	14.9766	44	14.9766	2	14.9766	0
14.9971	1	14.9971	50	14.9971	4	14.9971	1
15.0176	2	15.0176	40	15.0176	4	15.0176	2
15.0381	4	15.0381	48	15.0381	0	15.0381	2
15.0586	1	15.0586	40	15.0586	3	15.0586	0
15.079	1	15.079	48	15.079	1	15.079	3
15.0995	1	15.0995	46	15.0995	1	15.0995	2
15.12	0	15.12	46	15.12	2	15.12	2
15.1405	1	15.1405	48	15.1405	1	15.1405	3
15.161	2	15.161	34	15.161	2	15.161	0
15.1815	1	15.1815	38	15.1815	1	15.1815	3
15.202	2	15.202	44	15.202	1	15.202	1
15.2224	0	15.2224	40	15.2224	1	15.2224	1
15.2429	1	15.2429	36	15.2429	0	15.2429	0
15.2634	1	15.2634	42	15.2634	3	15.2634	0
15.2839	1	15.2839	48	15.2839	0	15.2839	2
15.3044	2	15.3044	42	15.3044	0	15.3044	1
15.3249	0	15.3249	38	15.3249	0	15.3249	1
15.3453	0	15.3453	50	15.3453	2	15.3453	1
15.3658	0	15.3658	48	15.3658	0	15.3658	0
15.3863	0	15.3863	38	15.3863	0	15.3863	0
15.4068	2	15.4068	46	15.4068	1	15.4068	2
15.4273	1	15.4273	36	15.4273	4	15.4273	1
15.4478	0	15.4478	38	15.4478	0	15.4478	0
15.4683	0	15.4683	46	15.4683	0	15.4683	1
15.4887	0	15.4887	48	15.4887	1	15.4887	0
15.5092	1	15.5092	42	15.5092	3	15.5092	2
15.5297	0	15.5297	48	15.5297	1	15.5297	0
15.5502	0	15.5502	54	15.5502	2	15.5502	2
15.5707	0	15.5707	42	15.5707	0	15.5707	3
15.5912	2	15.5912	54	15.5912	0	15.5912	0
15.6117	0	15.6117	48	15.6117	1	15.6117	2
15.6321	1	15.6321	44	15.6321	3	15.6321	3
15.6526	1	15.6526	40	15.6526	2	15.6526	1
15.6731	1	15.6731	34	15.6731	1	15.6731	0
15.6936	2	15.6936	48	15.6936	2	15.6936	3
15.7141	0	15.7141	40	15.7141	3	15.7141	2
15.7346	1	15.7346	44	15.7346	0	15.7346	6
15.7551	1	15.7551	50	15.7551	2	15.7551	3
15.7756	1	15.7756	40	15.7756	2	15.7756	1
15.796	0	15.796	32	15.796	1	15.796	1
15.8165	1	15.8165	50	15.8165	1	15.8165	1
15.837	1	15.837	52	15.837	2	15.837	0
15.8575	0	15.8575	40	15.8575	3	15.8575	0
15.878	1	15.878	48	15.878	0	15.878	1
15.8985	1	15.8985	42	15.8985	0	15.8985	1
15.919	1	15.919	42	15.919	0	15.919	1
15.9394	1	15.9394	40	15.9394	1	15.9394	1
15.9599	0	15.9599	36	15.9599	0	15.9599	1
15.9804	2	15.9804	58	15.9804	1	15.9804	0
16.0009	0	16.0009	50	16.0009	1	16.0009	0
16.0214	0	16.0214	50	16.0214	0	16.0214	0
16.0419	1	16.0419	40	16.0419	1	16.0419	1
16.0623	2	16.0623	50	16.0623	0	16.0623	1
16.0828	1	16.0828	42	16.0828	1	16.0828	1
16.1033	2	16.1033	60	16.1033	1	16.1033	1
16.1238	1	16.1238	44	16.1238	0	16.1238	2
16.1443	0	16.1443	48	16.1443	2	16.1443	0
16.1648	1	16.1648	52	16.1648	0	16.1648	2
16.1853	1	16.1853	50	16.1853	1	16.1853	0
16.2058	1	16.2058	46	16.2058	1	16.2058	1
16.2262	0	16.2262	62	16.2262	1	16.2262	0
16.2467	0	16.2467	48	16.2467	2	16.2467	0
16.2672	1	16.2672	62	16.2672	0	16.2672	1
16.2877	1	16.2877	50	16.2877	1	16.2877	1
16.3082	0	16.3082	54	16.3082	1	16.3082	1
16.3287	0	16.3287	52	16.3287	0	16.3287	0
16.3492	1	16.3492	50	16.3492	2	16.3492	1
16.3696	2	16.3696	52	16.3696	2	16.3696	0
16.3901	2	16.3901	58	16.3901	0	16.3901	0
16.4106	0	16.4106	44	16.4106	0	16.4106	0
16.4311	0	16.4311	44	16.4311	0	16.4311	1
16.4516	1	16.4516	42	16.4516	1	16.4516	0
16.4721	1	16.4721	50	16.4721	0	16.4721	2
16.4926	3	16.4926	40	16.4926	1	16.4926	1
16.513	3	16.513	50	16.513	1	16.513	0
16.5335	1	16.5335	38	16.5335	4	16.5335	2
16.554	0	16.554	42	16.554	3	16.554	0
16.5745	0	16.5745	50	16.5745	2	16.5745	1
16.595	3	16.595	38	16.595	0	16.595	1
16.6155	1	16.6155	54	16.6155	1	16.6155	0
16.636	0	16.636	40	16.636	0	16.636	0
16.6564	1	16.6564	48	16.6564	2	16.6564	3
16.6769	0	16.6769	46	16.6769	1	16.6769	2
16.6974	1	16.6974	48	16.6974	0	16.6974	2
16.7179	0	16.7179	48	16.7179	1	16.7179	1
16.7384	0	16.7384	52	16.7384	2	16.7384	2
16.7589	0	16.7589	50	16.7589	1	16.7589	2
16.7794	0	16.7794	44	16.7794	0	16.7794	1
16.7998	1	16.7998	44	16.7998	2	16.7998	0
16.8203	0	16.8203	48	16.8203	2	16.8203	0
16.8408	0	16.8408	56	16.8408	2	16.8408	0
16.8613	3	16.8613	54	16.8613	0	16.8613	3
16.8818	1	16.8818	50	16.8818	1	16.8818	0
16.9023	0	16.9023	50	16.9023	0	16.9023	0
16.9228	0	16.9228	54	16.9228	3	16.9228	1
16.9432	1	16.9432	36	16.9432	3	16.9432	2
16.9637	3	16.9637	50	16.9637	1	16.9637	1
16.9842	3	16.9842	54	16.9842	0	16.9842	0
17.0047	1	17.0047	42	17.0047	2	17.0047	1
17.0252	0	17.0252	44	17.0252	2	17.0252	1
17.0457	1	17.0457	54	17.0457	1	17.0457	0
17.0662	1	17.0662	48	17.0662	0	17.0662	0
17.0866	1	17.0866	44	17.0866	1	17.0866	0
17.1071	1	17.1071	54	17.1071	3	17.1071	1
17.1276	1	17.1276	38	17.1276	1	17.1276	0
17.1481	0	17.1481	30	17.1481	1	17.1481	1
17.1686	0	17.1686	38	17.1686	0	17.1686	0
17.1891	0	17.1891	48	17.1891	0	17.1891	2
17.2096	1	17.2096	54	17.2096	1	17.2096	1
17.23	0	17.23	44	17.23	1	17.23	0
17.2505	0	17.2505	56	17.2505	2	17.2505	0
17.271	3	17.271	40	17.271	2	17.271	0
17.2915	0	17.2915	46	17.2915	1	17.2915	4
17.312	1	17.312	44	17.312	0	17.312	3
17.3325	0	17.3325	52	17.3325	1	17.3325	2
17.353	0	17.353	34	17.353	1	17.353	0
17.3734	0	17.3734	52	17.3734	2	17.3734	3
17.3939	1	17.3939	50	17.3939	1	17.3939	0
17.4144	1	17.4144	44	17.4144	2	17.4144	3
17.4349	1	17.4349	48	17.4349	3	17.4349	0
17.4554	4	17.4554	56	17.4554	1	17.4554	0
17.4759	0	17.4759	44	17.4759	0	17.4759	1
17.4964	0	17.4964	38	17.4964	0	17.4964	0
17.5169	1	17.5169	52	17.5169	0	17.5169	0
17.5373	1	17.5373	38	17.5373	0	17.5373	2
17.5578	0	17.5578	54	17.5578	1	17.5578	2
17.5783	1	17.5783	56	17.5783	1	17.5783	0
17.5988	1	17.5988	50	17.5988	1	17.5988	0
17.6193	1	17.6193	36	17.6193	0	17.6193	1
17.6398	0	17.6398	40	17.6398	0	17.6398	1
17.6603	3	17.6603	48	17.6603	4	17.6603	2
17.6807	1	17.6807	36	17.6807	1	17.6807	1
17.7012	4	17.7012	44	17.7012	1	17.7012	1
17.7217	0	17.7217	44	17.7217	3	17.7217	1
17.7422	1	17.7422	42	17.7422	4	17.7422	1
17.7627	2	17.7627	44	17.7627	2	17.7627	1
17.7832	4	17.7832	46	17.7832	5	17.7832	0
17.8037	5	17.8037	42	17.8037	1	17.8037	2
17.8241	2	17.8241	40	17.8241	2	17.8241	1
17.8446	2	17.8446	48	17.8446	2	17.8446	0
17.8651	1	17.8651	40	17.8651	2	17.8651	3
17.8856	0	17.8856	46	17.8856	3	17.8856	1
17.9061	0	17.9061	60	17.9061	1	17.9061	0
17.9266	0	17.9266	52	17.9266	3	17.9266	2
17.9471	1	17.9471	46	17.9471	1	17.9471	2
17.9675	1	17.9675	56	17.9675	1	17.9675	1
17.988	2	17.988	60	17.988	0	17.988	2
18.0085	1	18.0085	48	18.0085	0	18.0085	0
18.029	0	18.029	52	18.029	5	18.029	0
18.0495	2	18.0495	54	18.0495	0	18.0495	1
18.07	1	18.07	34	18.07	0	18.07	1
18.0905	2	18.0905	48	18.0905	1	18.0905	0
18.1109	1	18.1109	64	18.1109	2	18.1109	4
18.1314	0	18.1314	42	18.1314	1	18.1314	1
18.1519	0	18.1519	45	18.1519	3	18.1519	2
18.1724	0	18.1724	44	18.1724	2	18.1724	2
18.1929	1	18.1929	48	18.1929	0	18.1929	2
18.2134	0	18.2134	45	18.2134	1	18.2134	1
18.2339	1	18.2339	51	18.2339	1	18.2339	1
18.2543	3	18.2543	42	18.2543	1	18.2543	2
18.2748	0	18.2748	44	18.2748	0	18.2748	0
18.2953	0	18.2953	45	18.2953	2	18.2953	2
18.3158	3	18.3158	51	18.3158	1	18.3158	1
18.3363	0	18.3363	48	18.3363	1	18.3363	2
18.3568	0	18.3568	48	18.3568	3	18.3568	0
18.3773	1	18.3773	46	18.3773	1	18.3773	0
18.3977	0	18.3977	50	18.3977	1	18.3977	0
18.4182	2	18.4182	60	18.4182	2	18.4182	0
18.4387	2	18.4387	48	18.4387	2	18.4387	1
18.4592	2	18.4592	64	18.4592	1	18.4592	1
18.4797	2	18.4797	72	18.4797	1	18.4797	0
18.5002	2	18.5002	66	18.5002	0	18.5002	3
18.5206	2	18.5206	54	18.5206	0	18.5206	1
18.5411	4	18.5411	56	18.5411	0	18.5411	3
18.5616	0	18.5616	44	18.5616	0	18.5616	1
18.5821	0	18.5821	62	18.5821	2	18.5821	2
18.6026	0	18.6026	52	18.6026	5	18.6026	1
18.6231	0	18.6231	42	18.6231	1	18.6231	4
18.6436	1	18.6436	48	18.6436	1	18.6436	3
18.664	2	18.664	58	18.664	1	18.664	2
18.6845	1	18.6845	66	18.6845	0	18.6845	1
18.705	1	18.705	58	18.705	0	18.705	2
18.7255	0	18.7255	49	18.7255	0	18.7255	3
18.746	1	18.746	59	18.746	0	18.746	2
18.7665	1	18.7665	57	18.7665	1	18.7665	0
18.787	0	18.787	65	18.787	0	18.787	5
18.8075	1	18.8075	77	18.8075	1	18.8075	2
18.8279	0	18.8279	72	18.8279	0	18.8279	2
18.8484	1	18.8484	82	18.8484	1	18.8484	7
18.8689	2	18.8689	92	18.8689	1	18.8689	1
18.8894	1	18.8894	97	18.8894	1	18.8894	4
18.9099	0	18.9099	106	18.9099	1	18.9099	2
18.9304	1	18.9304	108	18.9304	2	18.9304	1
18.9509	1	18.9509	102	18.9509	0	18.9509	1
18.9713	0	18.9713	85	18.9713	1	18.9713	0
18.9918	3	18.9918	96	18.9918	0	18.9918	1
19.0123	0	19.0123	79	19.0123	0	19.0123	0
19.0328	3	19.0328	78	19.0328	1	19.0328	3
19.0533	1	19.0533	76	19.0533	0	19.0533	1
19.0738	1	19.0738	73	19.0738	2	19.0738	0
19.0943	3	19.0943	66	19.0943	2	19.0943	3
19.1147	1	19.1147	65	19.1147	0	19.1147	3
19.1352	0	19.1352	58	19.1352	2	19.1352	1
19.1557	1	19.1557	67	19.1557	0	19.1557	3
19.1762	1	19.1762	64	19.1762	0	19.1762	1
19.1967	0	19.1967	62	19.1967	2	19.1967	1
19.2172	2	19.2172	74	19.2172	2	19.2172	1
19.2377	0	19.2377	70	19.2377	2	19.2377	1
19.2581	0	19.2581	58	19.2581	2	19.2581	1
19.2786	1	19.2786	69	19.2786	2	19.2786	1
19.2991	4	19.2991	60	19.2991	1	19.2991	0
19.3196	1	19.3196	68	19.3196	0	19.3196	0
19.3401	1	19.3401	69	19.3401	1	19.3401	2
19.3606	3	19.3606	56	19.3606	1	19.3606	1
19.3811	1	19.3811	60	19.3811	6	19.3811	1
19.4016	2	19.4016	63	19.4016	2	19.4016	1
19.422	1	19.422	62	19.422	1	19.422	1
19.4425	2	19.4425	68	19.4425	4	19.4425	0
19.463	1	19.463	50	19.463	0	19.463	1
19.4835	1	19.4835	62	19.4835	2	19.4835	3
19.504	3	19.504	60	19.504	2	19.504	2
19.5245	2	19.5245	60	19.5245	1	19.5245	2
19.545	0	19.545	50	19.545	0	19.545	2
19.5654	5	19.5654	48	19.5654	0	19.5654	1
19.5859	1	19.5859	48	19.5859	2	19.5859	0
19.6064	2	19.6064	52	19.6064	2	19.6064	2
19.6269	1	19.6269	52	19.6269	4	19.6269	3
19.6474	2	19.6474	66	19.6474	0	19.6474	2
19.6679	2	19.6679	70	19.6679	1	19.6679	1
19.6883	3	19.6883	52	19.6883	1	19.6883	6
19.7088	0	19.7088	52	19.7088	3	19.7088	3
19.7293	0	19.7293	56	19.7293	2	19.7293	4
19.7498	1	19.7498	52	19.7498	4	19.7498	5
19.7703	3	19.7703	62	19.7703	0	19.7703	5
19.7908	2	19.7908	58	19.7908	5	19.7908	7
19.8113	3	19.8113	58	19.8113	4	19.8113	1
19.8317	5	19.8317	54	19.8317	1	19.8317	4
19.8522	5	19.8522	52	19.8522	2	19.8522	6
19.8727	0	19.8727	60	19.8727	4	19.8727	1
19.8932	3	19.8932	52	19.8932	4	19.8932	6
19.9137	2	19.9137	62	19.9137	3	19.9137	1
19.9342	4	19.9342	60	19.9342	2	19.9342	3
19.9547	0	19.9547	54	19.9547	5	19.9547	2
19.9751	3	19.9751	67	19.9751	2	19.9751	1
19.9956	2	19.9956	48	19.9956	0	19.9956	2
20.0161	4	20.0161	51	20.0161	1	20.0161	2
20.0366	0	20.0366	48	20.0366	3	20.0366	2
20.0571	2	20.0571	52	20.0571	4	20.0571	1
20.0776	1	20.0776	55	20.0776	1	20.0776	2
20.0981	5	20.0981	44	20.0981	4	20.0981	2
20.1185	1	20.1185	52	20.1185	1	20.1185	0
20.139	2	20.139	49	20.139	2	20.139	5
20.1595	0	20.1595	59	20.1595	1	20.1595	2
20.18	2	20.18	50	20.18	1	20.18	6
20.2005	3	20.2005	55	20.2005	2	20.2005	3
20.221	4	20.221	60	20.221	2	20.221	1
20.2415	4	20.2415	60	20.2415	0	20.2415	5
20.2619	3	20.2619	46	20.2619	1	20.2619	2
20.2824	2	20.2824	49	20.2824	8	20.2824	5
20.3029	3	20.3029	52	20.3029	6	20.3029	7
20.3234	1	20.3234	51	20.3234	4	20.3234	4
20.3439	2	20.3439	50	20.3439	0	20.3439	4
20.3644	0	20.3644	52	20.3644	0	20.3644	3
20.3849	5	20.3849	65	20.3849	4	20.3849	1
20.4053	0	20.4053	59	20.4053	2	20.4053	1
20.4258	3	20.4258	46	20.4258	3	20.4258	2
20.4463	3	20.4463	55	20.4463	3	20.4463	5
20.4668	3	20.4668	49	20.4668	2	20.4668	0
20.4873	2	20.4873	47	20.4873	1	20.4873	4
20.5078	1	20.5078	48	20.5078	4	20.5078	1
20.5283	4	20.5283	48	20.5283	3	20.5283	4
20.5487	1	20.5487	57	20.5487	3	20.5487	1
20.5692	0	20.5692	60	20.5692	2	20.5692	3
20.5897	2	20.5897	49	20.5897	4	20.5897	1
20.6102	2	20.6102	52	20.6102	6	20.6102	4
20.6307	2	20.6307	55	20.6307	8	20.6307	5
20.6512	5	20.6512	56	20.6512	2	20.6512	6
20.6717	1	20.6717	54	20.6717	9	20.6717	5
20.6922	1	20.6922	66	20.6922	5	20.6922	6
20.7126	2	20.7126	58	20.7126	3	20.7126	8
20.7331	2	20.7331	56	20.7331	12	20.7331	10
20.7536	4	20.7536	51	20.7536	26	20.7536	11
20.7741	8	20.7741	68	20.7741	40	20.7741	12
20.7946	4	20.7946	58	20.7946	36	20.7946	23
20.8151	5	20.8151	68	20.8151	45	20.8151	40
20.8356	11	20.8356	51	20.8356	41	20.8356	40
20.856	8	20.856	64	20.856	26	20.856	44
20.8765	12	20.8765	72	20.8765	29	20.8765	33
20.897	19	20.897	76	20.897	33	20.897	32
20.9175	17	20.9175	66	20.9175	22	20.9175	24
20.938	9	20.938	70	20.938	13	20.938	14
20.9585	7	20.9585	65	20.9585	16	20.9585	8
20.979	13	20.979	78	20.979	13	20.979	4
20.9994	8	20.9994	62	20.9994	18	20.9994	8
21.0199	2	21.0199	76	21.0199	9	21.0199	3
21.0404	6	21.0404	82	21.0404	6	21.0404	5
21.0609	7	21.0609	104	21.0609	9	21.0609	4
21.0814	3	21.0814	130	21.0814	5	21.0814	2
21.1019	4	21.1019	139	21.1019	3	21.1019	1
21.1224	5	21.1224	132	21.1224	5	21.1224	5
21.1428	1	21.1428	129	21.1428	3	21.1428	9
21.1633	2	21.1633	127	21.1633	4	21.1633	1
21.1838	2	21.1838	115	21.1838	5	21.1838	5
21.2043	1	21.2043	172	21.2043	2	21.2043	2
21.2248	5	21.2248	212	21.2248	5	21.2248	4
21.2453	2	21.2453	237	21.2453	8	21.2453	2
21.2658	1	21.2658	289	21.2658	4	21.2658	5
21.2862	2	21.2862	342	21.2862	0	21.2862	4
21.3067	4	21.3067	383	21.3067	3	21.3067	6
21.3272	2	21.3272	391	21.3272	2	21.3272	8
21.3477	4	21.3477	451	21.3477	2	21.3477	3
21.3682	5	21.3682	468	21.3682	2	21.3682	1
21.3887	1	21.3887	518	21.3887	3	21.3887	3
21.4092	1	21.4092	540	21.4092	2	21.4092	4
21.4296	4	21.4296	500	21.4296	2	21.4296	4
21.4501	1	21.4501	430	21.4501	2	21.4501	2
21.4706	5	21.4706	376	21.4706	2	21.4706	2
21.4911	2	21.4911	336	21.4911	3	21.4911	2
21.5116	2	21.5116	284	21.5116	3	21.5116	2
21.5321	5	21.5321	225	21.5321	0	21.5321	4
21.5526	4	21.5526	198	21.5526	3	21.5526	3
21.573	4	21.573	174	21.573	0	21.573	3
21.5935	1	21.5935	131	21.5935	4	21.5935	2
21.614	4	21.614	115	21.614	1	21.614	2
21.6345	3	21.6345	102	21.6345	3	21.6345	1
21.655	1	21.655	90	21.655	3	21.655	0
21.6755	1	21.6755	94	21.6755	2	21.6755	3
21.696	1	21.696	76	21.696	2	21.696	3
21.7164	3	21.7164	60	21.7164	0	21.7164	2
21.7369	2	21.7369	78	21.7369	4	21.7369	2
21.7574	2	21.7574	74	21.7574	3	21.7574	4
21.7779	0	21.7779	56	21.7779	5	21.7779	3
21.7984	3	21.7984	64	21.7984	2	21.7984	2
21.8189	2	21.8189	80	21.8189	3	21.8189	1
21.8394	2	21.8394	68	21.8394	1	21.8394	3
21.8599	2	21.8599	72	21.8599	0	21.8599	2
21.8803	2	21.8803	82	21.8803	6	21.8803	4
21.9008	3	21.9008	66	21.9008	4	21.9008	4
21.9213	3	21.9213	72	21.9213	6	21.9213	3
21.9418	4	21.9418	68	21.9418	1	21.9418	9
21.9623	9	21.9623	58	21.9623	4	21.9623	7
21.9828	7	21.9828	74	21.9828	14	21.9828	10
22.0033	9	22.0033	88	22.0033	20	22.0033	10
22.0237	24	22.0237	72	22.0237	27	22.0237	10
22.0442	24	22.0442	66	22.0442	25	22.0442	7
22.0647	26	22.0647	54	22.0647	26	22.0647	5
22.0852	20	22.0852	66	22.0852	25	22.0852	3
22.1057	22	22.1057	64	22.1057	6	22.1057	5
22.1262	25	22.1262	62	22.1262	13	22.1262	4
22.1467	11	22.1467	74	22.1467	5	22.1467	2
22.1671	9	22.1671	76	22.1671	6	22.1671	5
22.1876	5	22.1876	68	22.1876	2	22.1876	0
22.2081	4	22.2081	60	22.2081	3	22.2081	4
22.2286	4	22.2286	82	22.2286	0	22.2286	1
22.2491	1	22.2491	98	22.2491	2	22.2491	2
22.2696	2	22.2696	99	22.2696	5	22.2696	3
22.2901	6	22.2901	109	22.2901	2	22.2901	3
22.3105	4	22.3105	119	22.3105	1	22.3105	1
22.331	2	22.331	124	22.331	3	22.331	2
22.3515	3	22.3515	120	22.3515	2	22.3515	1
22.372	3	22.372	100	22.372	2	22.372	1
22.3925	4	22.3925	133	22.3925	3	22.3925	1
22.413	3	22.413	132	22.413	2	22.413	0
22.4335	1	22.4335	167	22.4335	3	22.4335	1
22.4539	0	22.4539	178	22.4539	3	22.4539	3
22.4744	1	22.4744	205	22.4744	4	22.4744	3
22.4949	1	22.4949	221	22.4949	2	22.4949	1
22.5154	3	22.5154	257	22.5154	1	22.5154	2
22.5359	4	22.5359	280	22.5359	6	22.5359	1
22.5564	1	22.5564	301	22.5564	2	22.5564	0
22.5769	1	22.5769	359	22.5769	5	22.5769	0
22.5973	5	22.5973	385	22.5973	2	22.5973	3
22.6178	0	22.6178	353	22.6178	4	22.6178	2
22.6383	1	22.6383	326	22.6383	3	22.6383	5
22.6588	1	22.6588	285	22.6588	2	22.6588	1
22.6793	4	22.6793	259	22.6793	2	22.6793	0
22.6998	0	22.6998	240	22.6998	3	22.6998	1
22.7203	2	22.7203	197	22.7203	3	22.7203	3
22.7407	1	22.7407	177	22.7407	1	22.7407	0
22.7612	1	22.7612	144	22.7612	1	22.7612	1
22.7817	2	22.7817	114	22.7817	2	22.7817	2
22.8022	2	22.8022	105	22.8022	4	22.8022	1
22.8227	0	22.8227	125	22.8227	3	22.8227	3
22.8432	3	22.8432	109	22.8432	4	22.8432	1
22.8636	2	22.8636	97	22.8636	2	22.8636	3
22.8841	2	22.8841	84	22.8841	3	22.8841	0
22.9046	4	22.9046	78	22.9046	3	22.9046	2
22.9251	6	22.9251	82	22.9251	1	22.9251	1
22.9456	8	22.9456	83	22.9456	5	22.9456	1
22.9661	8	22.9661	81	22.9661	5	22.9661	2
22.9866	7	22.9866	74	22.9866	5	22.9866	7
23.007	6	23.007	76	23.007	7	23.007	5
23.0275	6	23.0275	78	23.0275	2	23.0275	5
23.048	9	23.048	71	23.048	5	23.048	6
23.0685	13	23.0685	73	23.0685	3	23.0685	2
23.089	4	23.089	65	23.089	5	23.089	3
23.1095	2	23.1095	80	23.1095	3	23.1095	4
23.13	5	23.13	80	23.13	9	23.13	3
23.1505	3	23.1505	70	23.1505	5	23.1505	3
23.1709	4	23.1709	80	23.1709	4	23.1709	4
23.1914	2	23.1914	74	23.1914	2	23.1914	3
23.2119	1	23.2119	77	23.2119	2	23.2119	6
23.2324	1	23.2324	79	23.2324	2	23.2324	2
23.2529	2	23.2529	76	23.2529	1	23.2529	3
23.2734	2	23.2734	78	23.2734	1	23.2734	3
23.2939	1	23.2939	74	23.2939	2	23.2939	2
23.3143	3	23.3143	77	23.3143	2	23.3143	3
23.3348	6	23.3348	80	23.3348	2	23.3348	3
23.3553	3	23.3553	68	23.3553	2	23.3553	1
23.3758	2	23.3758	80	23.3758	1	23.3758	4
23.3963	4	23.3963	74	23.3963	2	23.3963	4
23.4168	3	23.4168	79	23.4168	2	23.4168	6
23.4373	5	23.4373	98	23.4373	1	23.4373	1
23.4577	1	23.4577	95	23.4577	6	23.4577	3
23.4782	0	23.4782	108	23.4782	3	23.4782	7
23.4987	5	23.4987	119	23.4987	5	23.4987	4
23.5192	3	23.5192	128	23.5192	5	23.5192	9
23.5397	6	23.5397	133	23.5397	5	23.5397	5
23.5602	5	23.5602	131	23.5602	2	23.5602	10
23.5807	5	23.5807	110	23.5807	5	23.5807	5
23.6011	6	23.6011	107	23.6011	5	23.6011	6
23.6216	5	23.6216	100	23.6216	6	23.6216	5
23.6421	7	23.6421	93	23.6421	2	23.6421	8
23.6626	4	23.6626	102	23.6626	1	23.6626	5
23.6831	5	23.6831	100	23.6831	6	23.6831	5
23.7036	6	23.7036	100	23.7036	2	23.7036	7
23.7241	2	23.7241	87	23.7241	6	23.7241	3
23.7445	2	23.7445	104	23.7445	4	23.7445	2
23.765	2	23.765	89	23.765	4	23.765	2
23.7855	1	23.7855	107	23.7855	5	23.7855	4
23.806	3	23.806	106	23.806	3	23.806	2
23.8265	2	23.8265	117	23.8265	4	23.8265	7
23.847	6	23.847	128	23.847	2	23.847	5
23.8675	7	23.8675	140	23.8675	2	23.8675	5
23.888	0	23.888	107	23.888	6	23.888	5
23.9084	3	23.9084	129	23.9084	4	23.9084	5
23.9289	2	23.9289	118	23.9289	6	23.9289	3
23.9494	4	23.9494	135	23.9494	4	23.9494	4
23.9699	6	23.9699	137	23.9699	6	23.9699	5
23.9904	35	23.9904	128	23.9904	6	23.9904	3
24.0109	16	24.0109	150	24.0109	1	24.0109	2
24.0313	7	24.0313	182	24.0313	5	24.0313	2
24.0518	16	24.0518	188	24.0518	6	24.0518	4
24.0723	8	24.0723	171	24.0723	5	24.0723	4
24.0928	5	24.0928	190	24.0928	4	24.0928	5
24.1133	5	24.1133	191	24.1133	8	24.1133	6
24.1338	2	24.1338	197	24.1338	6	24.1338	11
24.1543	3	24.1543	183	24.1543	10	24.1543	9
24.1747	3	24.1747	186	24.1747	9	24.1747	5
24.1952	2	24.1952	161	24.1952	5	24.1952	1
24.2157	6	24.2157	144	24.2157	12	24.2157	5
24.2362	5	24.2362	128	24.2362	11	24.2362	12
24.2567	8	24.2567	136	24.2567	14	24.2567	13
24.2772	2	24.2772	109	24.2772	13	24.2772	4
24.2977	13	24.2977	125	24.2977	10	24.2977	6
24.3181	3	24.3181	108	24.3181	5	24.3181	3
24.3386	7	24.3386	94	24.3386	9	24.3386	4
24.3591	9	24.3591	85	24.3591	5	24.3591	7
24.3796	8	24.3796	88	24.3796	4	24.3796	3
24.4001	4	24.4001	93	24.4001	4	24.4001	4
24.4206	2	24.4206	82	24.4206	5	24.4206	2
24.4411	2	24.4411	100	24.4411	8	24.4411	1
24.4615	5	24.4615	86	24.4615	4	24.4615	3
24.482	3	24.482	100	24.482	6	24.482	3
24.5025	2	24.5025	80	24.5025	5	24.5025	2
24.523	1	24.523	82	24.523	7	24.523	2
24.5435	0	24.5435	84	24.5435	7	24.5435	8
24.564	3	24.564	96	24.564	2	24.564	2
24.5845	3	24.5845	87	24.5845	1	24.5845	1
24.6049	0	24.6049	108	24.6049	1	24.6049	1
24.6254	1	24.6254	125	24.6254	3	24.6254	2
24.6459	0	24.6459	131	24.6459	0	24.6459	5
24.6664	3	24.6664	160	24.6664	3	24.6664	3
24.6869	2	24.6869	169	24.6869	3	24.6869	6
24.7074	3	24.7074	164	24.7074	3	24.7074	7
24.7279	3	24.7279	196	24.7279	6	24.7279	6
24.7483	4	24.7483	236	24.7483	2	24.7483	7
24.7688	2	24.7688	212	24.7688	6	24.7688	7
24.7893	3	24.7893	243	24.7893	9	24.7893	5
24.8098	5	24.8098	255	24.8098	10	24.8098	6
24.8303	5	24.8303	275	24.8303	11	24.8303	10
24.8508	6	24.8508	251	24.8508	8	24.8508	13
24.8713	6	24.8713	238	24.8713	10	24.8713	11
24.8917	12	24.8917	210	24.8917	17	24.8917	13
24.9122	5	24.9122	210	24.9122	17	24.9122	14
24.9327	5	24.9327	189	24.9327	13	24.9327	15
24.9532	3	24.9532	175	24.9532	10	24.9532	14
24.9737	7	24.9737	170	24.9737	11	24.9737	6
24.9942	3	24.9942	153	24.9942	8	24.9942	4
25.0147	1	25.0147	132	25.0147	6	25.0147	7
25.0352	0	25.0352	111	25.0352	3	25.0352	7
25.0556	3	25.0556	88	25.0556	8	25.0556	2
25.0761	3	25.0761	102	25.0761	3	25.0761	2
25.0966	3	25.0966	89	25.0966	5	25.0966	1
25.1171	2	25.1171	86	25.1171	0	25.1171	5
25.1376	2	25.1376	90	25.1376	5	25.1376	3
25.1581	2	25.1581	93	25.1581	5	25.1581	6
25.1786	1	25.1786	96	25.1786	2	25.1786	4
25.199	1	25.199	77	25.199	4	25.199	3
25.2195	2	25.2195	85	25.2195	7	25.2195	6
25.24	6	25.24	112	25.24	3	25.24	2
25.2605	8	25.2605	103	25.2605	5	25.2605	3
25.281	3	25.281	121	25.281	2	25.281	0
25.3015	4	25.3015	135	25.3015	2	25.3015	8
25.322	3	25.322	136	25.322	3	25.322	10
25.3424	6	25.3424	151	25.3424	7	25.3424	6
25.3629	4	25.3629	160	25.3629	3	25.3629	5
25.3834	4	25.3834	177	25.3834	7	25.3834	9
25.4039	1	25.4039	190	25.4039	2	25.4039	4
25.4244	2	25.4244	203	25.4244	7	25.4244	5
25.4449	3	25.4449	185	25.4449	2	25.4449	3
25.4654	3	25.4654	160	25.4654	5	25.4654	8
25.4858	3	25.4858	146	25.4858	3	25.4858	3
25.5063	5	25.5063	141	25.5063	4	25.5063	4
25.5268	4	25.5268	146	25.5268	5	25.5268	3
25.5473	6	25.5473	115	25.5473	7	25.5473	5
25.5678	7	25.5678	112	25.5678	3	25.5678	4
25.5883	10	25.5883	110	25.5883	5	25.5883	4
25.6088	6	25.6088	98	25.6088	6	25.6088	5
25.6292	8	25.6292	102	25.6292	10	25.6292	6
25.6497	5	25.6497	90	25.6497	11	25.6497	5
25.6702	6	25.6702	98	25.6702	4	25.6702	7
25.6907	7	25.6907	102	25.6907	11	25.6907	3
25.7112	6	25.7112	104	25.7112	6	25.7112	5
25.7317	4	25.7317	100	25.7317	4	25.7317	4
25.7522	3	25.7522	89	25.7522	5	25.7522	4
25.7726	0	25.7726	109	25.7726	5	25.7726	3
25.7931	1	25.7931	93	25.7931	2	25.7931	0
25.8136	4	25.8136	100	25.8136	2	25.8136	3
25.8341	2	25.8341	105	25.8341	2	25.8341	2
25.8546	2	25.8546	107	25.8546	5	25.8546	3
25.8751	2	25.8751	119	25.8751	4	25.8751	4
25.8956	1	25.8956	105	25.8956	5	25.8956	1
25.916	2	25.916	119	25.916	1	25.916	1
25.9365	3	25.9365	124	25.9365	1	25.9365	3
25.957	1	25.957	127	25.957	3	25.957	5
25.9775	2	25.9775	142	25.9775	4	25.9775	4
25.998	2	25.998	129	25.998	0	25.998	5
26.0185	3	26.0185	133	26.0185	4	26.0185	1
26.039	2	26.039	151	26.039	2	26.039	1
26.0594	2	26.0594	147	26.0594	2	26.0594	2
26.0799	2	26.0799	167	26.0799	1	26.0799	1
26.1004	3	26.1004	149	26.1004	3	26.1004	0
26.1209	2	26.1209	164	26.1209	1	26.1209	1
26.1414	2	26.1414	169	26.1414	4	26.1414	4
26.1619	2	26.1619	151	26.1619	5	26.1619	2
26.1824	2	26.1824	152	26.1824	6	26.1824	2
26.2028	2	26.2028	147	26.2028	2	26.2028	6
26.2233	1	26.2233	139	26.2233	3	26.2233	1
26.2438	4	26.2438	139	26.2438	4	26.2438	3
26.2643	3	26.2643	145	26.2643	2	26.2643	1
26.2848	7	26.2848	121	26.2848	4	26.2848	6
26.3053	9	26.3053	137	26.3053	4	26.3053	10
26.3258	5	26.3258	117	26.3258	5	26.3258	4
26.3463	8	26.3463	125	26.3463	7	26.3463	3
26.3667	7	26.3667	103	26.3667	10	26.3667	10
26.3872	8	26.3872	107	26.3872	13	26.3872	7
26.4077	7	26.4077	100	26.4077	19	26.4077	8
26.4282	20	26.4282	100	26.4282	13	26.4282	16
26.4487	19	26.4487	99	26.4487	37	26.4487	13
26.4692	19	26.4692	91	26.4692	62	26.4692	17
26.4897	18	26.4897	93	26.4897	51	26.4897	19
26.5101	28	26.5101	94	26.5101	43	26.5101	31
26.5306	27	26.5306	112	26.5306	58	26.5306	37
26.5511	57	26.5511	102	26.5511	49	26.5511	59
26.5716	102	26.5716	102	26.5716	50	26.5716	76
26.5921	189	26.5921	106	26.5921	69	26.5921	104
26.6126	189	26.6126	128	26.6126	142	26.6126	121
26.6331	161	26.6331	104	26.6331	305	26.6331	186
26.6535	116	26.6535	102	26.6535	241	26.6535	195
26.674	142	26.674	104	26.674	120	26.674	126
26.6945	98	26.6945	106	26.6945	161	26.6945	94
26.715	68	26.715	96	26.715	153	26.715	95
26.7355	42	26.7355	100	26.7355	77	26.7355	55
26.756	28	26.756	100	26.756	35	26.756	25
26.7765	20	26.7765	108	26.7765	14	26.7765	17
26.7969	7	26.7969	118	26.7969	8	26.7969	12
26.8174	6	26.8174	126	26.8174	12	26.8174	11
26.8379	8	26.8379	122	26.8379	17	26.8379	8
26.8584	10	26.8584	136	26.8584	12	26.8584	8
26.8789	8	26.8789	124	26.8789	5	26.8789	8
26.8994	5	26.8994	128	26.8994	12	26.8994	5
26.9199	3	26.9199	126	26.9199	7	26.9199	8
26.9403	6	26.9403	150	26.9403	11	26.9403	8
26.9608	7	26.9608	146	26.9608	6	26.9608	5
26.9813	3	26.9813	150	26.9813	6	26.9813	8
27.0018	11	27.0018	176	27.0018	7	27.0018	5
27.0223	1	27.0223	171	27.0223	6	27.0223	2
27.0428	5	27.0428	244	27.0428	5	27.0428	8
27.0633	8	27.0633	330	27.0633	5	27.0633	6
27.0837	3	27.0837	532	27.0837	7	27.0837	2
27.1042	6	27.1042	713	27.1042	7	27.1042	5
27.1247	7	27.1247	885	27.1247	14	27.1247	5
27.1452	5	27.1452	1088	27.1452	7	27.1452	4
27.1657	6	27.1657	1298	27.1657	7	27.1657	2
27.1862	9	27.1862	1550	27.1862	5	27.1862	4
27.2066	6	27.2066	1710	27.2066	6	27.2066	1
27.2271	13	27.2271	2059	27.2271	4	27.2271	6
27.2476	16	27.2476	2164	27.2476	2	27.2476	5
27.2681	40	27.2681	2305	27.2681	4	27.2681	8
27.2886	41	27.2886	2399	27.2886	7	27.2886	5
27.3091	42	27.3091	2482	27.3091	8	27.3091	9
27.3296	25	27.3296	2221	27.3296	12	27.3296	12
27.35	27	27.35	2045	27.35	6	27.35	33
27.3705	33	27.3705	1808	27.3705	21	27.3705	48
27.391	13	27.391	1508	27.391	29	27.391	86
27.4115	12	27.4115	1299	27.4115	52	27.4115	133
27.432	21	27.432	1006	27.432	96	27.432	127
27.4525	16	27.4525	742	27.4525	91	27.4525	119
27.473	16	27.473	444	27.473	70	27.473	108
27.4934	7	27.4934	279	27.4934	88	27.4934	95
27.5139	17	27.5139	218	27.5139	51	27.5139	59
27.5344	10	27.5344	204	27.5344	50	27.5344	42
27.5549	9	27.5549	190	27.5549	35	27.5549	32
27.5754	9	27.5754	156	27.5754	24	27.5754	13
27.5959	8	27.5959	154	27.5959	30	27.5959	11
27.6164	5	27.6164	136	27.6164	11	27.6164	6
27.6368	6	27.6368	145	27.6368	8	27.6368	9
27.6573	7	27.6573	132	27.6573	6	27.6573	14
27.6778	3	27.6778	142	27.6778	13	27.6778	12
27.6983	6	27.6983	130	27.6983	11	27.6983	10
27.7188	9	27.7188	139	27.7188	9	27.7188	20
27.7393	10	27.7393	138	27.7393	12	27.7393	17
27.7598	12	27.7598	150	27.7598	12	27.7598	17
27.7802	9	27.7802	158	27.7802	16	27.7802	12
27.8007	19	27.8007	152	27.8007	21	27.8007	18
27.8212	13	27.8212	141	27.8212	31	27.8212	38
27.8417	21	27.8417	170	27.8417	36	27.8417	48
27.8622	16	27.8622	187	27.8622	53	27.8622	64
27.8827	25	27.8827	210	27.8827	52	27.8827	90
27.9032	30	27.9032	224	27.9032	59	27.9032	90
27.9237	51	27.9237	219	27.9237	88	27.9237	75
27.9441	68	27.9441	231	27.9441	99	27.9441	71
27.9646	73	27.9646	255	27.9646	148	27.9646	51
27.9851	71	27.9851	271	27.9851	206	27.9851	52
28.0056	60	28.0056	300	28.0056	163	28.0056	48
28.0261	68	28.0261	301	28.0261	98	28.0261	18
28.0466	31	28.0466	323	28.0466	89	28.0466	14
28.0671	33	28.0671	345	28.0671	104	28.0671	13
28.0875	29	28.0875	368	28.0875	63	28.0875	10
28.108	17	28.108	371	28.108	37	28.108	8
28.1285	13	28.1285	343	28.1285	27	28.1285	6
28.149	16	28.149	334	28.149	21	28.149	10
28.1695	7	28.1695	301	28.1695	14	28.1695	3
28.19	3	28.19	291	28.19	20	28.19	9
28.2105	3	28.2105	295	28.2105	18	28.2105	7
28.2309	5	28.2309	265	28.2309	20	28.2309	8
28.2514	3	28.2514	255	28.2514	19	28.2514	3
28.2719	5	28.2719	245	28.2719	12	28.2719	9
28.2924	3	28.2924	239	28.2924	18	28.2924	2
28.3129	4	28.3129	225	28.3129	13	28.3129	1
28.3334	5	28.3334	224	28.3334	10	28.3334	7
28.3539	7	28.3539	226	28.3539	11	28.3539	4
28.3743	5	28.3743	218	28.3743	8	28.3743	2
28.3948	5	28.3948	239	28.3948	3	28.3948	3
28.4153	6	28.4153	237	28.4153	6	28.4153	3
28.4358	4	28.4358	237	28.4358	4	28.4358	5
28.4563	0	28.4563	298	28.4563	5	28.4563	2
28.4768	2	28.4768	337	28.4768	3	28.4768	2
28.4973	1	28.4973	377	28.4973	3	28.4973	1
28.5177	1	28.5177	434	28.5177	6	28.5177	2
28.5382	2	28.5382	477	28.5382	4	28.5382	2
28.5587	1	28.5587	506	28.5587	4	28.5587	2
28.5792	3	28.5792	583	28.5792	2	28.5792	3
28.5997	2	28.5997	603	28.5997	2	28.5997	2
28.6202	1	28.6202	642	28.6202	4	28.6202	3
28.6407	1	28.6407	667	28.6407	1	28.6407	1
28.6611	1	28.6611	751	28.6611	1	28.6611	1
28.6816	0	28.6816	779	28.6816	1	28.6816	2
28.7021	1	28.7021	574	28.7021	3	28.7021	5
28.7226	0	28.7226	554	28.7226	3	28.7226	0
28.7431	3	28.7431	474	28.7431	2	28.7431	0
28.7636	1	28.7636	431	28.7636	3	28.7636	0
28.7841	1	28.7841	378	28.7841	3	28.7841	2
28.8045	1	28.8045	290	28.8045	2	28.8045	2
28.825	1	28.825	295	28.825	2	28.825	0
28.8455	1	28.8455	273	28.8455	1	28.8455	3
28.866	1	28.866	270	28.866	1	28.866	1
28.8865	3	28.8865	246	28.8865	2	28.8865	2
28.907	0	28.907	244	28.907	1	28.907	2
28.9275	0	28.9275	234	28.9275	1	28.9275	0
28.9479	0	28.9479	214	28.9479	1	28.9479	2
28.9684	3	28.9684	210	28.9684	3	28.9684	6
28.9889	0	28.9889	170	28.9889	4	28.9889	1
29.0094	2	29.0094	162	29.0094	3	29.0094	2
29.0299	2	29.0299	142	29.0299	1	29.0299	4
29.0504	1	29.0504	127	29.0504	2	29.0504	2
29.0709	3	29.0709	114	29.0709	6	29.0709	4
29.0913	4	29.0913	118	29.0913	2	29.0913	1
29.1118	2	29.1118	118	29.1118	4	29.1118	0
29.1323	2	29.1323	108	29.1323	5	29.1323	1
29.1528	1	29.1528	96	29.1528	1	29.1528	0
29.1733	2	29.1733	96	29.1733	4	29.1733	3
29.1938	2	29.1938	112	29.1938	2	29.1938	1
29.2143	0	29.2143	88	29.2143	3	29.2143	1
29.2347	4	29.2347	90	29.2347	2	29.2347	2
29.2552	2	29.2552	110	29.2552	0	29.2552	2
29.2757	2	29.2757	94	29.2757	4	29.2757	0
29.2962	1	29.2962	102	29.2962	0	29.2962	2
29.3167	0	29.3167	84	29.3167	4	29.3167	1
29.3372	0	29.3372	98	29.3372	4	29.3372	2
29.3577	0	29.3577	94	29.3577	3	29.3577	3
29.3782	2	29.3782	104	29.3782	1	29.3782	3
29.3986	2	29.3986	100	29.3986	0	29.3986	3
29.4191	1	29.4191	86	29.4191	4	29.4191	3
29.4396	1	29.4396	72	29.4396	2	29.4396	4
29.4601	2	29.4601	100	29.4601	2	29.4601	3
29.4806	4	29.4806	100	29.4806	2	29.4806	3
29.5011	2	29.5011	104	29.5011	3	29.5011	5
29.5216	0	29.5216	94	29.5216	2	29.5216	5
29.542	3	29.542	92	29.542	0	29.542	7
29.5625	2	29.5625	92	29.5625	1	29.5625	0
29.583	4	29.583	78	29.583	5	29.583	3
29.6035	1	29.6035	74	29.6035	0	29.6035	1
29.624	1	29.624	83	29.624	2	29.624	3
29.6445	3	29.6445	74	29.6445	5	29.6445	5
29.665	0	29.665	74	29.665	3	29.665	5
29.6854	0	29.6854	79	29.6854	0	29.6854	4
29.7059	4	29.7059	72	29.7059	5	29.7059	2
29.7264	3	29.7264	75	29.7264	2	29.7264	7
29.7469	1	29.7469	79	29.7469	3	29.7469	6
29.7674	0	29.7674	76	29.7674	5	29.7674	3
29.7879	0	29.7879	75	29.7879	6	29.7879	7
29.8084	4	29.8084	79	29.8084	6	29.8084	1
29.8288	4	29.8288	75	29.8288	3	29.8288	5
29.8493	3	29.8493	77	29.8493	3	29.8493	6
29.8698	6	29.8698	63	29.8698	6	29.8698	8
29.8903	0	29.8903	73	29.8903	1	29.8903	4
29.9108	4	29.9108	84	29.9108	4	29.9108	6
29.9313	3	29.9313	71	29.9313	2	29.9313	7
29.9518	6	29.9518	77	29.9518	4	29.9518	3
29.9722	1	29.9722	84	29.9722	3	29.9722	4
29.9927	5	29.9927	74	29.9927	2	29.9927	2
30.0132	3	30.0132	75	30.0132	2	30.0132	2
30.0337	3	30.0337	85	30.0337	3	30.0337	5
30.0542	2	30.0542	82	30.0542	3	30.0542	6
30.0747	2	30.0747	81	30.0747	3	30.0747	4
30.0952	3	30.0952	96	30.0952	0	30.0952	3
30.1156	2	30.1156	87	30.1156	2	30.1156	5
30.1361	6	30.1361	100	30.1361	4	30.1361	8
30.1566	5	30.1566	91	30.1566	7	30.1566	4
30.1771	6	30.1771	95	30.1771	2	30.1771	2
30.1976	3	30.1976	105	30.1976	4	30.1976	4
30.2181	6	30.2181	105	30.2181	1	30.2181	6
30.2386	12	30.2386	113	30.2386	5	30.2386	4
30.259	10	30.259	115	30.259	2	30.259	4
30.2795	25	30.2795	106	30.2795	2	30.2795	5
30.3	12	30.3	122	30.3	4	30.3	7
30.3205	9	30.3205	128	30.3205	1	30.3205	1
30.341	16	30.341	121	30.341	3	30.341	4
30.3615	9	30.3615	136	30.3615	3	30.3615	5
30.382	9	30.382	131	30.382	1	30.382	6
30.4024	3	30.4024	142	30.4024	2	30.4024	1
30.4229	7	30.4229	145	30.4229	2	30.4229	7
30.4434	6	30.4434	148	30.4434	2	30.4434	9
30.4639	1	30.4639	137	30.4639	6	30.4639	7
30.4844	7	30.4844	148	30.4844	5	30.4844	3
30.5049	3	30.5049	153	30.5049	7	30.5049	9
30.5254	3	30.5254	133	30.5254	10	30.5254	9
30.5458	4	30.5458	140	30.5458	4	30.5458	11
30.5663	8	30.5663	135	30.5663	5	30.5663	16
30.5868	5	30.5868	136	30.5868	3	30.5868	20
30.6073	5	30.6073	115	30.6073	2	30.6073	19
30.6278	3	30.6278	120	30.6278	2	30.6278	33
30.6483	3	30.6483	121	30.6483	4	30.6483	31
30.6688	0	30.6688	117	30.6688	1	30.6688	26
30.6893	3	30.6893	117	30.6893	2	30.6893	21
30.7097	3	30.7097	102	30.7097	1	30.7097	19
30.7302	3	30.7302	103	30.7302	4	30.7302	19
30.7507	1	30.7507	103	30.7507	0	30.7507	14
30.7712	2	30.7712	132	30.7712	3	30.7712	16
30.7917	2	30.7917	134	30.7917	2	30.7917	10
30.8122	0	30.8122	145	30.8122	4	30.8122	10
30.8327	3	30.8327	143	30.8327	0	30.8327	5
30.8531	6	30.8531	132	30.8531	5	30.8531	3
30.8736	0	30.8736	133	30.8736	1	30.8736	6
30.8941	2	30.8941	127	30.8941	2	30.8941	7
30.9146	1	30.9146	129	30.9146	2	30.9146	10
30.9351	6	30.9351	135	30.9351	1	30.9351	2
30.9556	3	30.9556	144	30.9556	2	30.9556	6
30.9761	2	30.9761	129	30.9761	2	30.9761	7
30.9965	4	30.9965	128	30.9965	3	30.9965	5
31.017	2	31.017	121	31.017	1	31.017	4
31.0375	4	31.0375	137	31.0375	3	31.0375	3
31.058	1	31.058	139	31.058	1	31.058	0
31.0785	3	31.0785	146	31.0785	1	31.0785	4
31.099	2	31.099	142	31.099	5	31.099	5
31.1195	1	31.1195	154	31.1195	2	31.1195	4
31.1399	1	31.1399	139	31.1399	1	31.1399	3
31.1604	6	31.1604	131	31.1604	2	31.1604	6
31.1809	4	31.1809	153	31.1809	1	31.1809	3
31.2014	5	31.2014	144	31.2014	1	31.2014	5
31.2219	2	31.2219	154	31.2219	0	31.2219	6
31.2424	3	31.2424	179	31.2424	2	31.2424	4
31.2629	4	31.2629	191	31.2629	4	31.2629	7
31.2833	4	31.2833	188	31.2833	6	31.2833	1
31.3038	3	31.3038	201	31.3038	1	31.3038	5
31.3243	8	31.3243	180	31.3243	2	31.3243	2
31.3448	6	31.3448	194	31.3448	2	31.3448	5
31.3653	4	31.3653	174	31.3653	3	31.3653	1
31.3858	6	31.3858	161	31.3858	2	31.3858	0
31.4062	2	31.4062	161	31.4062	7	31.4062	1
31.4267	1	31.4267	136	31.4267	3	31.4267	0
31.4472	3	31.4472	134	31.4472	3	31.4472	1
31.4677	2	31.4677	127	31.4677	3	31.4677	2
31.4882	0	31.4882	127	31.4882	4	31.4882	3
31.5087	2	31.5087	112	31.5087	2	31.5087	2
31.5292	0	31.5292	112	31.5292	0	31.5292	0
31.5496	1	31.5496	113	31.5496	2	31.5496	4
31.5701	1	31.5701	108	31.5701	2	31.5701	1
31.5906	1	31.5906	92	31.5906	5	31.5906	3
31.6111	1	31.6111	91	31.6111	1	31.6111	2
31.6316	0	31.6316	107	31.6316	0	31.6316	1
31.6521	2	31.6521	100	31.6521	0	31.6521	5
31.6726	3	31.6726	87	31.6726	0	31.6726	1
31.693	0	31.693	103	31.693	1	31.693	1
31.7135	1	31.7135	83	31.7135	2	31.7135	0
31.734	1	31.734	75	31.734	0	31.734	2
31.7545	0	31.7545	84	31.7545	0	31.7545	1
31.775	0	31.775	79	31.775	1	31.775	0
31.7955	0	31.7955	71	31.7955	0	31.7955	1
31.816	1	31.816	87	31.816	1	31.816	1
31.8364	1	31.8364	80	31.8364	1	31.8364	1
31.8569	2	31.8569	80	31.8569	1	31.8569	4
31.8774	2	31.8774	73	31.8774	1	31.8774	1
31.8979	0	31.8979	95	31.8979	0	31.8979	1
31.9184	3	31.9184	101	31.9184	2	31.9184	1
31.9389	2	31.9389	112	31.9389	3	31.9389	1
31.9594	0	31.9594	119	31.9594	0	31.9594	8
31.9798	1	31.9798	120	31.9798	1	31.9798	3
32.0003	2	32.0003	129	32.0003	3	32.0003	3
32.0208	1	32.0208	145	32.0208	2	32.0208	1
32.0413	1	32.0413	136	32.0413	2	32.0413	1
32.0618	3	32.0618	137	32.0618	1	32.0618	3
32.0823	3	32.0823	128	32.0823	1	32.0823	3
32.1028	1	32.1028	127	32.1028	2	32.1028	1
32.1232	3	32.1232	119	32.1232	0	32.1232	3
32.1437	2	32.1437	115	32.1437	2	32.1437	1
32.1642	3	32.1642	82	32.1642	3	32.1642	1
32.1847	0	32.1847	80	32.1847	2	32.1847	1
32.2052	1	32.2052	102	32.2052	2	32.2052	0
32.2257	3	32.2257	76	32.2257	0	32.2257	2
32.2462	2	32.2462	92	32.2462	0	32.2462	3
32.2666	3	32.2666	82	32.2666	2	32.2666	1
32.2871	2	32.2871	98	32.2871	1	32.2871	3
32.3076	3	32.3076	86	32.3076	0	32.3076	1
32.3281	2	32.3281	82	32.3281	1	32.3281	4
32.3486	4	32.3486	82	32.3486	2	32.3486	1
32.3691	2	32.3691	90	32.3691	2	32.3691	3
32.3896	4	32.3896	88	32.3896	2	32.3896	2
32.41	3	32.41	74	32.41	3	32.41	1
32.4305	3	32.4305	80	32.4305	1	32.4305	4
32.451	5	32.451	86	32.451	2	32.451	0
32.4715	4	32.4715	72	32.4715	0	32.4715	0
32.492	2	32.492	100	32.492	0	32.492	3
32.5125	1	32.5125	78	32.5125	2	32.5125	1
32.533	4	32.533	74	32.533	1	32.533	2
32.5535	1	32.5535	88	32.5535	1	32.5535	0
32.5739	2	32.5739	68	32.5739	0	32.5739	3
32.5944	4	32.5944	82	32.5944	0	32.5944	1
32.6149	1	32.6149	88	32.6149	3	32.6149	1
32.6354	0	32.6354	100	32.6354	2	32.6354	2
32.6559	0	32.6559	92	32.6559	3	32.6559	1
32.6764	2	32.6764	84	32.6764	3	32.6764	1
32.6969	1	32.6969	102	32.6969	0	32.6969	2
32.7173	3	32.7173	68	32.7173	1	32.7173	1
32.7378	2	32.7378	72	32.7378	0	32.7378	3
32.7583	0	32.7583	78	32.7583	0	32.7583	2
32.7788	1	32.7788	108	32.7788	2	32.7788	0
32.7993	1	32.7993	110	32.7993	2	32.7993	1
32.8198	1	32.8198	84	32.8198	1	32.8198	0
32.8403	1	32.8403	90	32.8403	2	32.8403	2
32.8607	0	32.8607	82	32.8607	2	32.8607	1
32.8812	0	32.8812	84	32.8812	1	32.8812	0
32.9017	2	32.9017	66	32.9017	1	32.9017	0
32.9222	2	32.9222	90	32.9222	0	32.9222	0
32.9427	3	32.9427	92	32.9427	2	32.9427	0
32.9632	0	32.9632	90	32.9632	1	32.9632	0
32.9837	1	32.9837	84	32.9837	1	32.9837	2
33.0041	1	33.0041	90	33.0041	3	33.0041	1
33.0246	0	33.0246	100	33.0246	5	33.0246	2
33.0451	3	33.0451	84	33.0451	6	33.0451	4
33.0656	1	33.0656	92	33.0656	3	33.0656	2
33.0861	0	33.0861	80	33.0861	2	33.0861	1
33.1066	0	33.1066	98	33.1066	2	33.1066	1
33.1271	1	33.1271	72	33.1271	0	33.1271	4
33.1475	0	33.1475	98	33.1475	1	33.1475	3
33.168	1	33.168	90	33.168	2	33.168	2
33.1885	1	33.1885	86	33.1885	0	33.1885	2
33.209	0	33.209	72	33.209	3	33.209	3
33.2295	0	33.2295	84	33.2295	0	33.2295	2
33.25	0	33.25	82	33.25	1	33.25	0
33.2705	0	33.2705	74	33.2705	1	33.2705	1
33.291	2	33.291	76	33.291	2	33.291	1
33.3114	0	33.3114	82	33.3114	0	33.3114	1
33.3319	1	33.3319	86	33.3319	3	33.3319	2
33.3524	2	33.3524	88	33.3524	2	33.3524	2
33.3729	0	33.3729	76	33.3729	0	33.3729	0
33.3934	1	33.3934	70	33.3934	1	33.3934	0
33.4139	1	33.4139	88	33.4139	4	33.4139	1
33.4344	2	33.4344	64	33.4344	2	33.4344	1
33.4548	1	33.4548	76	33.4548	0	33.4548	2
33.4753	3	33.4753	70	33.4753	0	33.4753	3
33.4958	0	33.4958	88	33.4958	1	33.4958	0
33.5163	2	33.5163	70	33.5163	0	33.5163	0
33.5368	0	33.5368	64	33.5368	1	33.5368	0
33.5573	2	33.5573	66	33.5573	0	33.5573	4
33.5778	1	33.5778	66	33.5778	1	33.5778	2
33.5982	2	33.5982	64	33.5982	1	33.5982	0
33.6187	0	33.6187	76	33.6187	3	33.6187	2
33.6392	0	33.6392	60	33.6392	1	33.6392	4
33.6597	3	33.6597	70	33.6597	0	33.6597	1
33.6802	1	33.6802	82	33.6802	0	33.6802	1
33.7007	0	33.7007	76	33.7007	0	33.7007	1
33.7212	2	33.7212	76	33.7212	1	33.7212	2
33.7416	1	33.7416	64	33.7416	1	33.7416	3
33.7621	1	33.7621	90	33.7621	1	33.7621	1
33.7826	1	33.7826	80	33.7826	3	33.7826	6
33.8031	0	33.8031	80	33.8031	2	33.8031	1
33.8236	0	33.8236	82	33.8236	4	33.8236	2
33.8441	1	33.8441	74	33.8441	3	33.8441	0
33.8646	2	33.8646	90	33.8646	11	33.8646	0
33.885	1	33.885	68	33.885	4	33.885	3
33.9055	2	33.9055	84	33.9055	4	33.9055	1
33.926	1	33.926	64	33.926	8	33.926	0
33.9465	1	33.9465	68	33.9465	2	33.9465	3
33.967	2	33.967	84	33.967	2	33.967	2
33.9875	3	33.9875	86	33.9875	6	33.9875	0
34.008	0	34.008	94	34.008	6	34.008	2
34.0284	8	34.0284	96	34.0284	1	34.0284	1
34.0489	1	34.0489	84	34.0489	1	34.0489	2
34.0694	2	34.0694	88	34.0694	2	34.0694	1
34.0899	1	34.0899	86	34.0899	1	34.0899	2
34.1104	5	34.1104	84	34.1104	4	34.1104	0
34.1309	3	34.1309	102	34.1309	1	34.1309	0
34.1514	4	34.1514	78	34.1514	1	34.1514	1
34.1718	4	34.1718	72	34.1718	2	34.1718	2
34.1923	5	34.1923	80	34.1923	1	34.1923	3
34.2128	3	34.2128	70	34.2128	1	34.2128	0
34.2333	2	34.2333	58	34.2333	1	34.2333	2
34.2538	3	34.2538	68	34.2538	2	34.2538	0
34.2743	3	34.2743	74	34.2743	2	34.2743	1
34.2948	2	34.2948	80	34.2948	0	34.2948	3
34.3152	3	34.3152	68	34.3152	0	34.3152	2
34.3357	2	34.3357	64	34.3357	3	34.3357	1
34.3562	0	34.3562	78	34.3562	3	34.3562	2
34.3767	2	34.3767	70	34.3767	4	34.3767	4
34.3972	2	34.3972	86	34.3972	1	34.3972	2
34.4177	4	34.4177	82	34.4177	2	34.4177	1
34.4382	6	34.4382	56	34.4382	1	34.4382	2
34.4586	1	34.4586	80	34.4586	2	34.4586	4
34.4791	2	34.4791	72	34.4791	4	34.4791	4
34.4996	2	34.4996	68	34.4996	3	34.4996	6
34.5201	1	34.5201	66	34.5201	2	34.5201	2
34.5406	6	34.5406	70	34.5406	4	34.5406	3
34.5611	2	34.5611	72	34.5611	1	34.5611	2
34.5816	0	34.5816	54	34.5816	1	34.5816	5
34.602	3	34.602	62	34.602	4	34.602	1
34.6225	1	34.6225	74	34.6225	2	34.6225	4
34.643	0	34.643	62	34.643	1	34.643	3
34.6635	0	34.6635	64	34.6635	4	34.6635	0
34.684	2	34.684	73	34.684	3	34.684	4
34.7045	1	34.7045	77	34.7045	0	34.7045	5
34.725	2	34.725	91	34.725	0	34.725	1
34.7454	3	34.7454	97	34.7454	2	34.7454	2
34.7659	3	34.7659	94	34.7659	6	34.7659	2
34.7864	1	34.7864	95	34.7864	4	34.7864	2
34.8069	2	34.8069	90	34.8069	7	34.8069	1
34.8274	4	34.8274	86	34.8274	3	34.8274	1
34.8479	10	34.8479	80	34.8479	4	34.8479	5
34.8683	6	34.8683	84	34.8683	4	34.8683	2
34.8888	9	34.8888	79	34.8888	7	34.8888	4
34.9093	12	34.9093	87	34.9093	6	34.9093	5
34.9298	7	34.9298	75	34.9298	6	34.9298	7
34.9503	7	34.9503	82	34.9503	4	34.9503	2
34.9708	10	34.9708	81	34.9708	6	34.9708	4
34.9913	6	34.9913	80	34.9913	5	34.9913	8
35.0118	2	35.0118	72	35.0118	4	35.0118	4
35.0322	10	35.0322	72	35.0322	1	35.0322	3
35.0527	4	35.0527	72	35.0527	8	35.0527	5
35.0732	4	35.0732	66	35.0732	4	35.0732	3
35.0937	3	35.0937	74	35.0937	3	35.0937	11
35.1142	6	35.1142	76	35.1142	6	35.1142	3
35.1347	4	35.1347	60	35.1347	4	35.1347	2
35.1552	2	35.1552	70	35.1552	5	35.1552	3
35.1756	3	35.1756	70	35.1756	6	35.1756	4
35.1961	3	35.1961	80	35.1961	2	35.1961	3
35.2166	0	35.2166	84	35.2166	6	35.2166	3
35.2371	2	35.2371	74	35.2371	2	35.2371	5
35.2576	1	35.2576	90	35.2576	3	35.2576	3
35.2781	2	35.2781	96	35.2781	6	35.2781	4
35.2986	1	35.2986	88	35.2986	4	35.2986	5
35.319	2	35.319	82	35.319	5	35.319	4
35.3395	3	35.3395	99	35.3395	5	35.3395	4
35.36	2	35.36	104	35.36	4	35.36	0
35.3805	2	35.3805	82	35.3805	0	35.3805	4
35.401	1	35.401	96	35.401	3	35.401	4
35.4215	2	35.4215	86	35.4215	1	35.4215	5
35.442	3	35.442	102	35.442	3	35.442	5
35.4624	1	35.4624	84	35.4624	2	35.4624	2
35.4829	6	35.4829	94	35.4829	3	35.4829	3
35.5034	2	35.5034	92	35.5034	0	35.5034	2
35.5239	3	35.5239	94	35.5239	2	35.5239	4
35.5444	4	35.5444	100	35.5444	2	35.5444	0
35.5649	2	35.5649	88	35.5649	2	35.5649	1
35.5854	3	35.5854	109	35.5854	2	35.5854	1
35.6058	1	35.6058	96	35.6058	1	35.6058	3
35.6263	3	35.6263	92	35.6263	3	35.6263	0
35.6468	2	35.6468	104	35.6468	2	35.6468	0
35.6673	4	35.6673	108	35.6673	3	35.6673	5
35.6878	4	35.6878	94	35.6878	1	35.6878	2
35.7083	5	35.7083	90	35.7083	5	35.7083	7
35.7288	7	35.7288	96	35.7288	2	35.7288	6
35.7493	4	35.7493	102	35.7493	3	35.7493	5
35.7697	2	35.7697	98	35.7697	4	35.7697	1
35.7902	3	35.7902	108	35.7902	3	35.7902	4
35.8107	3	35.8107	116	35.8107	3	35.8107	3
35.8312	5	35.8312	102	35.8312	1	35.8312	2
35.8517	1	35.8517	114	35.8517	7	35.8517	4
35.8722	3	35.8722	115	35.8722	3	35.8722	4
35.8927	4	35.8927	116	35.8927	3	35.8927	2
35.9131	9	35.9131	119	35.9131	8	35.9131	2
35.9336	1	35.9336	135	35.9336	3	35.9336	1
35.9541	4	35.9541	125	35.9541	7	35.9541	1
35.9746	4	35.9746	132	35.9746	4	35.9746	2
35.9951	5	35.9951	145	35.9951	5	35.9951	2
36.0156	6	36.0156	147	36.0156	0	36.0156	5
36.0361	2	36.0361	151	36.0361	1	36.0361	2
36.0565	4	36.0565	132	36.0565	2	36.0565	4
36.077	5	36.077	116	36.077	2	36.077	2
36.0975	3	36.0975	105	36.0975	2	36.0975	3
36.118	2	36.118	89	36.118	5	36.118	2
36.1385	1	36.1385	96	36.1385	2	36.1385	1
36.159	2	36.159	94	36.159	0	36.159	6
36.1795	5	36.1795	97	36.1795	5	36.1795	2
36.1999	2	36.1999	96	36.1999	0	36.1999	2
36.2204	4	36.2204	89	36.2204	1	36.2204	0
36.2409	0	36.2409	86	36.2409	3	36.2409	5
36.2614	1	36.2614	94	36.2614	1	36.2614	3
36.2819	2	36.2819	91	36.2819	1	36.2819	2
36.3024	1	36.3024	98	36.3024	1	36.3024	0
36.3229	1	36.3229	76	36.3229	2	36.3229	2
36.3433	2	36.3433	70	36.3433	0	36.3433	0
36.3638	4	36.3638	78	36.3638	2	36.3638	4
36.3843	2	36.3843	77	36.3843	0	36.3843	5
36.4048	4	36.4048	85	36.4048	0	36.4048	4
36.4253	1	36.4253	90	36.4253	4	36.4253	4
36.4458	2	36.4458	74	36.4458	2	36.4458	4
36.4663	4	36.4663	82	36.4663	3	36.4663	5
36.4867	6	36.4867	85	36.4867	6	36.4867	10
36.5072	4	36.5072	70	36.5072	4	36.5072	18
36.5277	9	36.5277	79	36.5277	2	36.5277	13
36.5482	6	36.5482	71	36.5482	5	36.5482	11
36.5687	4	36.5687	83	36.5687	5	36.5687	14
36.5892	7	36.5892	76	36.5892	8	36.5892	14
36.6097	6	36.6097	82	36.6097	4	36.6097	8
36.6301	7	36.6301	87	36.6301	1	36.6301	12
36.6506	2	36.6506	84	36.6506	5	36.6506	9
36.6711	4	36.6711	73	36.6711	3	36.6711	3
36.6916	3	36.6916	70	36.6916	6	36.6916	1
36.7121	4	36.7121	72	36.7121	3	36.7121	1
36.7326	3	36.7326	79	36.7326	1	36.7326	1
36.7531	5	36.7531	72	36.7531	2	36.7531	2
36.7735	2	36.7735	70	36.7735	6	36.7735	1
36.794	3	36.794	94	36.794	5	36.794	3
36.8145	2	36.8145	90	36.8145	2	36.8145	3
36.835	4	36.835	74	36.835	4	36.835	0
36.8555	4	36.8555	82	36.8555	5	36.8555	2
36.876	3	36.876	70	36.876	0	36.876	3
36.8965	0	36.8965	74	36.8965	1	36.8965	1
36.9169	3	36.9169	72	36.9169	2	36.9169	1
36.9374	2	36.9374	81	36.9374	1	36.9374	1
36.9579	3	36.9579	76	36.9579	3	36.9579	3
36.9784	5	36.9784	79	36.9784	2	36.9784	3
36.9989	3	36.9989	79	36.9989	1	36.9989	3
37.0194	3	37.0194	87	37.0194	3	37.0194	0
37.0399	2	37.0399	89	37.0399	3	37.0399	2
37.0603	1	37.0603	85	37.0603	2	37.0603	3
37.0808	0	37.0808	90	37.0808	3	37.0808	2
37.1013	3	37.1013	88	37.1013	1	37.1013	0
37.1218	4	37.1218	90	37.1218	2	37.1218	4
37.1423	2	37.1423	109	37.1423	0	37.1423	2
37.1628	1	37.1628	96	37.1628	2	37.1628	4
37.1833	2	37.1833	110	37.1833	0	37.1833	1
37.2037	3	37.2037	116	37.2037	3	37.2037	3
37.2242	2	37.2242	113	37.2242	2	37.2242	2
37.2447	0	37.2447	124	37.2447	1	37.2447	0
37.2652	1	37.2652	136	37.2652	2	37.2652	4
37.2857	0	37.2857	158	37.2857	2	37.2857	2
37.3062	3	37.3062	160	37.3062	2	37.3062	2
37.3267	2	37.3267	180	37.3267	4	37.3267	0
37.3471	3	37.3471	193	37.3471	1	37.3471	1
37.3676	3	37.3676	209	37.3676	4	37.3676	2
37.3881	2	37.3881	216	37.3881	2	37.3881	3
37.4086	3	37.4086	203	37.4086	4	37.4086	1
37.4291	1	37.4291	228	37.4291	0	37.4291	5
37.4496	5	37.4496	211	37.4496	0	37.4496	1
37.4701	1	37.4701	224	37.4701	2	37.4701	2
37.4905	3	37.4905	195	37.4905	1	37.4905	4
37.511	2	37.511	192	37.511	1	37.511	2
37.5315	0	37.5315	156	37.5315	1	37.5315	1
37.552	4	37.552	149	37.552	3	37.552	4
37.5725	4	37.5725	144	37.5725	6	37.5725	3
37.593	0	37.593	136	37.593	5	37.593	1
37.6135	3	37.6135	126	37.6135	6	37.6135	6
37.6339	2	37.6339	115	37.6339	1	37.6339	2
37.6544	1	37.6544	112	37.6544	0	37.6544	3
37.6749	5	37.6749	86	37.6749	5	37.6749	1
37.6954	4	37.6954	81	37.6954	3	37.6954	6
37.7159	0	37.7159	100	37.7159	4	37.7159	5
37.7364	1	37.7364	64	37.7364	3	37.7364	3
37.7569	3	37.7569	74	37.7569	1	37.7569	3
37.7773	0	37.7773	71	37.7773	6	37.7773	3
37.7978	3	37.7978	68	37.7978	4	37.7978	4
37.8183	2	37.8183	67	37.8183	2	37.8183	3
37.8388	1	37.8388	79	37.8388	2	37.8388	1
37.8593	1	37.8593	73	37.8593	7	37.8593	1
37.8798	2	37.8798	82	37.8798	4	37.8798	3
37.9003	2	37.9003	69	37.9003	1	37.9003	3
37.9207	1	37.9207	81	37.9207	1	37.9207	1
37.9412	1	37.9412	90	37.9412	0	37.9412	2
37.9617	1	37.9617	80	37.9617	1	37.9617	0
37.9822	0	37.9822	90	37.9822	3	37.9822	1
38.0027	0	38.0027	88	38.0027	1	38.0027	1
38.0232	0	38.0232	82	38.0232	0	38.0232	1
38.0437	1	38.0437	85	38.0437	1	38.0437	1
38.0641	1	38.0641	84	38.0641	3	38.0641	0
38.0846	0	38.0846	74	38.0846	2	38.0846	0
38.1051	3	38.1051	82	38.1051	0	38.1051	2
38.1256	0	38.1256	81	38.1256	5	38.1256	0
38.1461	2	38.1461	75	38.1461	0	38.1461	2
38.1666	0	38.1666	81	38.1666	0	38.1666	1
38.1871	2	38.1871	76	38.1871	0	38.1871	1
38.2075	1	38.2075	73	38.2075	1	38.2075	1
38.228	1	38.228	54	38.228	3	38.228	3
38.2485	1	38.2485	77	38.2485	1	38.2485	2
38.269	2	38.269	69	38.269	0	38.269	1
38.2895	1	38.2895	68	38.2895	1	38.2895	3
38.31	4	38.31	61	38.31	1	38.31	4
38.3305	1	38.3305	56	38.3305	5	38.3305	1
38.3509	3	38.3509	83	38.3509	1	38.3509	2
38.3714	3	38.3714	73	38.3714	3	38.3714	3
38.3919	0	38.3919	85	38.3919	3	38.3919	4
38.4124	5	38.4124	66	38.4124	5	38.4124	2
38.4329	2	38.4329	68	38.4329	0	38.4329	5
38.4534	1	38.4534	76	38.4534	4	38.4534	7
38.4739	5	38.4739	64	38.4739	3	38.4739	2
38.4943	3	38.4943	68	38.4943	6	38.4943	3
38.5148	2	38.5148	78	38.5148	0	38.5148	5
38.5353	2	38.5353	92	38.5353	2	38.5353	3
38.5558	2	38.5558	68	38.5558	1	38.5558	4
38.5763	3	38.5763	72	38.5763	2	38.5763	3
38.5968	2	38.5968	80	38.5968	3	38.5968	2
38.6173	3	38.6173	78	38.6173	4	38.6173	1
38.6377	2	38.6377	68	38.6377	3	38.6377	3
38.6582	2	38.6582	74	38.6582	6	38.6582	5
38.6787	1	38.6787	76	38.6787	3	38.6787	1
38.6992	1	38.6992	66	38.6992	3	38.6992	2
38.7197	3	38.7197	70	38.7197	3	38.7197	2
38.7402	2	38.7402	62	38.7402	4	38.7402	2
38.7607	1	38.7607	86	38.7607	1	38.7607	0
38.7811	2	38.7811	58	38.7811	0	38.7811	0
38.8016	3	38.8016	76	38.8016	2	38.8016	1
38.8221	1	38.8221	68	38.8221	0	38.8221	4
38.8426	0	38.8426	58	38.8426	4	38.8426	3
38.8631	1	38.8631	72	38.8631	0	38.8631	5
38.8836	2	38.8836	68	38.8836	1	38.8836	1
38.9041	2	38.9041	74	38.9041	4	38.9041	1
38.9246	1	38.9246	58	38.9246	0	38.9246	2
38.945	2	38.945	64	38.945	1	38.945	1
38.9655	1	38.9655	72	38.9655	2	38.9655	3
38.986	1	38.986	50	38.986	1	38.986	4
39.0065	5	39.0065	54	39.0065	1	39.0065	2
39.027	1	39.027	60	39.027	2	39.027	2
39.0475	1	39.0475	64	39.0475	0	39.0475	3
39.068	0	39.068	70	39.068	1	39.068	1
39.0884	1	39.0884	62	39.0884	1	39.0884	0
39.1089	2	39.1089	50	39.1089	1	39.1089	1
39.1294	3	39.1294	56	39.1294	2	39.1294	5
39.1499	0	39.1499	64	39.1499	2	39.1499	1
39.1704	1	39.1704	62	39.1704	1	39.1704	2
39.1909	3	39.1909	64	39.1909	0	39.1909	3
39.2114	3	39.2114	62	39.2114	3	39.2114	1
39.2318	1	39.2318	70	39.2318	1	39.2318	2
39.2523	0	39.2523	66	39.2523	2	39.2523	3
39.2728	2	39.2728	64	39.2728	2	39.2728	3
39.2933	1	39.2933	76	39.2933	1	39.2933	2
39.3138	3	39.3138	78	39.3138	0	39.3138	2
39.3343	4	39.3343	72	39.3343	2	39.3343	0
39.3548	3	39.3548	50	39.3548	5	39.3548	3
39.3752	5	39.3752	66	39.3752	3	39.3752	6
39.3957	3	39.3957	70	39.3957	4	39.3957	5
39.4162	1	39.4162	68	39.4162	2	39.4162	5
39.4367	5	39.4367	68	39.4367	22	39.4367	9
39.4572	3	39.4572	70	39.4572	38	39.4572	7
39.4777	7	39.4777	62	39.4777	21	39.4777	11
39.4982	6	39.4982	70	39.4982	10	39.4982	5
39.5186	0	39.5186	62	39.5186	10	39.5186	5
39.5391	2	39.5391	52	39.5391	11	39.5391	5
39.5596	2	39.5596	58	39.5596	15	39.5596	5
39.5801	1	39.5801	74	39.5801	20	39.5801	2
39.6006	3	39.6006	70	39.6006	5	39.6006	2
39.6211	1	39.6211	64	39.6211	3	39.6211	4
39.6416	4	39.6416	62	39.6416	2	39.6416	1
39.662	1	39.662	70	39.662	0	39.662	0
39.6825	3	39.6825	56	39.6825	9	39.6825	5
39.703	0	39.703	58	39.703	1	39.703	4
39.7235	0	39.7235	60	39.7235	2	39.7235	4
39.744	2	39.744	52	39.744	0	39.744	2
39.7645	2	39.7645	52	39.7645	1	39.7645	3
39.785	2	39.785	66	39.785	1	39.785	0
39.8054	1	39.8054	62	39.8054	2	39.8054	4
39.8259	1	39.8259	74	39.8259	0	39.8259	1
39.8464	0	39.8464	60	39.8464	0	39.8464	0
39.8669	1	39.8669	68	39.8669	2	39.8669	1
39.8874	1	39.8874	66	39.8874	2	39.8874	1
39.9079	1	39.9079	56	39.9079	1	39.9079	1
39.9284	1	39.9284	60	39.9284	2	39.9284	0
39.9488	1	39.9488	62	39.9488	0	39.9488	4
39.9693	0	39.9693	73	39.9693	3	39.9693	2
39.9898	2	39.9898	71	39.9898	1	39.9898	3
40.0103	3	40.0103	72	40.0103	2	40.0103	5
40.0308	1	40.0308	73	40.0308	1	40.0308	2
40.0513	1	40.0513	76	40.0513	4	40.0513	2
40.0718	0	40.0718	75	40.0718	5	40.0718	1
40.0922	2	40.0922	67	40.0922	4	40.0922	1
40.1127	0	40.1127	78	40.1127	0	40.1127	0
40.1332	5	40.1332	87	40.1332	0	40.1332	3
40.1537	1	40.1537	74	40.1537	1	40.1537	1
40.1742	2	40.1742	79	40.1742	3	40.1742	5
40.1947	1	40.1947	84	40.1947	3	40.1947	3
40.2152	1	40.2152	99	40.2152	2	40.2152	4
40.2356	1	40.2356	94	40.2356	3	40.2356	1
40.2561	2	40.2561	108	40.2561	7	40.2561	4
40.2766	4	40.2766	128	40.2766	5	40.2766	14
40.2971	7	40.2971	129	40.2971	12	40.2971	14
40.3176	1	40.3176	131	40.3176	13	40.3176	12
40.3381	6	40.3381	190	40.3381	10	40.3381	7
40.3586	3	40.3586	200	40.3586	8	40.3586	6
40.379	3	40.379	196	40.379	5	40.379	3
40.3995	2	40.3995	216	40.3995	3	40.3995	5
40.42	7	40.42	224	40.42	3	40.42	4
40.4405	1	40.4405	240	40.4405	8	40.4405	3
40.461	4	40.461	220	40.461	3	40.461	1
40.4815	1	40.4815	218	40.4815	2	40.4815	2
40.502	5	40.502	216	40.502	2	40.502	3
40.5224	0	40.5224	213	40.5224	2	40.5224	3
40.5429	1	40.5429	174	40.5429	4	40.5429	2
40.5634	3	40.5634	157	40.5634	0	40.5634	2
40.5839	3	40.5839	142	40.5839	0	40.5839	1
40.6044	0	40.6044	140	40.6044	1	40.6044	2
40.6249	2	40.6249	115	40.6249	3	40.6249	1
40.6454	1	40.6454	108	40.6454	0	40.6454	2
40.6658	2	40.6658	92	40.6658	2	40.6658	1
40.6863	1	40.6863	91	40.6863	1	40.6863	1
40.7068	2	40.7068	87	40.7068	1	40.7068	3
40.7273	2	40.7273	68	40.7273	0	40.7273	2
40.7478	1	40.7478	68	40.7478	2	40.7478	5
40.7683	0	40.7683	71	40.7683	2	40.7683	2
40.7888	2	40.7888	80	40.7888	3	40.7888	4
40.8092	3	40.8092	75	40.8092	1	40.8092	8
40.8297	4	40.8297	70	40.8297	3	40.8297	5
40.8502	1	40.8502	75	40.8502	4	40.8502	2
40.8707	1	40.8707	73	40.8707	1	40.8707	3
40.8912	2	40.8912	70	40.8912	2	40.8912	5
40.9117	4	40.9117	76	40.9117	2	40.9117	4
40.9322	3	40.9322	66	40.9322	1	40.9322	1
40.9526	1	40.9526	80	40.9526	0	40.9526	4
40.9731	0	40.9731	54	40.9731	1	40.9731	5
40.9936	1	40.9936	60	40.9936	2	40.9936	3
41.0141	0	41.0141	76	41.0141	1	41.0141	0
41.0346	1	41.0346	68	41.0346	0	41.0346	1
41.0551	0	41.0551	67	41.0551	1	41.0551	3
41.0756	4	41.0756	67	41.0756	4	41.0756	2
41.096	3	41.096	77	41.096	0	41.096	4
41.1165	1	41.1165	81	41.1165	1	41.1165	3
41.137	0	41.137	91	41.137	2	41.137	3
41.1575	3	41.1575	110	41.1575	2	41.1575	4
41.178	0	41.178	114	41.178	2	41.178	2
41.1985	0	41.1985	120	41.1985	0	41.1985	2
41.219	2	41.219	121	41.219	2	41.219	2
41.2394	2	41.2394	132	41.2394	2	41.2394	1
41.2599	2	41.2599	129	41.2599	1	41.2599	2
41.2804	3	41.2804	149	41.2804	2	41.2804	4
41.3009	2	41.3009	141	41.3009	1	41.3009	4
41.3214	1	41.3214	128	41.3214	2	41.3214	1
41.3419	1	41.3419	117	41.3419	1	41.3419	1
41.3624	2	41.3624	112	41.3624	1	41.3624	2
41.3828	1	41.3828	97	41.3828	1	41.3828	0
41.4033	1	41.4033	91	41.4033	2	41.4033	2
41.4238	2	41.4238	87	41.4238	1	41.4238	1
41.4443	1	41.4443	71	41.4443	0	41.4443	1
41.4648	2	41.4648	77	41.4648	0	41.4648	2
41.4853	1	41.4853	81	41.4853	2	41.4853	0
41.5058	2	41.5058	74	41.5058	1	41.5058	1
41.5262	3	41.5262	71	41.5262	1	41.5262	1
41.5467	2	41.5467	64	41.5467	0	41.5467	2
41.5672	1	41.5672	64	41.5672	1	41.5672	1
41.5877	3	41.5877	52	41.5877	3	41.5877	0
41.6082	4	41.6082	58	41.6082	2	41.6082	0
41.6287	1	41.6287	62	41.6287	4	41.6287	1
41.6492	0	41.6492	52	41.6492	1	41.6492	1
41.6696	0	41.6696	68	41.6696	1	41.6696	1
41.6901	3	41.6901	60	41.6901	0	41.6901	1
41.7106	1	41.7106	70	41.7106	3	41.7106	2
41.7311	3	41.7311	84	41.7311	1	41.7311	1
41.7516	2	41.7516	62	41.7516	0	41.7516	1
41.7721	3	41.7721	80	41.7721	0	41.7721	1
41.7926	5	41.7926	66	41.7926	2	41.7926	3
41.8131	5	41.8131	84	41.8131	1	41.8131	0
41.8335	3	41.8335	96	41.8335	0	41.8335	2
41.854	4	41.854	62	41.854	2	41.854	2
41.8745	3	41.8745	78	41.8745	1	41.8745	2
41.895	2	41.895	88	41.895	0	41.895	0
41.9155	2	41.9155	80	41.9155	0	41.9155	1
41.936	4	41.936	64	41.936	2	41.936	0
41.9565	3	41.9565	74	41.9565	3	41.9565	4
41.9769	1	41.9769	60	41.9769	2	41.9769	1
41.9974	3	41.9974	76	41.9974	2	41.9974	2
42.0179	3	42.0179	70	42.0179	3	42.0179	0
42.0384	5	42.0384	72	42.0384	1	42.0384	1
42.0589	3	42.0589	58	42.0589	0	42.0589	2
42.0794	1	42.0794	72	42.0794	0	42.0794	2
42.0999	0	42.0999	92	42.0999	2	42.0999	3
42.1203	2	42.1203	68	42.1203	2	42.1203	0
42.1408	0	42.1408	72	42.1408	2	42.1408	2
42.1613	2	42.1613	74	42.1613	2	42.1613	3
42.1818	2	42.1818	92	42.1818	0	42.1818	1
42.2023	0	42.2023	88	42.2023	5	42.2023	2
42.2228	0	42.2228	92	42.2228	3	42.2228	1
42.2433	2	42.2433	88	42.2433	1	42.2433	2
42.2637	0	42.2637	80	42.2637	3	42.2637	1
42.2842	3	42.2842	76	42.2842	5	42.2842	1
42.3047	1	42.3047	80	42.3047	11	42.3047	5
42.3252	1	42.3252	66	42.3252	6	42.3252	6
42.3457	3	42.3457	72	42.3457	8	42.3457	6
42.3662	1	42.3662	60	42.3662	5	42.3662	12
42.3867	0	42.3867	48	42.3867	12	42.3867	14
42.4072	4	42.4072	56	42.4072	11	42.4072	16
42.4276	5	42.4276	58	42.4276	11	42.4276	26
42.4481	7	42.4481	52	42.4481	20	42.4481	17
42.4686	7	42.4686	52	42.4686	22	42.4686	12
42.4891	14	42.4891	66	42.4891	23	42.4891	12
42.5096	7	42.5096	54	42.5096	18	42.5096	8
42.5301	3	42.5301	52	42.5301	21	42.5301	9
42.5505	5	42.5505	54	42.5505	15	42.5505	5
42.571	10	42.571	46	42.571	7	42.571	7
42.5915	6	42.5915	56	42.5915	11	42.5915	7
42.612	6	42.612	50	42.612	10	42.612	3
42.6325	3	42.6325	52	42.6325	6	42.6325	1
42.653	2	42.653	60	42.653	5	42.653	4
42.6735	2	42.6735	68	42.6735	3	42.6735	6
42.694	0	42.694	68	42.694	2	42.694	3
42.7144	0	42.7144	64	42.7144	4	42.7144	1
42.7349	3	42.7349	66	42.7349	2	42.7349	2
42.7554	3	42.7554	60	42.7554	2	42.7554	3
42.7759	1	42.7759	58	42.7759	3	42.7759	2
42.7964	1	42.7964	62	42.7964	5	42.7964	3
42.8169	2	42.8169	70	42.8169	4	42.8169	3
42.8374	0	42.8374	62	42.8374	2	42.8374	0
42.8578	0	42.8578	58	42.8578	3	42.8578	2
42.8783	2	42.8783	68	42.8783	2	42.8783	1
42.8988	0	42.8988	68	42.8988	3	42.8988	5
42.9193	1	42.9193	70	42.9193	6	42.9193	1
42.9398	2	42.9398	94	42.9398	2	42.9398	0
42.9603	0	42.9603	58	42.9603	1	42.9603	3
42.9808	3	42.9808	64	42.9808	4	42.9808	2
43.0012	3	43.0012	56	43.0012	2	43.0012	2
43.0217	0	43.0217	58	43.0217	1	43.0217	1
43.0422	1	43.0422	74	43.0422	1	43.0422	0
43.0627	1	43.0627	64	43.0627	2	43.0627	1
43.0832	0	43.0832	62	43.0832	5	43.0832	2
43.1037	1	43.1037	72	43.1037	3	43.1037	2
43.1242	0	43.1242	66	43.1242	3	43.1242	0
43.1446	1	43.1446	56	43.1446	4	43.1446	2
43.1651	1	43.1651	76	43.1651	0	43.1651	1
43.1856	4	43.1856	76	43.1856	3	43.1856	2
43.2061	2	43.2061	60	43.2061	3	43.2061	2
43.2266	1	43.2266	78	43.2266	4	43.2266	2
43.2471	0	43.2471	70	43.2471	2	43.2471	1
43.2675	2	43.2675	80	43.2675	3	43.2675	1
43.288	0	43.288	80	43.288	4	43.288	3
43.3085	1	43.3085	66	43.3085	6	43.3085	3
43.329	0	43.329	80	43.329	3	43.329	0
43.3495	2	43.3495	105	43.3495	2	43.3495	0
43.37	4	43.37	117	43.37	2	43.37	0
43.3905	1	43.3905	119	43.3905	3	43.3905	0
43.4109	2	43.4109	133	43.4109	3	43.4109	1
43.4314	0	43.4314	147	43.4314	2	43.4314	2
43.4519	2	43.4519	167	43.4519	1	43.4519	2
43.4724	2	43.4724	179	43.4724	3	43.4724	2
43.4929	0	43.4929	189	43.4929	2	43.4929	1
43.5134	1	43.5134	187	43.5134	2	43.5134	1
43.5339	2	43.5339	169	43.5339	3	43.5339	0
43.5543	0	43.5543	164	43.5543	1	43.5543	0
43.5748	1	43.5748	135	43.5748	2	43.5748	2
43.5953	1	43.5953	131	43.5953	3	43.5953	1
43.6158	2	43.6158	113	43.6158	1	43.6158	2
43.6363	1	43.6363	88	43.6363	1	43.6363	3
43.6568	0	43.6568	104	43.6568	0	43.6568	3
43.6773	4	43.6773	84	43.6773	2	43.6773	1
43.6977	1	43.6977	86	43.6977	1	43.6977	1
43.7182	2	43.7182	82	43.7182	0	43.7182	0
43.7387	1	43.7387	68	43.7387	1	43.7387	1
43.7592	0	43.7592	66	43.7592	1	43.7592	0
43.7797	2	43.7797	56	43.7797	3	43.7797	0
43.8002	2	43.8002	64	43.8002	1	43.8002	1
43.8207	3	43.8207	76	43.8207	0	43.8207	1
43.8411	0	43.8411	68	43.8411	0	43.8411	1
43.8616	1	43.8616	70	43.8616	2	43.8616	2
43.8821	2	43.8821	70	43.8821	3	43.8821	1
43.9026	1	43.9026	48	43.9026	0	43.9026	2
43.9231	3	43.9231	58	43.9231	1	43.9231	3
43.9436	4	43.9436	60	43.9436	2	43.9436	2
43.9641	1	43.9641	66	43.9641	2	43.9641	3
43.9845	2	43.9845	70	43.9845	2	43.9845	2
44.005	3	44.005	54	44.005	2	44.005	1
44.0255	0	44.0255	60	44.0255	0	44.0255	3
44.046	0	44.046	56	44.046	4	44.046	4
44.0665	1	44.0665	72	44.0665	0	44.0665	0
44.087	0	44.087	80	44.087	0	44.087	0
44.1075	1	44.1075	48	44.1075	0	44.1075	0
44.128	5	44.128	64	44.128	0	44.128	2
44.1484	0	44.1484	62	44.1484	1	44.1484	2
44.1689	2	44.1689	60	44.1689	1	44.1689	2
44.1894	1	44.1894	80	44.1894	0	44.1894	0
44.2099	1	44.2099	70	44.2099	3	44.2099	1
44.2304	1	44.2304	74	44.2304	3	44.2304	1
44.2509	1	44.2509	70	44.2509	1	44.2509	0
44.2714	2	44.2714	60	44.2714	1	44.2714	2
44.2918	0	44.2918	74	44.2918	1	44.2918	0
44.3123	1	44.3123	74	44.3123	0	44.3123	1
44.3328	2	44.3328	86	44.3328	3	44.3328	1
44.3533	0	44.3533	78	44.3533	3	44.3533	2
44.3738	1	44.3738	74	44.3738	3	44.3738	2
44.3943	1	44.3943	66	44.3943	1	44.3943	1
44.4148	2	44.4148	68	44.4148	1	44.4148	3
44.4352	2	44.4352	62	44.4352	1	44.4352	2
44.4557	0	44.4557	74	44.4557	0	44.4557	1
44.4762	0	44.4762	72	44.4762	2	44.4762	2
44.4967	0	44.4967	50	44.4967	1	44.4967	2
44.5172	0	44.5172	58	44.5172	2	44.5172	4
44.5377	1	44.5377	62	44.5377	0	44.5377	5
44.5582	0	44.5582	64	44.5582	1	44.5582	1
44.5786	0	44.5786	72	44.5786	3	44.5786	3
44.5991	1	44.5991	60	44.5991	2	44.5991	0
44.6196	0	44.6196	48	44.6196	0	44.6196	3
44.6401	1	44.6401	50	44.6401	2	44.6401	6
44.6606	0	44.6606	68	44.6606	2	44.6606	6
44.6811	0	44.6811	52	44.6811	2	44.6811	3
44.7016	1	44.7016	60	44.7016	0	44.7016	2
44.7221	1	44.7221	64	44.7221	1	44.7221	3
44.7425	2	44.7425	58	44.7425	0	44.7425	4
44.763	2	44.763	56	44.763	5	44.763	2
44.7835	0	44.7835	64	44.7835	2	44.7835	0
44.804	1	44.804	56	44.804	1	44.804	1
44.8245	2	44.8245	60	44.8245	1	44.8245	3
44.845	0	44.845	44	44.845	0	44.845	2
44.8654	0	44.8654	68	44.8654	0	44.8654	6
44.8859	0	44.8859	52	44.8859	2	44.8859	2
44.9064	0	44.9064	48	44.9064	1	44.9064	2
44.9269	2	44.9269	46	44.9269	3	44.9269	1
44.9474	0	44.9474	72	44.9474	5	44.9474	2
44.9679	0	44.9679	66	44.9679	0	44.9679	1
44.9884	3	44.9884	44	44.9884	0	44.9884	3
45.0089	2	45.0089	52	45.0089	2	45.0089	0
45.0293	0	45.0293	44	45.0293	2	45.0293	3
45.0498	5	45.0498	42	45.0498	0	45.0498	0
45.0703	0	45.0703	52	45.0703	1	45.0703	0
45.0908	1	45.0908	56	45.0908	1	45.0908	1
45.1113	3	45.1113	44	45.1113	2	45.1113	2
45.1318	1	45.1318	52	45.1318	0	45.1318	2
45.1523	1	45.1523	44	45.1523	3	45.1523	5
45.1727	1	45.1727	50	45.1727	2	45.1727	4
45.1932	0	45.1932	52	45.1932	1	45.1932	0
45.2137	1	45.2137	68	45.2137	0	45.2137	2
45.2342	1	45.2342	46	45.2342	4	45.2342	5
45.2547	1	45.2547	54	45.2547	7	45.2547	2
45.2752	3	45.2752	52	45.2752	2	45.2752	0
45.2957	4	45.2957	52	45.2957	1	45.2957	0
45.3161	0	45.3161	50	45.3161	3	45.3161	3
45.3366	0	45.3366	56	45.3366	5	45.3366	2
45.3571	4	45.3571	46	45.3571	1	45.3571	1
45.3776	3	45.3776	64	45.3776	4	45.3776	1
45.3981	2	45.3981	46	45.3981	2	45.3981	1
45.4186	1	45.4186	44	45.4186	4	45.4186	0
45.4391	1	45.4391	62	45.4391	2	45.4391	4
45.4595	2	45.4595	54	45.4595	5	45.4595	3
45.48	3	45.48	54	45.48	0	45.48	1
45.5005	3	45.5005	48	45.5005	6	45.5005	0
45.521	2	45.521	40	45.521	4	45.521	2
45.5415	0	45.5415	52	45.5415	3	45.5415	0
45.562	1	45.562	60	45.562	3	45.562	2
45.5825	0	45.5825	44	45.5825	2	45.5825	2
45.6029	2	45.6029	52	45.6029	3	45.6029	1
45.6234	2	45.6234	58	45.6234	3	45.6234	1
45.6439	1	45.6439	48	45.6439	2	45.6439	1
45.6644	1	45.6644	40	45.6644	1	45.6644	4
45.6849	2	45.6849	46	45.6849	2	45.6849	0
45.7054	4	45.7054	46	45.7054	2	45.7054	3
45.7259	1	45.7259	44	45.7259	1	45.7259	6
45.7463	3	45.7463	54	45.7463	1	45.7463	8
45.7668	10	45.7668	58	45.7668	5	45.7668	6
45.7873	6	45.7873	40	45.7873	2	45.7873	6
45.8078	5	45.8078	64	45.8078	3	45.8078	4
45.8283	3	45.8283	50	45.8283	6	45.8283	4
45.8488	3	45.8488	48	45.8488	5	45.8488	2
45.8693	2	45.8693	72	45.8693	4	45.8693	4
45.8897	3	45.8897	48	45.8897	5	45.8897	3
45.9102	5	45.9102	56	45.9102	3	45.9102	1
[truncated: 2,253 more rows]

## Sheet: Fig6c
M1		M2		M5		M6
2θ (°)	Inntensity (a.u.)	2θ (°)	Inntensity (a.u.)	2θ (°)	Inntensity (a.u.)	2θ (°)	Inntensity (a.u.)
5	3	5	100	5	1	5	4
5.02049	1	5.02049	118	5.02049	4	5.02049	5
5.04097	0	5.04097	108	5.04097	3	5.04097	8
5.06146	2	5.06146	106	5.06146	4	5.06146	3
5.08194	0	5.08194	92	5.08194	4	5.08194	10
5.10243	1	5.10243	96	5.10243	4	5.10243	5
5.12291	3	5.12291	92	5.12291	7	5.12291	5
5.1434	2	5.1434	96	5.1434	4	5.1434	2
5.16389	2	5.16389	98	5.16389	4	5.16389	6
5.18437	2	5.18437	94	5.18437	9	5.18437	4
5.20486	2	5.20486	96	5.20486	5	5.20486	10
5.22534	1	5.22534	98	5.22534	4	5.22534	4
5.24583	0	5.24583	76	5.24583	5	5.24583	5
5.26632	2	5.26632	104	5.26632	11	5.26632	5
5.2868	2	5.2868	92	5.2868	3	5.2868	7
5.30729	0	5.30729	86	5.30729	4	5.30729	6
5.32777	1	5.32777	82	5.32777	3	5.32777	8
5.34826	3	5.34826	98	5.34826	3	5.34826	5
5.36874	3	5.36874	104	5.36874	4	5.36874	7
5.38923	4	5.38923	90	5.38923	3	5.38923	8
5.40972	2	5.40972	86	5.40972	6	5.40972	9
5.4302	2	5.4302	74	5.4302	5	5.4302	8
5.45069	1	5.45069	92	5.45069	7	5.45069	8
5.47117	2	5.47117	88	5.47117	2	5.47117	3
5.49166	3	5.49166	96	5.49166	8	5.49166	3
5.51215	4	5.51215	86	5.51215	1	5.51215	10
5.53263	1	5.53263	100	5.53263	9	5.53263	6
5.55312	1	5.55312	76	5.55312	2	5.55312	3
5.5736	3	5.5736	96	5.5736	6	5.5736	11
5.59409	4	5.59409	84	5.59409	5	5.59409	2
5.61458	1	5.61458	76	5.61458	3	5.61458	7
5.63506	2	5.63506	106	5.63506	10	5.63506	5
5.65555	1	5.65555	86	5.65555	9	5.65555	6
5.67603	2	5.67603	106	5.67603	4	5.67603	5
5.69652	3	5.69652	94	5.69652	3	5.69652	9
5.717	2	5.717	90	5.717	3	5.717	7
5.73749	4	5.73749	78	5.73749	8	5.73749	5
5.75798	0	5.75798	94	5.75798	8	5.75798	5
5.77846	2	5.77846	96	5.77846	5	5.77846	4
5.79895	2	5.79895	88	5.79895	2	5.79895	3
5.81943	0	5.81943	100	5.81943	7	5.81943	3
5.83992	3	5.83992	92	5.83992	7	5.83992	5
5.86041	1	5.86041	78	5.86041	5	5.86041	7
5.88089	2	5.88089	84	5.88089	5	5.88089	8
5.90138	4	5.90138	76	5.90138	6	5.90138	6
5.92186	4	5.92186	88	5.92186	8	5.92186	8
5.94235	4	5.94235	90	5.94235	6	5.94235	9
5.96283	1	5.96283	80	5.96283	8	5.96283	7
5.98332	2	5.98332	74	5.98332	5	5.98332	12
6.00381	2	6.00381	72	6.00381	6	6.00381	4
6.02429	5	6.02429	80	6.02429	8	6.02429	7
6.04478	0	6.04478	86	6.04478	9	6.04478	5
6.06526	4	6.06526	70	6.06526	8	6.06526	3
6.08575	4	6.08575	88	6.08575	11	6.08575	7
6.10624	1	6.10624	98	6.10624	14	6.10624	3
6.12672	5	6.12672	90	6.12672	10	6.12672	5
6.14721	3	6.14721	90	6.14721	17	6.14721	9
6.16769	3	6.16769	84	6.16769	9	6.16769	5
6.18818	4	6.18818	82	6.18818	7	6.18818	17
6.20866	5	6.20866	92	6.20866	7	6.20866	11
6.22915	2	6.22915	88	6.22915	7	6.22915	8
6.24964	4	6.24964	90	6.24964	4	6.24964	5
6.27012	0	6.27012	84	6.27012	10	6.27012	4
6.29061	3	6.29061	90	6.29061	11	6.29061	10
6.31109	1	6.31109	82	6.31109	4	6.31109	3
6.33158	2	6.33158	86	6.33158	3	6.33158	3
6.35207	2	6.35207	94	6.35207	10	6.35207	4
6.37255	1	6.37255	90	6.37255	9	6.37255	3
6.39304	0	6.39304	84	6.39304	7	6.39304	0
6.41352	0	6.41352	94	6.41352	5	6.41352	5
6.43401	2	6.43401	84	6.43401	3	6.43401	3
6.45449	1	6.45449	78	6.45449	7	6.45449	4
6.47498	2	6.47498	92	6.47498	6	6.47498	4
6.49547	1	6.49547	74	6.49547	4	6.49547	2
6.51595	0	6.51595	76	6.51595	4	6.51595	3
6.53644	2	6.53644	88	6.53644	8	6.53644	5
6.55692	2	6.55692	68	6.55692	6	6.55692	2
6.57741	1	6.57741	80	6.57741	5	6.57741	2
6.5979	0	6.5979	82	6.5979	10	6.5979	5
6.61838	2	6.61838	66	6.61838	5	6.61838	4
6.63887	1	6.63887	76	6.63887	8	6.63887	3
6.65935	5	6.65935	68	6.65935	5	6.65935	5
6.67984	1	6.67984	70	6.67984	6	6.67984	2
6.70033	2	6.70033	88	6.70033	8	6.70033	6
6.72081	1	6.72081	68	6.72081	8	6.72081	1
6.7413	1	6.7413	78	6.7413	9	6.7413	4
6.76178	0	6.76178	76	6.76178	6	6.76178	4
6.78227	3	6.78227	74	6.78227	9	6.78227	0
6.80275	0	6.80275	84	6.80275	4	6.80275	3
6.82324	1	6.82324	68	6.82324	4	6.82324	3
6.84373	2	6.84373	70	6.84373	8	6.84373	2
6.86421	0	6.86421	74	6.86421	4	6.86421	1
6.8847	0	6.8847	82	6.8847	7	6.8847	3
6.90518	0	6.90518	68	6.90518	4	6.90518	3
6.92567	1	6.92567	74	6.92567	7	6.92567	2
6.94616	4	6.94616	70	6.94616	5	6.94616	0
6.96664	1	6.96664	74	6.96664	5	6.96664	3
6.98713	0	6.98713	80	6.98713	7	6.98713	2
7.00761	1	7.00761	70	7.00761	6	7.00761	2
7.0281	3	7.0281	76	7.0281	9	7.0281	2
7.04858	1	7.04858	70	7.04858	6	7.04858	0
7.06907	3	7.06907	56	7.06907	12	7.06907	4
7.08956	3	7.08956	72	7.08956	5	7.08956	0
7.11004	2	7.11004	80	7.11004	7	7.11004	1
7.13053	0	7.13053	66	7.13053	6	7.13053	4
7.15101	1	7.15101	62	7.15101	11	7.15101	6
7.1715	0	7.1715	54	7.1715	10	7.1715	1
7.19198	1	7.19198	46	7.19198	12	7.19198	2
7.21247	0	7.21247	68	7.21247	8	7.21247	6
7.23296	1	7.23296	60	7.23296	7	7.23296	1
7.25344	1	7.25344	68	7.25344	5	7.25344	1
7.27393	2	7.27393	78	7.27393	9	7.27393	6
7.29441	1	7.29441	66	7.29441	7	7.29441	1
7.3149	1	7.3149	48	7.3149	5	7.3149	3
7.33539	0	7.33539	58	7.33539	5	7.33539	4
7.35587	0	7.35587	66	7.35587	4	7.35587	4
7.37636	0	7.37636	60	7.37636	11	7.37636	2
7.39684	2	7.39684	56	7.39684	8	7.39684	1
7.41733	3	7.41733	62	7.41733	6	7.41733	4
7.43781	1	7.43781	84	7.43781	9	7.43781	5
7.4583	1	7.4583	64	7.4583	5	7.4583	2
7.47879	2	7.47879	70	7.47879	7	7.47879	3
7.49927	1	7.49927	76	7.49927	5	7.49927	2
7.51976	3	7.51976	64	7.51976	5	7.51976	1
7.54024	0	7.54024	66	7.54024	4	7.54024	1
7.56073	1	7.56073	60	7.56073	10	7.56073	1
7.58122	1	7.58122	72	7.58122	10	7.58122	1
7.6017	0	7.6017	54	7.6017	2	7.6017	3
7.62219	0	7.62219	62	7.62219	10	7.62219	2
7.64267	0	7.64267	60	7.64267	7	7.64267	1
7.66316	1	7.66316	56	7.66316	8	7.66316	2
7.68365	1	7.68365	62	7.68365	6	7.68365	3
7.70413	1	7.70413	68	7.70413	9	7.70413	2
7.72462	1	7.72462	68	7.72462	2	7.72462	1
7.7451	1	7.7451	62	7.7451	6	7.7451	3
7.76559	2	7.76559	64	7.76559	8	7.76559	1
7.78607	2	7.78607	58	7.78607	3	7.78607	0
7.80656	3	7.80656	70	7.80656	4	7.80656	4
7.82705	4	7.82705	62	7.82705	4	7.82705	2
7.84753	0	7.84753	64	7.84753	7	7.84753	5
7.86802	1	7.86802	68	7.86802	6	7.86802	4
7.8885	1	7.8885	54	7.8885	7	7.8885	2
7.90899	1	7.90899	48	7.90899	8	7.90899	3
7.92948	3	7.92948	66	7.92948	5	7.92948	5
7.94996	2	7.94996	76	7.94996	3	7.94996	3
7.97045	0	7.97045	60	7.97045	8	7.97045	1
7.99093	0	7.99093	52	7.99093	10	7.99093	3
8.01142	2	8.01142	68	8.01142	3	8.01142	4
8.0319	1	8.0319	54	8.0319	8	8.0319	1
8.05239	0	8.05239	58	8.05239	4	8.05239	3
8.07288	1	8.07288	62	8.07288	9	8.07288	7
8.09336	0	8.09336	64	8.09336	8	8.09336	3
8.11385	0	8.11385	52	8.11385	10	8.11385	6
8.13433	1	8.13433	62	8.13433	5	8.13433	1
8.15482	2	8.15482	56	8.15482	3	8.15482	1
8.1753	1	8.1753	56	8.1753	5	8.1753	3
8.19579	0	8.19579	52	8.19579	4	8.19579	0
8.21628	3	8.21628	74	8.21628	8	8.21628	3
8.23676	1	8.23676	54	8.23676	6	8.23676	0
8.25725	1	8.25725	54	8.25725	10	8.25725	3
8.27773	0	8.27773	64	8.27773	4	8.27773	5
8.29822	1	8.29822	48	8.29822	8	8.29822	3
8.31871	1	8.31871	66	8.31871	6	8.31871	2
8.33919	1	8.33919	66	8.33919	5	8.33919	2
8.35968	1	8.35968	54	8.35968	3	8.35968	1
8.38016	3	8.38016	72	8.38016	8	8.38016	2
8.40065	2	8.40065	70	8.40065	3	8.40065	2
8.42113	1	8.42113	86	8.42113	3	8.42113	3
8.44162	0	8.44162	56	8.44162	4	8.44162	2
8.46211	1	8.46211	64	8.46211	10	8.46211	4
8.48259	0	8.48259	62	8.48259	5	8.48259	0
8.50308	2	8.50308	68	8.50308	6	8.50308	3
8.52356	2	8.52356	54	8.52356	4	8.52356	3
8.54405	1	8.54405	56	8.54405	4	8.54405	4
8.56454	3	8.56454	70	8.56454	8	8.56454	2
8.58502	3	8.58502	54	8.58502	4	8.58502	2
8.60551	2	8.60551	68	8.60551	5	8.60551	8
8.62599	1	8.62599	52	8.62599	3	8.62599	1
8.64648	0	8.64648	60	8.64648	4	8.64648	2
8.66696	3	8.66696	56	8.66696	6	8.66696	5
8.68745	0	8.68745	56	8.68745	7	8.68745	4
8.70794	0	8.70794	62	8.70794	3	8.70794	2
8.72842	4	8.72842	56	8.72842	8	8.72842	4
8.74891	2	8.74891	60	8.74891	8	8.74891	6
8.76939	2	8.76939	78	8.76939	12	8.76939	6
8.78988	1	8.78988	60	8.78988	6	8.78988	4
8.81037	3	8.81037	48	8.81037	6	8.81037	3
8.83085	4	8.83085	76	8.83085	5	8.83085	7
8.85134	0	8.85134	54	8.85134	9	8.85134	8
8.87182	6	8.87182	72	8.87182	6	8.87182	13
8.89231	0	8.89231	74	8.89231	4	8.89231	4
8.9128	3	8.9128	74	8.9128	11	8.9128	7
8.93328	1	8.93328	68	8.93328	4	8.93328	4
8.95377	3	8.95377	62	8.95377	6	8.95377	2
8.97425	4	8.97425	74	8.97425	7	8.97425	3
8.99474	0	8.99474	68	8.99474	6	8.99474	2
9.01522	2	9.01522	63	9.01522	6	9.01522	1
9.03571	0	9.03571	72	9.03571	2	9.03571	2
9.0562	3	9.0562	67	9.0562	5	9.0562	0
9.07668	1	9.07668	74	9.07668	9	9.07668	3
9.09717	1	9.09717	62	9.09717	4	9.09717	1
9.11765	2	9.11765	73	9.11765	1	9.11765	1
9.13814	1	9.13814	62	9.13814	8	9.13814	1
9.15863	0	9.15863	73	9.15863	9	9.15863	2
9.17911	0	9.17911	72	9.17911	5	9.17911	0
9.1996	2	9.1996	63	9.1996	2	9.1996	2
9.22008	0	9.22008	66	9.22008	6	9.22008	1
9.24057	0	9.24057	71	9.24057	4	9.24057	1
9.26106	3	9.26106	55	9.26106	5	9.26106	2
9.28154	1	9.28154	56	9.28154	4	9.28154	1
9.30203	0	9.30203	60	9.30203	8	9.30203	0
9.32251	0	9.32251	62	9.32251	10	9.32251	4
9.343	1	9.343	56	9.343	3	9.343	2
9.36348	3	9.36348	74	9.36348	8	9.36348	1
9.38397	1	9.38397	68	9.38397	6	9.38397	2
9.40446	0	9.40446	66	9.40446	9	9.40446	2
9.42494	1	9.42494	60	9.42494	3	9.42494	0
9.44543	1	9.44543	62	9.44543	7	9.44543	2
9.46591	1	9.46591	62	9.46591	7	9.46591	0
9.4864	1	9.4864	54	9.4864	3	9.4864	1
9.50689	1	9.50689	46	9.50689	7	9.50689	0
9.52737	0	9.52737	68	9.52737	4	9.52737	2
9.54786	0	9.54786	62	9.54786	5	9.54786	3
9.56834	0	9.56834	46	9.56834	3	9.56834	0
9.58883	0	9.58883	70	9.58883	4	9.58883	2
9.60931	0	9.60931	60	9.60931	7	9.60931	0
9.6298	3	9.6298	62	9.6298	4	9.6298	4
9.65029	1	9.65029	68	9.65029	5	9.65029	1
9.67077	0	9.67077	56	9.67077	3	9.67077	0
9.69126	1	9.69126	50	9.69126	6	9.69126	0
9.71174	1	9.71174	52	9.71174	8	9.71174	0
9.73223	0	9.73223	60	9.73223	7	9.73223	1
9.75272	1	9.75272	42	9.75272	1	9.75272	0
9.7732	5	9.7732	46	9.7732	4	9.7732	4
9.79369	1	9.79369	52	9.79369	5	9.79369	3
9.81417	0	9.81417	58	9.81417	4	9.81417	1
9.83466	0	9.83466	42	9.83466	2	9.83466	1
9.85515	0	9.85515	72	9.85515	4	9.85515	0
9.87563	0	9.87563	52	9.87563	3	9.87563	0
9.89612	0	9.89612	56	9.89612	9	9.89612	0
9.9166	0	9.9166	64	9.9166	5	9.9166	0
9.93709	0	9.93709	66	9.93709	1	9.93709	0
9.95757	1	9.95757	62	9.95757	4	9.95757	1
9.97806	1	9.97806	52	9.97806	4	9.97806	2
9.99855	1	9.99855	58	9.99855	4	9.99855	3
10.019	1	10.019	66	10.019	3	10.019	2
10.0395	0	10.0395	54	10.0395	4	10.0395	3
10.06	1	10.06	68	10.06	1	10.06	1
10.0805	1	10.0805	46	10.0805	5	10.0805	1
10.101	2	10.101	52	10.101	3	10.101	1
10.1215	0	10.1215	46	10.1215	5	10.1215	1
10.1419	0	10.1419	42	10.1419	3	10.1419	1
10.1624	1	10.1624	44	10.1624	4	10.1624	1
10.1829	2	10.1829	40	10.1829	3	10.1829	1
10.2034	1	10.2034	56	10.2034	3	10.2034	1
10.2239	0	10.2239	68	10.2239	2	10.2239	0
10.2444	1	10.2444	48	10.2444	3	10.2444	1
10.2649	0	10.2649	52	10.2649	3	10.2649	1
10.2853	0	10.2853	48	10.2853	5	10.2853	0
10.3058	0	10.3058	48	10.3058	2	10.3058	0
10.3263	3	10.3263	42	10.3263	8	10.3263	0
10.3468	0	10.3468	58	10.3468	3	10.3468	0
10.3673	1	10.3673	64	10.3673	5	10.3673	0
10.3878	2	10.3878	46	10.3878	2	10.3878	1
10.4083	0	10.4083	58	10.4083	3	10.4083	1
10.4288	2	10.4288	68	10.4288	2	10.4288	6
10.4492	0	10.4492	52	10.4492	2	10.4492	1
10.4697	0	10.4697	42	10.4697	5	10.4697	1
10.4902	1	10.4902	46	10.4902	4	10.4902	0
10.5107	1	10.5107	50	10.5107	2	10.5107	0
10.5312	1	10.5312	52	10.5312	3	10.5312	0
10.5517	0	10.5517	48	10.5517	2	10.5517	1
10.5722	1	10.5722	54	10.5722	4	10.5722	0
10.5926	0	10.5926	64	10.5926	6	10.5926	1
10.6131	2	10.6131	50	10.6131	1	10.6131	0
10.6336	0	10.6336	54	10.6336	3	10.6336	3
10.6541	0	10.6541	56	10.6541	3	10.6541	1
10.6746	0	10.6746	62	10.6746	5	10.6746	1
10.6951	1	10.6951	56	10.6951	2	10.6951	2
10.7156	0	10.7156	60	10.7156	12	10.7156	0
10.736	2	10.736	66	10.736	4	10.736	1
10.7565	0	10.7565	52	10.7565	3	10.7565	1
10.777	0	10.777	52	10.777	4	10.777	1
10.7975	0	10.7975	44	10.7975	2	10.7975	1
10.818	0	10.818	52	10.818	6	10.818	0
10.8385	0	10.8385	46	10.8385	10	10.8385	2
10.859	0	10.859	40	10.859	4	10.859	2
10.8794	0	10.8794	48	10.8794	3	10.8794	1
10.8999	1	10.8999	74	10.8999	2	10.8999	1
10.9204	3	10.9204	52	10.9204	3	10.9204	1
10.9409	0	10.9409	44	10.9409	5	10.9409	0
10.9614	1	10.9614	56	10.9614	4	10.9614	1
10.9819	2	10.9819	62	10.9819	4	10.9819	1
11.0023	1	11.0023	58	11.0023	2	11.0023	2
11.0228	0	11.0228	60	11.0228	2	11.0228	0
11.0433	2	11.0433	76	11.0433	4	11.0433	2
11.0638	2	11.0638	54	11.0638	7	11.0638	4
11.0843	0	11.0843	59	11.0843	4	11.0843	0
11.1048	0	11.1048	55	11.1048	4	11.1048	2
11.1253	0	11.1253	59	11.1253	3	11.1253	1
11.1457	1	11.1457	60	11.1457	4	11.1457	2
11.1662	0	11.1662	65	11.1662	2	11.1662	0
11.1867	1	11.1867	63	11.1867	1	11.1867	1
11.2072	2	11.2072	54	11.2072	0	11.2072	2
11.2277	1	11.2277	65	11.2277	1	11.2277	3
11.2482	0	11.2482	61	11.2482	4	11.2482	1
11.2687	0	11.2687	62	11.2687	4	11.2687	1
11.2891	2	11.2891	50	11.2891	3	11.2891	2
11.3096	1	11.3096	56	11.3096	4	11.3096	0
11.3301	3	11.3301	64	11.3301	3	11.3301	1
11.3506	0	11.3506	57	11.3506	5	11.3506	3
11.3711	0	11.3711	52	11.3711	1	11.3711	1
11.3916	0	11.3916	54	11.3916	5	11.3916	1
11.4121	1	11.4121	52	11.4121	2	11.4121	1
11.4326	1	11.4326	60	11.4326	4	11.4326	1
11.453	2	11.453	50	11.453	3	11.453	3
11.4735	1	11.4735	58	11.4735	1	11.4735	2
11.494	1	11.494	52	11.494	7	11.494	1
11.5145	0	11.5145	64	11.5145	2	11.5145	1
11.535	1	11.535	64	11.535	2	11.535	0
11.5555	0	11.5555	64	11.5555	1	11.5555	0
11.576	0	11.576	40	11.576	3	11.576	0
11.5964	0	11.5964	64	11.5964	5	11.5964	2
11.6169	1	11.6169	44	11.6169	3	11.6169	0
11.6374	1	11.6374	42	11.6374	2	11.6374	1
11.6579	1	11.6579	58	11.6579	2	11.6579	0
11.6784	0	11.6784	54	11.6784	1	11.6784	1
11.6989	1	11.6989	46	11.6989	2	11.6989	0
11.7194	1	11.7194	64	11.7194	4	11.7194	1
11.7398	1	11.7398	44	11.7398	1	11.7398	2
11.7603	0	11.7603	62	11.7603	4	11.7603	1
11.7808	0	11.7808	52	11.7808	2	11.7808	0
11.8013	2	11.8013	52	11.8013	2	11.8013	1
11.8218	1	11.8218	44	11.8218	3	11.8218	2
11.8423	0	11.8423	52	11.8423	0	11.8423	0
11.8628	3	11.8628	38	11.8628	2	11.8628	3
11.8832	1	11.8832	56	11.8832	6	11.8832	4
11.9037	1	11.9037	36	11.9037	0	11.9037	1
11.9242	3	11.9242	38	11.9242	4	11.9242	3
11.9447	0	11.9447	66	11.9447	1	11.9447	2
11.9652	1	11.9652	54	11.9652	4	11.9652	1
11.9857	1	11.9857	36	11.9857	5	11.9857	4
12.0062	0	12.0062	40	12.0062	0	12.0062	1
12.0266	0	12.0266	44	12.0266	3	12.0266	3
12.0471	2	12.0471	57	12.0471	4	12.0471	0
12.0676	5	12.0676	48	12.0676	6	12.0676	4
12.0881	2	12.0881	49	12.0881	8	12.0881	4
12.1086	1	12.1086	61	12.1086	5	12.1086	1
12.1291	3	12.1291	58	12.1291	7	12.1291	4
12.1496	5	12.1496	66	12.1496	8	12.1496	10
12.17	1	12.17	60	12.17	10	12.17	2
12.1905	4	12.1905	65	12.1905	8	12.1905	2
12.211	0	12.211	65	12.211	11	12.211	8
12.2315	3	12.2315	71	12.2315	10	12.2315	3
12.252	9	12.252	82	12.252	18	12.252	5
12.2725	2	12.2725	79	12.2725	19	12.2725	10
12.293	7	12.293	86	12.293	19	12.293	11
12.3134	8	12.3134	89	12.3134	24	12.3134	7
12.3339	11	12.3339	103	12.3339	18	12.3339	13
12.3544	8	12.3544	127	12.3544	27	12.3544	8
12.3749	13	12.3749	143	12.3749	33	12.3749	8
12.3954	9	12.3954	158	12.3954	14	12.3954	18
12.4159	17	12.4159	174	12.4159	21	12.4159	7
12.4364	5	12.4364	198	12.4364	11	12.4364	10
12.4568	15	12.4568	217	12.4568	15	12.4568	6
12.4773	11	12.4773	223	12.4773	6	12.4773	10
12.4978	8	12.4978	249	12.4978	11	12.4978	5
12.5183	5	12.5183	252	12.5183	7	12.5183	8
12.5388	7	12.5388	298	12.5388	15	12.5388	3
12.5593	4	12.5593	309	12.5593	8	12.5593	2
12.5798	3	12.5798	326	12.5798	4	12.5798	5
12.6003	5	12.6003	311	12.6003	4	12.6003	1
12.6207	1	12.6207	274	12.6207	4	12.6207	4
12.6412	2	12.6412	222	12.6412	5	12.6412	4
12.6617	3	12.6617	183	12.6617	2	12.6617	1
12.6822	2	12.6822	145	12.6822	8	12.6822	0
12.7027	3	12.7027	161	12.7027	4	12.7027	1
12.7232	2	12.7232	155	12.7232	6	12.7232	1
12.7437	4	12.7437	132	12.7437	3	12.7437	1
12.7641	3	12.7641	101	12.7641	4	12.7641	2
12.7846	2	12.7846	104	12.7846	4	12.7846	2
12.8051	1	12.8051	93	12.8051	3	12.8051	4
12.8256	1	12.8256	91	12.8256	2	12.8256	1
12.8461	1	12.8461	87	12.8461	5	12.8461	1
12.8666	0	12.8666	69	12.8666	3	12.8666	1
12.8871	1	12.8871	69	12.8871	1	12.8871	0
12.9075	1	12.9075	60	12.9075	0	12.9075	1
12.928	2	12.928	53	12.928	3	12.928	1
12.9485	1	12.9485	60	12.9485	2	12.9485	1
12.969	1	12.969	52	12.969	1	12.969	3
12.9895	3	12.9895	59	12.9895	3	12.9895	0
13.01	2	13.01	47	13.01	4	13.01	2
13.0305	0	13.0305	47	13.0305	3	13.0305	0
13.0509	1	13.0509	53	13.0509	1	13.0509	1
13.0714	0	13.0714	46	13.0714	1	13.0714	1
13.0919	0	13.0919	53	13.0919	5	13.0919	0
13.1124	0	13.1124	45	13.1124	1	13.1124	0
13.1329	0	13.1329	44	13.1329	1	13.1329	2
13.1534	2	13.1534	50	13.1534	3	13.1534	1
13.1738	1	13.1738	46	13.1738	2	13.1738	4
13.1943	4	13.1943	58	13.1943	3	13.1943	3
13.2148	1	13.2148	48	13.2148	3	13.2148	0
13.2353	3	13.2353	60	13.2353	2	13.2353	0
13.2558	1	13.2558	58	13.2558	3	13.2558	3
13.2763	0	13.2763	50	13.2763	4	13.2763	1
13.2968	1	13.2968	58	13.2968	1	13.2968	0
13.3172	0	13.3172	42	13.3172	1	13.3172	0
13.3377	0	13.3377	42	13.3377	2	13.3377	0
13.3582	1	13.3582	52	13.3582	3	13.3582	2
13.3787	1	13.3787	48	13.3787	3	13.3787	3
13.3992	2	13.3992	40	13.3992	1	13.3992	0
13.4197	0	13.4197	50	13.4197	1	13.4197	1
13.4402	2	13.4402	48	13.4402	1	13.4402	2
13.4606	0	13.4606	44	13.4606	0	13.4606	1
13.4811	1	13.4811	36	13.4811	4	13.4811	2
13.5016	3	13.5016	50	13.5016	1	13.5016	1
13.5221	3	13.5221	40	13.5221	4	13.5221	3
13.5426	5	13.5426	52	13.5426	4	13.5426	2
13.5631	1	13.5631	44	13.5631	5	13.5631	2
13.5836	1	13.5836	40	13.5836	2	13.5836	1
13.6041	1	13.6041	40	13.6041	4	13.6041	3
13.6245	1	13.6245	50	13.6245	4	13.6245	6
13.645	2	13.645	50	13.645	4	13.645	3
13.6655	1	13.6655	46	13.6655	4	13.6655	3
13.686	1	13.686	46	13.686	6	13.686	1
13.7065	0	13.7065	48	13.7065	5	13.7065	3
13.727	0	13.727	42	13.727	5	13.727	0
13.7475	0	13.7475	50	13.7475	2	13.7475	5
13.7679	1	13.7679	40	13.7679	6	13.7679	4
13.7884	1	13.7884	48	13.7884	5	13.7884	3
13.8089	0	13.8089	34	13.8089	8	13.8089	5
13.8294	3	13.8294	46	13.8294	8	13.8294	5
13.8499	4	13.8499	36	13.8499	11	13.8499	9
13.8704	4	13.8704	52	13.8704	10	13.8704	9
13.8909	6	13.8909	46	13.8909	12	13.8909	4
13.9113	5	13.9113	64	13.9113	8	13.9113	5
13.9318	5	13.9318	44	13.9318	6	13.9318	8
13.9523	2	13.9523	56	13.9523	2	13.9523	4
13.9728	2	13.9728	65	13.9728	7	13.9728	0
13.9933	0	13.9933	63	13.9933	2	13.9933	2
14.0138	3	14.0138	57	14.0138	2	14.0138	1
14.0343	1	14.0343	63	14.0343	1	14.0343	3
14.0547	0	14.0547	62	14.0547	6	14.0547	2
14.0752	1	14.0752	70	14.0752	1	14.0752	1
14.0957	0	14.0957	79	14.0957	3	14.0957	0
14.1162	0	14.1162	71	14.1162	1	14.1162	0
14.1367	2	14.1367	86	14.1367	1	14.1367	1
14.1572	2	14.1572	79	14.1572	1	14.1572	1
14.1777	0	14.1777	81	14.1777	1	14.1777	0
14.1981	0	14.1981	80	14.1981	2	14.1981	0
14.2186	2	14.2186	74	14.2186	1	14.2186	1
14.2391	2	14.2391	65	14.2391	1	14.2391	1
14.2596	1	14.2596	60	14.2596	1	14.2596	2
14.2801	0	14.2801	58	14.2801	1	14.2801	2
14.3006	1	14.3006	64	14.3006	0	14.3006	1
14.3211	0	14.3211	62	14.3211	2	14.3211	1
14.3415	0	14.3415	51	14.3415	0	14.3415	1
14.362	1	14.362	51	14.362	1	14.362	1
14.3825	0	14.3825	52	14.3825	2	14.3825	0
14.403	0	14.403	55	14.403	2	14.403	1
14.4235	1	14.4235	45	14.4235	0	14.4235	2
14.444	1	14.444	46	14.444	5	14.444	0
14.4645	0	14.4645	50	14.4645	2	14.4645	1
14.4849	0	14.4849	52	14.4849	2	14.4849	1
14.5054	0	14.5054	50	14.5054	1	14.5054	2
14.5259	1	14.5259	51	14.5259	1	14.5259	0
14.5464	3	14.5464	46	14.5464	1	14.5464	3
14.5669	1	14.5669	48	14.5669	3	14.5669	1
14.5874	3	14.5874	44	14.5874	3	14.5874	0
14.6079	0	14.6079	40	14.6079	1	14.6079	0
14.6283	1	14.6283	34	14.6283	0	14.6283	1
14.6488	0	14.6488	40	14.6488	1	14.6488	1
14.6693	1	14.6693	46	14.6693	0	14.6693	3
14.6898	0	14.6898	50	14.6898	4	14.6898	0
14.7103	1	14.7103	34	14.7103	2	14.7103	0
14.7308	0	14.7308	40	14.7308	1	14.7308	1
14.7513	0	14.7513	40	14.7513	0	14.7513	1
14.7718	0	14.7718	42	14.7718	3	14.7718	1
14.7922	1	14.7922	46	14.7922	1	14.7922	1
14.8127	2	14.8127	46	14.8127	2	14.8127	1
14.8332	0	14.8332	40	14.8332	2	14.8332	1
14.8537	0	14.8537	46	14.8537	2	14.8537	2
14.8742	0	14.8742	40	14.8742	2	14.8742	2
14.8947	0	14.8947	44	14.8947	3	14.8947	1
14.9152	0	14.9152	46	14.9152	3	14.9152	1
14.9356	0	14.9356	38	14.9356	2	14.9356	5
14.9561	0	14.9561	40	14.9561	3	14.9561	0
14.9766	0	14.9766	56	14.9766	6	14.9766	1
14.9971	0	14.9971	50	14.9971	0	14.9971	1
15.0176	1	15.0176	54	15.0176	3	15.0176	2
15.0381	0	15.0381	56	15.0381	5	15.0381	1
15.0586	1	15.0586	50	15.0586	2	15.0586	1
15.079	1	15.079	54	15.079	1	15.079	0
15.0995	2	15.0995	36	15.0995	1	15.0995	2
15.12	0	15.12	48	15.12	1	15.12	1
15.1405	0	15.1405	54	15.1405	2	15.1405	0
15.161	0	15.161	46	15.161	1	15.161	1
15.1815	0	15.1815	42	15.1815	1	15.1815	1
15.202	0	15.202	44	15.202	1	15.202	0
15.2224	1	15.2224	62	15.2224	0	15.2224	0
15.2429	1	15.2429	40	15.2429	0	15.2429	0
15.2634	0	15.2634	48	15.2634	1	15.2634	2
15.2839	0	15.2839	56	15.2839	0	15.2839	2
15.3044	1	15.3044	56	15.3044	1	15.3044	3
15.3249	0	15.3249	58	15.3249	3	15.3249	0
15.3453	0	15.3453	42	15.3453	1	15.3453	0
15.3658	0	15.3658	42	15.3658	4	15.3658	0
15.3863	1	15.3863	52	15.3863	0	15.3863	0
15.4068	2	15.4068	64	15.4068	2	15.4068	0
15.4273	1	15.4273	52	15.4273	2	15.4273	0
15.4478	1	15.4478	46	15.4478	5	15.4478	2
15.4683	1	15.4683	46	15.4683	1	15.4683	0
15.4887	0	15.4887	54	15.4887	0	15.4887	1
15.5092	1	15.5092	46	15.5092	1	15.5092	2
15.5297	1	15.5297	46	15.5297	1	15.5297	0
15.5502	0	15.5502	46	15.5502	3	15.5502	1
15.5707	1	15.5707	50	15.5707	2	15.5707	0
15.5912	3	15.5912	40	15.5912	2	15.5912	0
15.6117	0	15.6117	48	15.6117	1	15.6117	1
15.6321	0	15.6321	58	15.6321	1	15.6321	0
15.6526	1	15.6526	42	15.6526	0	15.6526	2
15.6731	0	15.6731	42	15.6731	0	15.6731	0
15.6936	0	15.6936	54	15.6936	1	15.6936	2
15.7141	2	15.7141	48	15.7141	3	15.7141	1
15.7346	0	15.7346	50	15.7346	3	15.7346	1
15.7551	2	15.7551	38	15.7551	2	15.7551	1
15.7756	1	15.7756	54	15.7756	0	15.7756	1
15.796	0	15.796	48	15.796	1	15.796	2
15.8165	0	15.8165	38	15.8165	1	15.8165	0
15.837	0	15.837	46	15.837	2	15.837	1
15.8575	0	15.8575	64	15.8575	4	15.8575	2
15.878	3	15.878	44	15.878	0	15.878	3
15.8985	0	15.8985	50	15.8985	4	15.8985	0
15.919	0	15.919	46	15.919	0	15.919	1
15.9394	0	15.9394	46	15.9394	1	15.9394	0
15.9599	1	15.9599	60	15.9599	5	15.9599	0
15.9804	2	15.9804	58	15.9804	1	15.9804	1
16.0009	1	16.0009	64	16.0009	2	16.0009	1
16.0214	1	16.0214	70	16.0214	1	16.0214	2
16.0419	0	16.0419	60	16.0419	1	16.0419	0
16.0623	1	16.0623	64	16.0623	0	16.0623	1
16.0828	1	16.0828	58	16.0828	1	16.0828	1
16.1033	0	16.1033	68	16.1033	1	16.1033	0
16.1238	2	16.1238	66	16.1238	4	16.1238	1
16.1443	0	16.1443	70	16.1443	2	16.1443	0
16.1648	2	16.1648	64	16.1648	0	16.1648	1
16.1853	1	16.1853	64	16.1853	2	16.1853	0
16.2058	1	16.2058	54	16.2058	1	16.2058	1
16.2262	0	16.2262	48	16.2262	2	16.2262	1
16.2467	0	16.2467	58	16.2467	2	16.2467	2
16.2672	0	16.2672	42	16.2672	1	16.2672	0
16.2877	0	16.2877	50	16.2877	0	16.2877	2
16.3082	0	16.3082	50	16.3082	1	16.3082	0
16.3287	0	16.3287	54	16.3287	1	16.3287	1
16.3492	1	16.3492	44	16.3492	1	16.3492	0
16.3696	0	16.3696	54	16.3696	1	16.3696	2
16.3901	0	16.3901	46	16.3901	3	16.3901	1
16.4106	1	16.4106	40	16.4106	1	16.4106	0
16.4311	1	16.4311	42	16.4311	0	16.4311	0
16.4516	0	16.4516	36	16.4516	2	16.4516	0
16.4721	1	16.4721	54	16.4721	2	16.4721	0
16.4926	1	16.4926	60	16.4926	5	16.4926	2
16.513	0	16.513	56	16.513	1	16.513	1
16.5335	0	16.5335	64	16.5335	4	16.5335	2
16.554	1	16.554	50	16.554	0	16.554	1
16.5745	0	16.5745	58	16.5745	3	16.5745	3
16.595	0	16.595	46	16.595	2	16.595	2
16.6155	0	16.6155	54	16.6155	1	16.6155	0
16.636	1	16.636	52	16.636	0	16.636	3
16.6564	1	16.6564	52	16.6564	1	16.6564	1
16.6769	0	16.6769	50	16.6769	3	16.6769	3
16.6974	1	16.6974	48	16.6974	1	16.6974	1
16.7179	1	16.7179	50	16.7179	1	16.7179	0
16.7384	1	16.7384	62	16.7384	1	16.7384	1
16.7589	0	16.7589	64	16.7589	0	16.7589	2
16.7794	3	16.7794	60	16.7794	1	16.7794	2
16.7998	1	16.7998	54	16.7998	3	16.7998	1
16.8203	1	16.8203	66	16.8203	1	16.8203	2
16.8408	1	16.8408	64	16.8408	1	16.8408	0
16.8613	0	16.8613	44	16.8613	1	16.8613	0
16.8818	0	16.8818	54	16.8818	1	16.8818	0
16.9023	0	16.9023	60	16.9023	1	16.9023	0
16.9228	2	16.9228	42	16.9228	1	16.9228	0
16.9432	4	16.9432	54	16.9432	1	16.9432	1
16.9637	0	16.9637	50	16.9637	1	16.9637	0
16.9842	0	16.9842	38	16.9842	0	16.9842	1
17.0047	0	17.0047	52	17.0047	2	17.0047	1
17.0252	0	17.0252	46	17.0252	0	17.0252	0
17.0457	0	17.0457	56	17.0457	0	17.0457	4
17.0662	1	17.0662	62	17.0662	2	17.0662	1
17.0866	0	17.0866	46	17.0866	1	17.0866	0
17.1071	1	17.1071	50	17.1071	1	17.1071	1
17.1276	1	17.1276	66	17.1276	0	17.1276	0
17.1481	1	17.1481	62	17.1481	2	17.1481	1
17.1686	1	17.1686	46	17.1686	2	17.1686	1
17.1891	1	17.1891	68	17.1891	3	17.1891	1
17.2096	1	17.2096	56	17.2096	0	17.2096	0
17.23	2	17.23	42	17.23	2	17.23	0
17.2505	0	17.2505	44	17.2505	1	17.2505	1
17.271	0	17.271	62	17.271	1	17.271	2
17.2915	0	17.2915	62	17.2915	4	17.2915	0
17.312	3	17.312	48	17.312	0	17.312	0
17.3325	0	17.3325	56	17.3325	1	17.3325	0
17.353	0	17.353	58	17.353	1	17.353	0
17.3734	0	17.3734	66	17.3734	3	17.3734	3
17.3939	0	17.3939	60	17.3939	0	17.3939	3
17.4144	0	17.4144	38	17.4144	2	17.4144	0
17.4349	1	17.4349	58	17.4349	0	17.4349	1
17.4554	0	17.4554	64	17.4554	2	17.4554	1
17.4759	2	17.4759	50	17.4759	1	17.4759	5
17.4964	1	17.4964	44	17.4964	0	17.4964	0
17.5169	2	17.5169	44	17.5169	3	17.5169	2
17.5373	4	17.5373	42	17.5373	2	17.5373	1
17.5578	0	17.5578	64	17.5578	4	17.5578	1
17.5783	0	17.5783	62	17.5783	1	17.5783	0
17.5988	2	17.5988	64	17.5988	4	17.5988	1
17.6193	0	17.6193	64	17.6193	3	17.6193	0
17.6398	0	17.6398	52	17.6398	4	17.6398	2
17.6603	0	17.6603	52	17.6603	3	17.6603	2
17.6807	2	17.6807	46	17.6807	4	17.6807	0
17.7012	1	17.7012	56	17.7012	4	17.7012	4
17.7217	2	17.7217	54	17.7217	1	17.7217	2
17.7422	1	17.7422	52	17.7422	0	17.7422	3
17.7627	1	17.7627	50	17.7627	3	17.7627	8
17.7832	1	17.7832	56	17.7832	2	17.7832	3
17.8037	0	17.8037	64	17.8037	3	17.8037	2
17.8241	0	17.8241	68	17.8241	0	17.8241	3
17.8446	1	17.8446	66	17.8446	5	17.8446	1
17.8651	1	17.8651	52	17.8651	0	17.8651	0
17.8856	1	17.8856	48	17.8856	0	17.8856	2
17.9061	1	17.9061	50	17.9061	0	17.9061	3
17.9266	0	17.9266	68	17.9266	3	17.9266	2
17.9471	1	17.9471	54	17.9471	1	17.9471	3
17.9675	0	17.9675	62	17.9675	0	17.9675	2
17.988	3	17.988	58	17.988	0	17.988	0
18.0085	1	18.0085	64	18.0085	1	18.0085	1
18.029	1	18.029	60	18.029	1	18.029	0
18.0495	1	18.0495	68	18.0495	2	18.0495	0
18.07	0	18.07	64	18.07	0	18.07	0
18.0905	0	18.0905	60	18.0905	1	18.0905	0
18.1109	1	18.1109	66	18.1109	2	18.1109	1
18.1314	0	18.1314	66	18.1314	2	18.1314	1
18.1519	0	18.1519	58	18.1519	1	18.1519	0
18.1724	2	18.1724	66	18.1724	0	18.1724	2
18.1929	2	18.1929	82	18.1929	0	18.1929	1
18.2134	4	18.2134	66	18.2134	1	18.2134	1
18.2339	1	18.2339	66	18.2339	3	18.2339	1
18.2543	1	18.2543	72	18.2543	0	18.2543	2
18.2748	1	18.2748	74	18.2748	1	18.2748	2
18.2953	0	18.2953	64	18.2953	0	18.2953	1
18.3158	0	18.3158	74	18.3158	1	18.3158	3
18.3363	0	18.3363	70	18.3363	1	18.3363	0
18.3568	0	18.3568	64	18.3568	1	18.3568	0
18.3773	0	18.3773	54	18.3773	0	18.3773	1
18.3977	0	18.3977	54	18.3977	1	18.3977	1
18.4182	1	18.4182	58	18.4182	0	18.4182	3
18.4387	1	18.4387	56	18.4387	1	18.4387	1
18.4592	1	18.4592	64	18.4592	1	18.4592	0
18.4797	1	18.4797	48	18.4797	3	18.4797	1
18.5002	3	18.5002	58	18.5002	2	18.5002	3
18.5206	0	18.5206	64	18.5206	0	18.5206	3
18.5411	0	18.5411	70	18.5411	3	18.5411	4
18.5616	1	18.5616	62	18.5616	1	18.5616	3
18.5821	0	18.5821	54	18.5821	1	18.5821	0
18.6026	0	18.6026	64	18.6026	2	18.6026	1
18.6231	0	18.6231	60	18.6231	1	18.6231	3
18.6436	0	18.6436	72	18.6436	2	18.6436	1
18.664	1	18.664	68	18.664	1	18.664	0
18.6845	2	18.6845	52	18.6845	2	18.6845	1
18.705	1	18.705	68	18.705	1	18.705	6
18.7255	1	18.7255	64	18.7255	1	18.7255	2
18.746	0	18.746	72	18.746	1	18.746	2
18.7665	4	18.7665	72	18.7665	1	18.7665	1
18.787	3	18.787	64	18.787	3	18.787	4
18.8075	3	18.8075	58	18.8075	4	18.8075	3
18.8279	0	18.8279	58	18.8279	2	18.8279	2
18.8484	1	18.8484	66	18.8484	1	18.8484	1
18.8689	2	18.8689	60	18.8689	4	18.8689	0
18.8894	5	18.8894	56	18.8894	0	18.8894	3
18.9099	2	18.9099	66	18.9099	5	18.9099	1
18.9304	1	18.9304	60	18.9304	3	18.9304	1
18.9509	1	18.9509	70	18.9509	1	18.9509	0
18.9713	0	18.9713	52	18.9713	0	18.9713	0
18.9918	0	18.9918	46	18.9918	0	18.9918	0
19.0123	1	19.0123	58	19.0123	5	19.0123	0
19.0328	2	19.0328	58	19.0328	0	19.0328	1
19.0533	0	19.0533	72	19.0533	0	19.0533	0
19.0738	0	19.0738	64	19.0738	3	19.0738	1
19.0943	1	19.0943	56	19.0943	0	19.0943	3
19.1147	1	19.1147	56	19.1147	1	19.1147	2
19.1352	1	19.1352	72	19.1352	0	19.1352	1
19.1557	1	19.1557	62	19.1557	1	19.1557	0
19.1762	2	19.1762	68	19.1762	1	19.1762	0
19.1967	0	19.1967	70	19.1967	3	19.1967	1
19.2172	0	19.2172	70	19.2172	2	19.2172	0
19.2377	1	19.2377	62	19.2377	3	19.2377	3
19.2581	1	19.2581	72	19.2581	1	19.2581	1
19.2786	3	19.2786	72	19.2786	0	19.2786	3
19.2991	1	19.2991	64	19.2991	2	19.2991	3
19.3196	1	19.3196	82	19.3196	1	19.3196	0
19.3401	0	19.3401	74	19.3401	1	19.3401	2
19.3606	0	19.3606	72	19.3606	1	19.3606	0
19.3811	4	19.3811	88	19.3811	7	19.3811	0
19.4016	1	19.4016	72	19.4016	1	19.4016	6
19.422	1	19.422	54	19.422	2	19.422	1
19.4425	1	19.4425	78	19.4425	0	19.4425	3
19.463	0	19.463	58	19.463	1	19.463	2
19.4835	1	19.4835	72	19.4835	1	19.4835	1
19.504	0	19.504	64	19.504	4	19.504	1
19.5245	1	19.5245	56	19.5245	2	19.5245	3
19.545	0	19.545	78	19.545	2	19.545	4
19.5654	1	19.5654	74	19.5654	2	19.5654	4
19.5859	2	19.5859	60	19.5859	3	19.5859	1
19.6064	2	19.6064	70	19.6064	7	19.6064	1
19.6269	0	19.6269	68	19.6269	4	19.6269	4
19.6474	0	19.6474	60	19.6474	2	19.6474	0
19.6679	1	19.6679	78	19.6679	6	19.6679	6
19.6883	1	19.6883	62	19.6883	3	19.6883	5
19.7088	3	19.7088	78	19.7088	6	19.7088	5
19.7293	2	19.7293	62	19.7293	4	19.7293	2
19.7498	1	19.7498	72	19.7498	6	19.7498	6
19.7703	0	19.7703	66	19.7703	6	19.7703	5
19.7908	2	19.7908	70	19.7908	5	19.7908	5
19.8113	3	19.8113	74	19.8113	2	19.8113	9
19.8317	2	19.8317	74	19.8317	6	19.8317	3
19.8522	2	19.8522	64	19.8522	6	19.8522	8
19.8727	2	19.8727	88	19.8727	2	19.8727	9
19.8932	2	19.8932	76	19.8932	4	19.8932	4
19.9137	3	19.9137	68	19.9137	7	19.9137	3
19.9342	6	19.9342	74	19.9342	3	19.9342	3
19.9547	2	19.9547	68	19.9547	2	19.9547	2
19.9751	0	19.9751	62	19.9751	4	19.9751	7
19.9956	3	19.9956	66	19.9956	5	19.9956	6
20.0161	2	20.0161	82	20.0161	4	20.0161	4
20.0366	3	20.0366	72	20.0366	0	20.0366	2
20.0571	1	20.0571	76	20.0571	2	20.0571	5
20.0776	3	20.0776	83	20.0776	3	20.0776	2
20.0981	2	20.0981	86	20.0981	3	20.0981	1
20.1185	1	20.1185	89	20.1185	3	20.1185	4
20.139	1	20.139	80	20.139	5	20.139	1
20.1595	2	20.1595	89	20.1595	2	20.1595	1
20.18	4	20.18	106	20.18	2	20.18	1
20.2005	1	20.2005	98	20.2005	3	20.2005	4
20.221	1	20.221	97	20.221	1	20.221	5
20.2415	2	20.2415	113	20.2415	4	20.2415	2
20.2619	0	20.2619	108	20.2619	5	20.2619	2
20.2824	3	20.2824	126	20.2824	9	20.2824	6
20.3029	8	20.3029	113	20.3029	4	20.3029	2
20.3234	2	20.3234	108	20.3234	4	20.3234	4
20.3439	3	20.3439	94	20.3439	1	20.3439	4
20.3644	2	20.3644	91	20.3644	8	20.3644	7
20.3849	1	20.3849	90	20.3849	3	20.3849	3
20.4053	3	20.4053	87	20.4053	4	20.4053	1
20.4258	3	20.4258	86	20.4258	5	20.4258	2
20.4463	2	20.4463	72	20.4463	3	20.4463	4
20.4668	2	20.4668	72	20.4668	6	20.4668	0
20.4873	0	20.4873	73	20.4873	2	20.4873	4
20.5078	1	20.5078	78	20.5078	7	20.5078	3
20.5283	1	20.5283	81	20.5283	4	20.5283	3
20.5487	0	20.5487	89	20.5487	2	20.5487	2
20.5692	2	20.5692	90	20.5692	4	20.5692	7
20.5897	5	20.5897	83	20.5897	4	20.5897	2
20.6102	1	20.6102	94	20.6102	3	20.6102	2
20.6307	2	20.6307	109	20.6307	2	20.6307	5
20.6512	3	20.6512	134	20.6512	5	20.6512	1
20.6717	5	20.6717	141	20.6717	5	20.6717	3
20.6922	4	20.6922	153	20.6922	5	20.6922	4
20.7126	2	20.7126	174	20.7126	8	20.7126	10
20.7331	3	20.7331	189	20.7331	9	20.7331	9
20.7536	9	20.7536	185	20.7536	10	20.7536	16
20.7741	3	20.7741	179	20.7741	10	20.7741	16
20.7946	7	20.7946	175	20.7946	25	20.7946	13
20.8151	11	20.8151	160	20.8151	24	20.8151	11
20.8356	13	20.8356	138	20.8356	35	20.8356	19
20.856	20	20.856	137	20.856	74	20.856	27
20.8765	23	20.8765	123	20.8765	49	20.8765	35
20.897	26	20.897	107	20.897	24	20.897	38
20.9175	20	20.9175	106	20.9175	40	20.9175	16
20.938	28	20.938	106	20.938	17	20.938	35
20.9585	20	20.9585	100	20.9585	7	20.9585	14
20.979	14	20.979	118	20.979	12	20.979	9
20.9994	12	20.9994	105	20.9994	8	20.9994	6
21.0199	6	21.0199	116	21.0199	6	21.0199	4
21.0404	2	21.0404	111	21.0404	8	21.0404	4
21.0609	5	21.0609	126	21.0609	10	21.0609	5
21.0814	3	21.0814	141	21.0814	7	21.0814	7
21.1019	5	21.1019	135	21.1019	7	21.1019	6
21.1224	10	21.1224	146	21.1224	5	21.1224	2
21.1428	2	21.1428	163	21.1428	3	21.1428	2
21.1633	2	21.1633	148	21.1633	6	21.1633	8
21.1838	2	21.1838	182	21.1838	7	21.1838	4
21.2043	1	21.2043	228	21.2043	7	21.2043	0
21.2248	2	21.2248	304	21.2248	5	21.2248	3
21.2453	4	21.2453	367	21.2453	5	21.2453	6
21.2658	2	21.2658	392	21.2658	2	21.2658	7
21.2862	3	21.2862	437	21.2862	7	21.2862	1
21.3067	3	21.3067	458	21.3067	2	21.3067	4
21.3272	5	21.3272	524	21.3272	4	21.3272	1
21.3477	5	21.3477	431	21.3477	1	21.3477	3
21.3682	2	21.3682	372	21.3682	4	21.3682	1
21.3887	5	21.3887	313	21.3887	3	21.3887	5
21.4092	2	21.4092	284	21.4092	3	21.4092	2
21.4296	3	21.4296	263	21.4296	4	21.4296	2
21.4501	1	21.4501	233	21.4501	2	21.4501	2
21.4706	0	21.4706	208	21.4706	6	21.4706	2
21.4911	1	21.4911	168	21.4911	3	21.4911	2
21.5116	2	21.5116	144	21.5116	4	21.5116	2
21.5321	1	21.5321	144	21.5321	1	21.5321	3
21.5526	2	21.5526	126	21.5526	3	21.5526	3
21.573	4	21.573	149	21.573	2	21.573	2
21.5935	2	21.5935	156	21.5935	2	21.5935	4
21.614	2	21.614	162	21.614	1	21.614	1
21.6345	1	21.6345	184	21.6345	2	21.6345	6
21.655	0	21.655	192	21.655	2	21.655	0
21.6755	1	21.6755	186	21.6755	1	21.6755	2
21.696	1	21.696	188	21.696	3	21.696	4
21.7164	3	21.7164	160	21.7164	0	21.7164	2
21.7369	3	21.7369	161	21.7369	1	21.7369	4
21.7574	1	21.7574	146	21.7574	2	21.7574	1
21.7779	1	21.7779	147	21.7779	3	21.7779	1
21.7984	0	21.7984	124	21.7984	0	21.7984	1
21.8189	0	21.8189	117	21.8189	0	21.8189	2
21.8394	2	21.8394	109	21.8394	4	21.8394	0
21.8599	1	21.8599	109	21.8599	3	21.8599	5
21.8803	2	21.8803	123	21.8803	4	21.8803	2
21.9008	2	21.9008	136	21.9008	2	21.9008	2
21.9213	2	21.9213	139	21.9213	4	21.9213	4
21.9418	1	21.9418	136	21.9418	10	21.9418	2
21.9623	6	21.9623	134	21.9623	8	21.9623	5
21.9828	7	21.9828	117	21.9828	12	21.9828	4
22.0033	10	22.0033	99	22.0033	4	22.0033	8
22.0237	15	22.0237	98	22.0237	10	22.0237	12
22.0442	16	22.0442	93	22.0442	5	22.0442	9
22.0647	14	22.0647	72	22.0647	8	22.0647	18
22.0852	14	22.0852	92	22.0852	7	22.0852	7
22.1057	15	22.1057	82	22.1057	3	22.1057	4
22.1262	10	22.1262	74	22.1262	3	22.1262	6
22.1467	1	22.1467	64	22.1467	4	22.1467	7
22.1671	3	22.1671	82	22.1671	2	22.1671	1
22.1876	0	22.1876	84	22.1876	3	22.1876	2
22.2081	6	22.2081	94	22.2081	0	22.2081	3
22.2286	0	22.2286	74	22.2286	3	22.2286	2
22.2491	0	22.2491	86	22.2491	4	22.2491	1
22.2696	1	22.2696	96	22.2696	3	22.2696	1
22.2901	1	22.2901	86	22.2901	0	22.2901	4
22.3105	1	22.3105	86	22.3105	5	22.3105	1
22.331	0	22.331	102	22.331	5	22.331	2
22.3515	1	22.3515	116	22.3515	2	22.3515	1
22.372	3	22.372	114	22.372	5	22.372	1
22.3925	3	22.3925	138	22.3925	3	22.3925	0
22.413	2	22.413	150	22.413	3	22.413	0
22.4335	1	22.4335	192	22.4335	4	22.4335	1
22.4539	1	22.4539	229	22.4539	2	22.4539	1
22.4744	1	22.4744	269	22.4744	4	22.4744	2
22.4949	4	22.4949	283	22.4949	2	22.4949	0
22.5154	3	22.5154	272	22.5154	5	22.5154	0
22.5359	4	22.5359	249	22.5359	3	22.5359	1
22.5564	0	22.5564	206	22.5564	2	22.5564	2
22.5769	1	22.5769	176	22.5769	6	22.5769	2
22.5973	0	22.5973	151	22.5973	0	22.5973	2
22.6178	2	22.6178	139	22.6178	0	22.6178	2
22.6383	1	22.6383	108	22.6383	4	22.6383	0
22.6588	2	22.6588	100	22.6588	2	22.6588	1
22.6793	1	22.6793	98	22.6793	2	22.6793	1
22.6998	2	22.6998	101	22.6998	1	22.6998	1
22.7203	3	22.7203	94	22.7203	2	22.7203	1
22.7407	4	22.7407	98	22.7407	5	22.7407	2
22.7612	0	22.7612	84	22.7612	2	22.7612	1
22.7817	1	22.7817	82	22.7817	1	22.7817	1
22.8022	3	22.8022	92	22.8022	1	22.8022	4
22.8227	0	22.8227	88	22.8227	2	22.8227	1
22.8432	2	22.8432	96	22.8432	3	22.8432	0
22.8636	4	22.8636	76	22.8636	3	22.8636	2
22.8841	1	22.8841	82	22.8841	5	22.8841	1
22.9046	1	22.9046	88	22.9046	8	22.9046	2
22.9251	3	22.9251	92	22.9251	2	22.9251	2
22.9456	1	22.9456	86	22.9456	4	22.9456	3
22.9661	1	22.9661	84	22.9661	3	22.9661	2
22.9866	4	22.9866	84	22.9866	5	22.9866	0
23.007	0	23.007	92	23.007	6	23.007	3
23.0275	4	23.0275	64	23.0275	2	23.0275	1
23.048	12	23.048	64	23.048	7	23.048	3
23.0685	5	23.0685	82	23.0685	6	23.0685	3
23.089	11	23.089	76	23.089	4	23.089	4
23.1095	9	23.1095	96	23.1095	5	23.1095	4
23.13	5	23.13	86	23.13	4	23.13	4
23.1505	8	23.1505	82	23.1505	3	23.1505	4
23.1709	2	23.1709	88	23.1709	4	23.1709	5
23.1914	5	23.1914	96	23.1914	2	23.1914	0
23.2119	3	23.2119	100	23.2119	3	23.2119	5
23.2324	1	23.2324	104	23.2324	1	23.2324	2
23.2529	1	23.2529	88	23.2529	1	23.2529	1
23.2734	1	23.2734	92	23.2734	3	23.2734	0
23.2939	3	23.2939	82	23.2939	2	23.2939	1
23.3143	3	23.3143	114	23.3143	2	23.3143	2
23.3348	1	23.3348	96	23.3348	4	23.3348	2
23.3553	2	23.3553	96	23.3553	0	23.3553	1
23.3758	3	23.3758	118	23.3758	5	23.3758	1
23.3963	1	23.3963	106	23.3963	5	23.3963	3
23.4168	3	23.4168	114	23.4168	3	23.4168	0
23.4373	1	23.4373	128	23.4373	3	23.4373	3
23.4577	4	23.4577	108	23.4577	5	23.4577	3
23.4782	9	23.4782	111	23.4782	8	23.4782	4
23.4987	12	23.4987	128	23.4987	5	23.4987	8
23.5192	13	23.5192	135	23.5192	9	23.5192	4
23.5397	22	23.5397	149	23.5397	12	23.5397	9
23.5602	17	23.5602	160	23.5602	4	23.5602	6
23.5807	17	23.5807	152	23.5807	9	23.5807	8
23.6011	11	23.6011	165	23.6011	14	23.6011	13
23.6216	9	23.6216	146	23.6216	11	23.6216	4
23.6421	9	23.6421	144	23.6421	8	23.6421	11
23.6626	3	23.6626	136	23.6626	5	23.6626	4
23.6831	5	23.6831	147	23.6831	4	23.6831	5
23.7036	6	23.7036	123	23.7036	3	23.7036	3
23.7241	1	23.7241	126	23.7241	4	23.7241	4
23.7445	3	23.7445	119	23.7445	2	23.7445	1
23.765	1	23.765	123	23.765	1	23.765	4
23.7855	2	23.7855	125	23.7855	6	23.7855	5
23.806	2	23.806	105	23.806	2	23.806	6
23.8265	1	23.8265	139	23.8265	1	23.8265	3
23.847	2	23.847	141	23.847	3	23.847	2
23.8675	4	23.8675	142	23.8675	4	23.8675	0
23.888	0	23.888	125	23.888	3	23.888	4
23.9084	2	23.9084	141	23.9084	4	23.9084	1
23.9289	1	23.9289	126	23.9289	3	23.9289	3
23.9494	1	23.9494	140	23.9494	5	23.9494	0
23.9699	3	23.9699	145	23.9699	2	23.9699	2
23.9904	3	23.9904	176	23.9904	2	23.9904	2
24.0109	3	24.0109	165	24.0109	3	24.0109	3
24.0313	1	24.0313	182	24.0313	5	24.0313	1
24.0518	1	24.0518	195	24.0518	4	24.0518	0
24.0723	2	24.0723	203	24.0723	5	24.0723	4
24.0928	3	24.0928	196	24.0928	6	24.0928	4
24.1133	4	24.1133	156	24.1133	8	24.1133	2
24.1338	4	24.1338	144	24.1338	6	24.1338	3
24.1543	3	24.1543	130	24.1543	10	24.1543	4
24.1747	6	24.1747	132	24.1747	4	24.1747	5
24.1952	7	24.1952	98	24.1952	6	24.1952	6
24.2157	2	24.2157	110	24.2157	5	24.2157	7
24.2362	4	24.2362	118	24.2362	7	24.2362	3
24.2567	2	24.2567	96	24.2567	14	24.2567	8
24.2772	5	24.2772	92	24.2772	8	24.2772	10
24.2977	4	24.2977	94	24.2977	12	24.2977	10
24.3181	4	24.3181	94	24.3181	9	24.3181	9
24.3386	2	24.3386	88	24.3386	8	24.3386	7
24.3591	5	24.3591	88	24.3591	4	24.3591	4
24.3796	6	24.3796	94	24.3796	5	24.3796	5
24.4001	1	24.4001	96	24.4001	2	24.4001	9
24.4206	4	24.4206	90	24.4206	3	24.4206	1
24.4411	0	24.4411	96	24.4411	0	24.4411	2
24.4615	6	24.4615	100	24.4615	4	24.4615	3
24.482	2	24.482	92	24.482	4	24.482	3
24.5025	2	24.5025	88	24.5025	2	24.5025	3
24.523	1	24.523	118	24.523	1	24.523	2
24.5435	1	24.5435	100	24.5435	1	24.5435	3
24.564	0	24.564	90	24.564	1	24.564	2
24.5845	1	24.5845	90	24.5845	6	24.5845	3
24.6049	2	24.6049	102	24.6049	4	24.6049	1
24.6254	1	24.6254	120	24.6254	1	24.6254	2
24.6459	1	24.6459	110	24.6459	2	24.6459	4
24.6664	2	24.6664	108	24.6664	0	24.6664	1
24.6869	5	24.6869	164	24.6869	7	24.6869	1
24.7074	4	24.7074	184	24.7074	7	24.7074	2
24.7279	0	24.7279	233	24.7279	7	24.7279	1
24.7483	5	24.7483	229	24.7483	9	24.7483	3
24.7688	2	24.7688	227	24.7688	4	24.7688	2
24.7893	5	24.7893	203	24.7893	3	24.7893	6
24.8098	3	24.8098	214	24.8098	8	24.8098	6
24.8303	4	24.8303	192	24.8303	11	24.8303	3
24.8508	5	24.8508	180	24.8508	8	24.8508	5
24.8713	4	24.8713	169	24.8713	8	24.8713	9
24.8917	8	24.8917	166	24.8917	11	24.8917	7
24.9122	9	24.9122	138	24.9122	20	24.9122	10
24.9327	10	24.9327	112	24.9327	12	24.9327	10
24.9532	14	24.9532	126	24.9532	11	24.9532	9
24.9737	5	24.9737	88	24.9737	8	24.9737	5
24.9942	7	24.9942	94	24.9942	8	24.9942	1
25.0147	3	25.0147	100	25.0147	6	25.0147	5
25.0352	2	25.0352	102	25.0352	3	25.0352	3
25.0556	4	25.0556	116	25.0556	4	25.0556	4
25.0761	2	25.0761	82	25.0761	3	25.0761	4
25.0966	3	25.0966	90	25.0966	8	25.0966	1
25.1171	2	25.1171	106	25.1171	7	25.1171	3
25.1376	3	25.1376	88	25.1376	7	25.1376	2
25.1581	7	25.1581	96	25.1581	9	25.1581	4
25.1786	7	25.1786	104	25.1786	7	25.1786	5
25.199	3	25.199	114	25.199	13	25.199	4
25.2195	5	25.2195	137	25.2195	5	25.2195	4
25.24	1	25.24	153	25.24	10	25.24	3
25.2605	3	25.2605	154	25.2605	4	25.2605	6
25.281	5	25.281	167	25.281	4	25.281	3
25.3015	5	25.3015	161	25.3015	4	25.3015	3
25.322	4	25.322	195	25.322	6	25.322	8
25.3424	6	25.3424	193	25.3424	3	25.3424	3
25.3629	3	25.3629	226	25.3629	1	25.3629	5
25.3834	1	25.3834	249	25.3834	5	25.3834	4
25.4039	4	25.4039	239	25.4039	1	25.4039	2
25.4244	9	25.4244	214	25.4244	6	25.4244	6
25.4449	4	25.4449	191	25.4449	12	25.4449	2
25.4654	3	25.4654	179	25.4654	3	25.4654	4
25.4858	5	25.4858	185	25.4858	3	25.4858	7
25.5063	1	25.5063	161	25.5063	4	25.5063	4
25.5268	3	25.5268	154	25.5268	5	25.5268	4
25.5473	4	25.5473	130	25.5473	7	25.5473	3
25.5678	2	25.5678	134	25.5678	5	25.5678	3
25.5883	1	25.5883	127	25.5883	4	25.5883	3
25.6088	3	25.6088	121	25.6088	4	25.6088	3
25.6292	3	25.6292	121	25.6292	9	25.6292	5
25.6497	3	25.6497	124	25.6497	3	25.6497	3
25.6702	2	25.6702	105	25.6702	10	25.6702	6
25.6907	5	25.6907	117	25.6907	5	25.6907	2
25.7112	1	25.7112	110	25.7112	7	25.7112	2
25.7317	2	25.7317	96	25.7317	2	25.7317	4
25.7522	4	25.7522	110	25.7522	4	25.7522	6
25.7726	2	25.7726	112	25.7726	2	25.7726	3
25.7931	3	25.7931	100	25.7931	4	25.7931	2
25.8136	8	25.8136	104	25.8136	5	25.8136	1
25.8341	2	25.8341	111	25.8341	3	25.8341	4
25.8546	1	25.8546	105	25.8546	4	25.8546	2
25.8751	5	25.8751	114	25.8751	1	25.8751	1
25.8956	1	25.8956	114	25.8956	4	25.8956	2
25.916	1	25.916	105	25.916	3	25.916	3
25.9365	3	25.9365	123	25.9365	2	25.9365	2
25.957	2	25.957	119	25.957	5	25.957	2
25.9775	2	25.9775	121	25.9775	4	25.9775	2
25.998	2	25.998	118	25.998	2	25.998	1
26.0185	2	26.0185	104	26.0185	4	26.0185	4
26.039	3	26.039	113	26.039	0	26.039	2
26.0594	3	26.0594	121	26.0594	1	26.0594	1
26.0799	2	26.0799	124	26.0799	3	26.0799	3
26.1004	1	26.1004	116	26.1004	0	26.1004	2
26.1209	1	26.1209	127	26.1209	2	26.1209	1
26.1414	0	26.1414	106	26.1414	3	26.1414	2
26.1619	1	26.1619	111	26.1619	2	26.1619	6
26.1824	1	26.1824	116	26.1824	3	26.1824	0
26.2028	6	26.2028	117	26.2028	2	26.2028	3
26.2233	4	26.2233	105	26.2233	5	26.2233	1
26.2438	0	26.2438	97	26.2438	5	26.2438	1
26.2643	0	26.2643	111	26.2643	2	26.2643	5
26.2848	1	26.2848	115	26.2848	1	26.2848	2
26.3053	4	26.3053	102	26.3053	7	26.3053	4
26.3258	3	26.3258	106	26.3258	5	26.3258	3
26.3463	3	26.3463	109	26.3463	11	26.3463	7
26.3667	2	26.3667	118	26.3667	9	26.3667	3
26.3872	6	26.3872	102	26.3872	10	26.3872	8
26.4077	2	26.4077	94	26.4077	8	26.4077	5
26.4282	4	26.4282	106	26.4282	17	26.4282	10
26.4487	7	26.4487	92	26.4487	12	26.4487	6
26.4692	12	26.4692	90	26.4692	19	26.4692	6
26.4897	7	26.4897	98	26.4897	24	26.4897	9
26.5101	13	26.5101	92	26.5101	28	26.5101	8
26.5306	24	26.5306	100	26.5306	49	26.5306	14
26.5511	20	26.5511	124	26.5511	67	26.5511	30
26.5716	52	26.5716	88	26.5716	104	26.5716	32
26.5921	72	26.5921	90	26.5921	119	26.5921	48
26.6126	115	26.6126	96	26.6126	216	26.6126	72
26.6331	130	26.6331	86	26.6331	229	26.6331	103
26.6535	119	26.6535	112	26.6535	220	26.6535	110
26.674	111	26.674	86	26.674	142	26.674	115
26.6945	122	26.6945	92	26.6945	146	26.6945	80
26.715	100	26.715	106	26.715	105	26.715	67
26.7355	62	26.7355	116	26.7355	66	26.7355	47
26.756	43	26.756	112	26.756	37	26.756	43
26.7765	31	26.7765	122	26.7765	15	26.7765	19
26.7969	15	26.7969	124	26.7969	17	26.7969	13
26.8174	11	26.8174	116	26.8174	11	26.8174	8
26.8379	6	26.8379	124	26.8379	13	26.8379	10
26.8584	8	26.8584	118	26.8584	12	26.8584	5
26.8789	9	26.8789	118	26.8789	10	26.8789	4
26.8994	8	26.8994	142	26.8994	5	26.8994	10
26.9199	8	26.9199	146	26.9199	9	26.9199	11
26.9403	4	26.9403	153	26.9403	9	26.9403	6
26.9608	5	26.9608	177	26.9608	7	26.9608	3
26.9813	3	26.9813	210	26.9813	9	26.9813	2
27.0018	4	27.0018	215	27.0018	6	27.0018	5
27.0223	2	27.0223	248	27.0223	13	27.0223	8
27.0428	7	27.0428	277	27.0428	9	27.0428	5
27.0633	4	27.0633	386	27.0633	16	27.0633	6
27.0837	4	27.0837	643	27.0837	9	27.0837	5
27.1042	6	27.1042	888	27.1042	17	27.1042	2
27.1247	5	27.1247	1101	27.1247	6	27.1247	7
27.1452	5	27.1452	1361	27.1452	6	27.1452	5
27.1657	4	27.1657	1614	27.1657	7	27.1657	1
27.1862	2	27.1862	1863	27.1862	2	27.1862	1
27.2066	2	27.2066	2030	27.2066	4	27.2066	1
27.2271	2	27.2271	2379	27.2271	6	27.2271	3
27.2476	3	27.2476	2207	27.2476	3	27.2476	0
27.2681	3	27.2681	2092	27.2681	4	27.2681	2
27.2886	0	27.2886	1909	27.2886	6	27.2886	1
27.3091	2	27.3091	1530	27.3091	3	27.3091	1
27.3296	4	27.3296	1296	27.3296	5	27.3296	3
27.35	3	27.35	986	27.35	6	27.35	0
27.3705	3	27.3705	680	27.3705	4	27.3705	3
27.391	2	27.391	402	27.391	2	27.391	2
27.4115	0	27.4115	258	27.4115	5	27.4115	3
27.432	6	27.432	206	27.432	5	27.432	11
27.4525	6	27.4525	198	27.4525	11	27.4525	13
27.473	4	27.473	158	27.473	14	27.473	12
27.4934	13	27.4934	176	27.4934	6	27.4934	8
27.5139	16	27.5139	152	27.5139	6	27.5139	4
27.5344	7	27.5344	130	27.5344	12	27.5344	14
27.5549	12	27.5549	144	27.5549	15	27.5549	5
27.5754	8	27.5754	144	27.5754	5	27.5754	6
27.5959	7	27.5959	140	27.5959	8	27.5959	4
27.6164	6	27.6164	128	27.6164	12	27.6164	3
27.6368	7	27.6368	130	27.6368	12	27.6368	2
27.6573	5	27.6573	118	27.6573	13	27.6573	7
27.6778	5	27.6778	112	27.6778	13	27.6778	7
27.6983	8	27.6983	131	27.6983	18	27.6983	5
27.7188	5	27.7188	137	27.7188	15	27.7188	7
27.7393	6	27.7393	124	27.7393	21	27.7393	11
27.7598	11	27.7598	121	27.7598	18	27.7598	10
27.7802	8	27.7802	144	27.7802	18	27.7802	11
27.8007	8	27.8007	126	27.8007	17	27.8007	6
27.8212	6	27.8212	133	27.8212	37	27.8212	12
27.8417	7	27.8417	134	27.8417	30	27.8417	13
27.8622	3	27.8622	138	27.8622	32	27.8622	11
27.8827	13	27.8827	148	27.8827	41	27.8827	25
27.9032	13	27.9032	153	27.9032	41	27.9032	24
27.9237	21	27.9237	149	27.9237	57	27.9237	39
27.9441	32	27.9441	158	27.9441	52	27.9441	34
27.9646	27	27.9646	149	27.9646	40	27.9646	46
27.9851	20	27.9851	179	27.9851	34	27.9851	42
28.0056	29	28.0056	170	28.0056	29	28.0056	41
28.0261	24	28.0261	185	28.0261	20	28.0261	26
28.0466	24	28.0466	181	28.0466	13	28.0466	28
28.0671	20	28.0671	193	28.0671	10	28.0671	18
28.0875	16	28.0875	192	28.0875	8	28.0875	14
28.108	7	28.108	183	28.108	13	28.108	5
28.1285	5	28.1285	158	28.1285	8	28.1285	10
28.149	9	28.149	151	28.149	2	28.149	8
28.1695	3	28.1695	155	28.1695	11	28.1695	10
28.19	4	28.19	151	28.19	15	28.19	13
28.2105	4	28.2105	159	28.2105	9	28.2105	6
28.2309	3	28.2309	161	28.2309	9	28.2309	7
28.2514	5	28.2514	149	28.2514	12	28.2514	10
28.2719	12	28.2719	175	28.2719	13	28.2719	4
28.2924	6	28.2924	173	28.2924	5	28.2924	8
28.3129	7	28.3129	180	28.3129	9	28.3129	6
28.3334	1	28.3334	216	28.3334	5	28.3334	5
28.3539	9	28.3539	232	28.3539	10	28.3539	5
28.3743	6	28.3743	270	28.3743	6	28.3743	2
28.3948	2	28.3948	302	28.3948	3	28.3948	3
28.4153	4	28.4153	305	28.4153	1	28.4153	2
28.4358	2	28.4358	328	28.4358	1	28.4358	1
28.4563	1	28.4563	348	28.4563	1	28.4563	0
28.4768	3	28.4768	398	28.4768	0	28.4768	1
28.4973	0	28.4973	384	28.4973	0	28.4973	1
28.5177	0	28.5177	408	28.5177	4	28.5177	2
28.5382	0	28.5382	441	28.5382	1	28.5382	2
28.5587	1	28.5587	482	28.5587	0	28.5587	1
28.5792	0	28.5792	451	28.5792	4	28.5792	0
28.5997	2	28.5997	375	28.5997	3	28.5997	4
28.6202	0	28.6202	366	28.6202	1	28.6202	1
28.6407	1	28.6407	338	28.6407	3	28.6407	3
28.6611	1	28.6611	319	28.6611	3	28.6611	0
28.6816	0	28.6816	302	28.6816	2	28.6816	2
28.7021	2	28.7021	278	28.7021	0	28.7021	1
28.7226	0	28.7226	243	28.7226	2	28.7226	0
28.7431	0	28.7431	203	28.7431	0	28.7431	3
28.7636	1	28.7636	180	28.7636	4	28.7636	0
28.7841	1	28.7841	185	28.7841	2	28.7841	2
28.8045	0	28.8045	210	28.8045	0	28.8045	4
28.825	1	28.825	194	28.825	3	28.825	1
28.8455	2	28.8455	189	28.8455	1	28.8455	0
28.866	0	28.866	153	28.866	3	28.866	2
28.8865	2	28.8865	146	28.8865	2	28.8865	3
28.907	1	28.907	153	28.907	2	28.907	3
28.9275	1	28.9275	132	28.9275	4	28.9275	0
28.9479	2	28.9479	131	28.9479	2	28.9479	1
28.9684	1	28.9684	116	28.9684	4	28.9684	1
28.9889	0	28.9889	102	28.9889	1	28.9889	0
29.0094	0	29.0094	130	29.0094	1	29.0094	1
29.0299	1	29.0299	104	29.0299	0	29.0299	2
29.0504	1	29.0504	98	29.0504	2	29.0504	3
29.0709	1	29.0709	86	29.0709	0	29.0709	5
29.0913	2	29.0913	96	29.0913	2	29.0913	2
29.1118	0	29.1118	92	29.1118	2	29.1118	3
29.1323	1	29.1323	100	29.1323	1	29.1323	1
29.1528	0	29.1528	88	29.1528	2	29.1528	0
29.1733	1	29.1733	86	29.1733	2	29.1733	0
29.1938	1	29.1938	80	29.1938	3	29.1938	1
29.2143	1	29.2143	80	29.2143	0	29.2143	2
29.2347	2	29.2347	80	29.2347	2	29.2347	0
29.2552	1	29.2552	98	29.2552	2	29.2552	1
29.2757	1	29.2757	94	29.2757	4	29.2757	2
29.2962	2	29.2962	106	29.2962	2	29.2962	0
29.3167	3	29.3167	96	29.3167	3	29.3167	2
29.3372	1	29.3372	104	29.3372	1	29.3372	1
29.3577	0	29.3577	114	29.3577	2	29.3577	0
29.3782	1	29.3782	76	29.3782	4	29.3782	1
29.3986	1	29.3986	102	29.3986	2	29.3986	0
29.4191	1	29.4191	94	29.4191	2	29.4191	2
29.4396	0	29.4396	98	29.4396	3	29.4396	1
29.4601	1	29.4601	92	29.4601	3	29.4601	0
29.4806	1	29.4806	90	29.4806	2	29.4806	0
29.5011	2	29.5011	106	29.5011	3	29.5011	1
29.5216	2	29.5216	102	29.5216	1	29.5216	3
29.542	1	29.542	86	29.542	0	29.542	3
29.5625	1	29.5625	100	29.5625	1	29.5625	1
29.583	1	29.583	95	29.583	2	29.583	1
29.6035	2	29.6035	90	29.6035	1	29.6035	0
29.624	0	29.624	89	29.624	1	29.624	3
29.6445	3	29.6445	90	29.6445	4	29.6445	1
29.665	0	29.665	85	29.665	3	29.665	1
29.6854	2	29.6854	95	29.6854	1	29.6854	1
29.7059	2	29.7059	84	29.7059	4	29.7059	4
29.7264	0	29.7264	89	29.7264	1	29.7264	2
29.7469	1	29.7469	90	29.7469	5	29.7469	1
29.7674	2	29.7674	87	29.7674	3	29.7674	5
29.7879	2	29.7879	93	29.7879	5	29.7879	1
29.8084	1	29.8084	92	29.8084	3	29.8084	3
29.8288	3	29.8288	82	29.8288	1	29.8288	3
29.8493	3	29.8493	92	29.8493	2	29.8493	0
29.8698	1	29.8698	87	29.8698	3	29.8698	1
29.8903	5	29.8903	84	29.8903	5	29.8903	1
29.9108	2	29.9108	95	29.9108	6	29.9108	1
29.9313	2	29.9313	85	29.9313	8	29.9313	6
29.9518	1	29.9518	99	29.9518	7	29.9518	1
29.9722	5	29.9722	93	29.9722	5	29.9722	4
29.9927	4	29.9927	91	29.9927	5	29.9927	3
30.0132	3	30.0132	99	30.0132	2	30.0132	5
30.0337	0	30.0337	95	30.0337	4	30.0337	2
30.0542	5	30.0542	89	30.0542	3	30.0542	1
30.0747	3	30.0747	97	30.0747	2	30.0747	1
30.0952	2	30.0952	99	30.0952	3	30.0952	4
30.1156	3	30.1156	110	30.1156	3	30.1156	4
30.1361	2	30.1361	109	30.1361	4	30.1361	5
30.1566	1	30.1566	109	30.1566	1	30.1566	3
30.1771	4	30.1771	114	30.1771	2	30.1771	4
30.1976	2	30.1976	110	30.1976	7	30.1976	0
30.2181	1	30.2181	111	30.2181	10	30.2181	3
30.2386	3	30.2386	109	30.2386	5	30.2386	5
30.259	4	30.259	114	30.259	2	30.259	5
30.2795	1	30.2795	107	30.2795	2	30.2795	4
30.3	2	30.3	95	30.3	1	30.3	3
30.3205	0	30.3205	109	30.3205	4	30.3205	1
30.341	0	30.341	98	30.341	3	30.341	1
30.3615	1	30.3615	113	30.3615	5	30.3615	4
30.382	1	30.382	115	30.382	5	30.382	1
30.4024	5	30.4024	101	30.4024	3	30.4024	3
30.4229	2	30.4229	96	30.4229	7	30.4229	6
30.4434	3	30.4434	99	30.4434	8	30.4434	7
30.4639	5	30.4639	101	30.4639	7	30.4639	3
30.4844	3	30.4844	113	30.4844	8	30.4844	5
30.5049	2	30.5049	119	30.5049	7	30.5049	3
30.5254	4	30.5254	111	30.5254	7	30.5254	5
30.5458	2	30.5458	119	30.5458	7	30.5458	9
30.5663	3	30.5663	108	30.5663	5	30.5663	4
30.5868	6	30.5868	119	30.5868	4	30.5868	3
30.6073	2	30.6073	114	30.6073	4	30.6073	1
30.6278	4	30.6278	107	30.6278	4	30.6278	0
30.6483	0	30.6483	98	30.6483	4	30.6483	1
30.6688	1	30.6688	110	30.6688	3	30.6688	4
30.6893	3	30.6893	129	30.6893	1	30.6893	3
30.7097	2	30.7097	106	30.7097	0	30.7097	0
30.7302	6	30.7302	108	30.7302	3	30.7302	3
30.7507	2	30.7507	108	30.7507	2	30.7507	0
30.7712	2	30.7712	126	30.7712	2	30.7712	2
30.7917	2	30.7917	130	30.7917	3	30.7917	3
30.8122	2	30.8122	120	30.8122	2	30.8122	3
30.8327	4	30.8327	100	30.8327	4	30.8327	2
30.8531	0	30.8531	106	30.8531	2	30.8531	2
30.8736	0	30.8736	86	30.8736	3	30.8736	3
30.8941	0	30.8941	103	30.8941	2	30.8941	2
30.9146	3	30.9146	107	30.9146	1	30.9146	0
30.9351	1	30.9351	104	30.9351	0	30.9351	1
30.9556	1	30.9556	107	30.9556	2	30.9556	1
30.9761	3	30.9761	123	30.9761	3	30.9761	2
30.9965	0	30.9965	115	30.9965	1	30.9965	2
31.017	1	31.017	116	31.017	0	31.017	1
31.0375	2	31.0375	117	31.0375	3	31.0375	1
31.058	0	31.058	129	31.058	1	31.058	1
31.0785	0	31.0785	115	31.0785	1	31.0785	3
31.099	0	31.099	127	31.099	1	31.099	1
31.1195	1	31.1195	136	31.1195	0	31.1195	3
31.1399	4	31.1399	132	31.1399	3	31.1399	2
31.1604	1	31.1604	131	31.1604	2	31.1604	0
31.1809	2	31.1809	138	31.1809	2	31.1809	5
31.2014	0	31.2014	145	31.2014	4	31.2014	2
31.2219	1	31.2219	133	31.2219	4	31.2219	3
31.2424	4	31.2424	136	31.2424	2	31.2424	3
31.2629	0	31.2629	134	31.2629	5	31.2629	6
31.2833	0	31.2833	129	31.2833	4	31.2833	7
31.3038	4	31.3038	115	31.3038	2	31.3038	4
31.3243	2	31.3243	113	31.3243	2	31.3243	5
31.3448	3	31.3448	126	31.3448	6	31.3448	4
31.3653	3	31.3653	111	31.3653	7	31.3653	2
31.3858	1	31.3858	108	31.3858	1	31.3858	1
31.4062	1	31.4062	111	31.4062	1	31.4062	0
31.4267	3	31.4267	93	31.4267	2	31.4267	1
31.4472	3	31.4472	97	31.4472	3	31.4472	2
31.4677	1	31.4677	95	31.4677	3	31.4677	3
31.4882	0	31.4882	99	31.4882	3	31.4882	4
31.5087	1	31.5087	90	31.5087	3	31.5087	5
31.5292	2	31.5292	106	31.5292	2	31.5292	3
31.5496	1	31.5496	98	31.5496	2	31.5496	0
31.5701	1	31.5701	89	31.5701	1	31.5701	0
31.5906	0	31.5906	86	31.5906	3	31.5906	0
31.6111	1	31.6111	99	31.6111	0	31.6111	5
31.6316	1	31.6316	87	31.6316	1	31.6316	1
31.6521	1	31.6521	85	31.6521	3	31.6521	0
31.6726	2	31.6726	88	31.6726	0	31.6726	1
31.693	2	31.693	96	31.693	3	31.693	3
31.7135	0	31.7135	108	31.7135	1	31.7135	0
31.734	2	31.734	84	31.734	2	31.734	1
31.7545	2	31.7545	88	31.7545	3	31.7545	2
31.775	3	31.775	88	31.775	3	31.775	4
31.7955	1	31.7955	94	31.7955	1	31.7955	1
31.816	1	31.816	92	31.816	3	31.816	2
31.8364	2	31.8364	92	31.8364	1	31.8364	1
31.8569	2	31.8569	90	31.8569	2	31.8569	1
31.8774	1	31.8774	92	31.8774	3	31.8774	0
31.8979	2	31.8979	82	31.8979	5	31.8979	2
31.9184	3	31.9184	80	31.9184	4	31.9184	1
31.9389	2	31.9389	92	31.9389	1	31.9389	1
31.9594	1	31.9594	88	31.9594	1	31.9594	3
31.9798	10	31.9798	94	31.9798	2	31.9798	3
32.0003	10	32.0003	78	32.0003	2	32.0003	1
32.0208	6	32.0208	64	32.0208	3	32.0208	0
32.0413	8	32.0413	82	32.0413	2	32.0413	2
32.0618	7	32.0618	100	32.0618	3	32.0618	1
32.0823	5	32.0823	88	32.0823	1	32.0823	0
32.1028	2	32.1028	88	32.1028	2	32.1028	1
32.1232	2	32.1232	86	32.1232	5	32.1232	2
32.1437	5	32.1437	80	32.1437	2	32.1437	1
32.1642	2	32.1642	112	32.1642	3	32.1642	1
32.1847	8	32.1847	90	32.1847	3	32.1847	0
32.2052	3	32.2052	86	32.2052	1	32.2052	0
32.2257	1	32.2257	98	32.2257	0	32.2257	1
32.2462	1	32.2462	82	32.2462	0	32.2462	2
32.2666	1	32.2666	86	32.2666	3	32.2666	3
32.2871	3	32.2871	87	32.2871	4	32.2871	4
32.3076	1	32.3076	92	32.3076	1	32.3076	4
32.3281	3	32.3281	89	32.3281	1	32.3281	5
32.3486	1	32.3486	104	32.3486	2	32.3486	5
32.3691	4	32.3691	111	32.3691	3	32.3691	1
32.3896	1	32.3896	110	32.3896	1	32.3896	1
32.41	1	32.41	113	32.41	3	32.41	1
32.4305	3	32.4305	121	32.4305	1	32.4305	0
32.451	3	32.451	117	32.451	0	32.451	0
32.4715	0	32.4715	111	32.4715	2	32.4715	2
32.492	0	32.492	135	32.492	2	32.492	0
32.5125	0	32.5125	147	32.5125	1	32.5125	4
32.533	3	32.533	158	32.533	3	32.533	0
32.5535	2	32.5535	148	32.5535	2	32.5535	0
32.5739	0	32.5739	177	32.5739	0	32.5739	2
32.5944	0	32.5944	190	32.5944	1	32.5944	1
32.6149	0	32.6149	185	32.6149	0	32.6149	0
32.6354	0	32.6354	196	32.6354	0	32.6354	2
32.6559	1	32.6559	221	32.6559	2	32.6559	0
32.6764	0	32.6764	246	32.6764	4	32.6764	1
32.6969	1	32.6969	245	32.6969	1	32.6969	0
32.7173	0	32.7173	260	32.7173	1	32.7173	1
32.7378	0	32.7378	250	32.7378	2	32.7378	0
32.7583	1	32.7583	231	32.7583	0	32.7583	2
32.7788	1	32.7788	228	32.7788	1	32.7788	0
32.7993	1	32.7993	211	32.7993	3	32.7993	2
32.8198	0	32.8198	180	32.8198	1	32.8198	2
32.8403	1	32.8403	194	32.8403	0	32.8403	3
32.8607	1	32.8607	181	32.8607	0	32.8607	2
32.8812	3	32.8812	161	32.8812	1	32.8812	4
32.9017	0	32.9017	154	32.9017	1	32.9017	1
32.9222	1	32.9222	141	32.9222	0	32.9222	0
32.9427	0	32.9427	127	32.9427	0	32.9427	1
32.9632	0	32.9632	111	32.9632	0	32.9632	2
32.9837	1	32.9837	118	32.9837	1	32.9837	6
33.0041	0	33.0041	116	33.0041	1	33.0041	0
33.0246	1	33.0246	97	33.0246	2	33.0246	0
33.0451	0	33.0451	106	33.0451	2	33.0451	0
33.0656	0	33.0656	106	33.0656	0	33.0656	1
33.0861	0	33.0861	93	33.0861	2	33.0861	4
33.1066	0	33.1066	85	33.1066	0	33.1066	0
33.1271	0	33.1271	90	33.1271	0	33.1271	3
33.1475	0	33.1475	80	33.1475	1	33.1475	3
33.168	1	33.168	86	33.168	1	33.168	2
33.1885	1	33.1885	78	33.1885	3	33.1885	2
33.209	1	33.209	86	33.209	1	33.209	4
33.2295	0	33.2295	68	33.2295	1	33.2295	2
33.25	1	33.25	90	33.25	1	33.25	2
33.2705	0	33.2705	76	33.2705	1	33.2705	1
33.291	1	33.291	72	33.291	3	33.291	0
33.3114	1	33.3114	72	33.3114	1	33.3114	1
33.3319	0	33.3319	74	33.3319	2	33.3319	1
33.3524	1	33.3524	70	33.3524	4	33.3524	1
33.3729	0	33.3729	98	33.3729	3	33.3729	1
33.3934	0	33.3934	76	33.3934	3	33.3934	2
33.4139	0	33.4139	60	33.4139	1	33.4139	2
33.4344	0	33.4344	78	33.4344	2	33.4344	2
33.4548	1	33.4548	94	33.4548	1	33.4548	0
33.4753	2	33.4753	62	33.4753	1	33.4753	3
33.4958	2	33.4958	64	33.4958	3	33.4958	2
33.5163	0	33.5163	86	33.5163	3	33.5163	1
33.5368	1	33.5368	72	33.5368	1	33.5368	0
33.5573	1	33.5573	90	33.5573	3	33.5573	1
33.5778	1	33.5778	76	33.5778	1	33.5778	3
33.5982	1	33.5982	78	33.5982	1	33.5982	3
33.6187	1	33.6187	80	33.6187	1	33.6187	1
33.6392	0	33.6392	70	33.6392	2	33.6392	2
33.6597	0	33.6597	79	33.6597	2	33.6597	1
33.6802	3	33.6802	79	33.6802	0	33.6802	3
33.7007	0	33.7007	71	33.7007	0	33.7007	1
33.7212	2	33.7212	70	33.7212	1	33.7212	0
33.7416	0	33.7416	58	33.7416	5	33.7416	3
33.7621	0	33.7621	72	33.7621	3	33.7621	0
33.7826	1	33.7826	68	33.7826	2	33.7826	1
33.8031	1	33.8031	74	33.8031	4	33.8031	3
33.8236	1	33.8236	72	33.8236	1	33.8236	2
33.8441	2	33.8441	78	33.8441	2	33.8441	0
33.8646	0	33.8646	70	33.8646	1	33.8646	2
33.885	2	33.885	78	33.885	2	33.885	1
33.9055	1	33.9055	82	33.9055	2	33.9055	4
33.926	1	33.926	72	33.926	5	33.926	1
33.9465	2	33.9465	76	33.9465	5	33.9465	3
33.967	2	33.967	82	33.967	4	33.967	3
33.9875	1	33.9875	82	33.9875	3	33.9875	4
34.008	1	34.008	78	34.008	2	34.008	1
34.0284	2	34.0284	86	34.0284	2	34.0284	2
34.0489	0	34.0489	86	34.0489	2	34.0489	1
34.0694	0	34.0694	80	34.0694	0	34.0694	1
34.0899	0	34.0899	78	34.0899	6	34.0899	2
34.1104	1	34.1104	68	34.1104	1	34.1104	2
34.1309	2	34.1309	70	34.1309	1	34.1309	1
34.1514	0	34.1514	64	34.1514	0	34.1514	0
34.1718	0	34.1718	76	34.1718	2	34.1718	0
34.1923	1	34.1923	70	34.1923	1	34.1923	4
34.2128	2	34.2128	56	34.2128	2	34.2128	0
34.2333	0	34.2333	76	34.2333	2	34.2333	1
34.2538	1	34.2538	80	34.2538	2	34.2538	1
34.2743	1	34.2743	76	34.2743	1	34.2743	0
34.2948	3	34.2948	70	34.2948	1	34.2948	0
34.3152	0	34.3152	80	34.3152	4	34.3152	5
34.3357	1	34.3357	96	34.3357	0	34.3357	1
34.3562	0	34.3562	60	34.3562	2	34.3562	3
34.3767	1	34.3767	74	34.3767	3	34.3767	3
34.3972	1	34.3972	70	34.3972	3	34.3972	2
34.4177	3	34.4177	70	34.4177	3	34.4177	0
34.4382	1	34.4382	86	34.4382	8	34.4382	3
34.4586	1	34.4586	82	34.4586	2	34.4586	4
34.4791	3	34.4791	62	34.4791	4	34.4791	4
34.4996	1	34.4996	72	34.4996	4	34.4996	3
34.5201	1	34.5201	68	34.5201	1	34.5201	2
34.5406	0	34.5406	78	34.5406	4	34.5406	2
34.5611	1	34.5611	82	34.5611	2	34.5611	1
34.5816	4	34.5816	72	34.5816	6	34.5816	2
34.602	1	34.602	68	34.602	5	34.602	1
34.6225	0	34.6225	78	34.6225	4	34.6225	5
34.643	2	34.643	68	34.643	3	34.643	5
34.6635	0	34.6635	58	34.6635	3	34.6635	4
34.684	5	34.684	60	34.684	2	34.684	7
34.7045	2	34.7045	62	34.7045	3	34.7045	4
34.725	0	34.725	68	34.725	8	34.725	2
34.7454	1	34.7454	86	34.7454	2	34.7454	5
34.7659	6	34.7659	42	34.7659	2	34.7659	5
34.7864	2	34.7864	74	34.7864	6	34.7864	5
34.8069	5	34.8069	82	34.8069	4	34.8069	4
34.8274	3	34.8274	72	34.8274	9	34.8274	2
34.8479	1	34.8479	68	34.8479	4	34.8479	2
34.8683	0	34.8683	64	34.8683	5	34.8683	7
34.8888	1	34.8888	80	34.8888	5	34.8888	6
34.9093	1	34.9093	76	34.9093	6	34.9093	5
34.9298	3	34.9298	70	34.9298	5	34.9298	6
34.9503	3	34.9503	78	34.9503	7	34.9503	7
34.9708	6	34.9708	70	34.9708	6	34.9708	6
34.9913	0	34.9913	84	34.9913	8	34.9913	3
35.0118	7	35.0118	72	35.0118	12	35.0118	4
35.0322	1	35.0322	68	35.0322	8	35.0322	2
35.0527	3	35.0527	66	35.0527	3	35.0527	3
35.0732	5	35.0732	82	35.0732	8	35.0732	2
35.0937	1	35.0937	64	35.0937	9	35.0937	6
35.1142	3	35.1142	86	35.1142	5	35.1142	8
35.1347	5	35.1347	88	35.1347	3	35.1347	6
35.1552	2	35.1552	78	35.1552	7	35.1552	4
35.1756	3	35.1756	78	35.1756	4	35.1756	5
35.1961	1	35.1961	94	35.1961	4	35.1961	7
35.2166	5	35.2166	94	35.2166	6	35.2166	4
35.2371	8	35.2371	80	35.2371	5	35.2371	1
35.2576	2	35.2576	76	35.2576	2	35.2576	2
35.2781	1	35.2781	90	35.2781	4	35.2781	4
35.2986	4	35.2986	72	35.2986	2	35.2986	5
35.319	2	35.319	76	35.319	4	35.319	4
35.3395	4	35.3395	70	35.3395	1	35.3395	3
35.36	5	35.36	90	35.36	3	35.36	3
35.3805	2	35.3805	98	35.3805	4	35.3805	2
35.401	4	35.401	84	35.401	7	35.401	4
35.4215	2	35.4215	98	35.4215	6	35.4215	3
35.442	2	35.442	74	35.442	1	35.442	1
35.4624	1	35.4624	86	35.4624	3	35.4624	2
35.4829	1	35.4829	84	35.4829	0	35.4829	4
35.5034	4	35.5034	78	35.5034	2	35.5034	3
35.5239	0	35.5239	80	35.5239	2	35.5239	1
35.5444	1	35.5444	100	35.5444	2	35.5444	1
35.5649	3	35.5649	98	35.5649	2	35.5649	3
35.5854	0	35.5854	96	35.5854	0	35.5854	2
35.6058	0	35.6058	90	35.6058	1	35.6058	0
35.6263	1	35.6263	82	35.6263	1	35.6263	3
35.6468	1	35.6468	100	35.6468	2	35.6468	2
35.6673	1	35.6673	106	35.6673	4	35.6673	4
35.6878	1	35.6878	92	35.6878	3	35.6878	6
35.7083	1	35.7083	110	35.7083	4	35.7083	1
35.7288	0	35.7288	106	35.7288	2	35.7288	3
35.7493	2	35.7493	96	35.7493	2	35.7493	4
35.7697	0	35.7697	98	35.7697	0	35.7697	4
35.7902	0	35.7902	122	35.7902	3	35.7902	2
35.8107	0	35.8107	116	35.8107	4	35.8107	0
35.8312	3	35.8312	110	35.8312	1	35.8312	1
35.8517	2	35.8517	138	35.8517	2	35.8517	0
35.8722	2	35.8722	130	35.8722	5	35.8722	2
35.8927	3	35.8927	114	35.8927	4	35.8927	4
35.9131	3	35.9131	130	35.9131	4	35.9131	5
35.9336	1	35.9336	120	35.9336	1	35.9336	2
35.9541	2	35.9541	104	35.9541	6	35.9541	3
35.9746	3	35.9746	114	35.9746	5	35.9746	5
35.9951	1	35.9951	122	35.9951	2	35.9951	6
36.0156	4	36.0156	100	36.0156	5	36.0156	2
36.0361	2	36.0361	100	36.0361	4	36.0361	2
36.0565	1	36.0565	94	36.0565	5	36.0565	6
36.077	3	36.077	94	36.077	4	36.077	0
36.0975	1	36.0975	98	36.0975	4	36.0975	4
36.118	1	36.118	92	36.118	0	36.118	2
36.1385	3	36.1385	94	36.1385	2	36.1385	1
36.159	1	36.159	92	36.159	3	36.159	1
36.1795	3	36.1795	104	36.1795	2	36.1795	0
36.1999	2	36.1999	84	36.1999	6	36.1999	0
36.2204	2	36.2204	86	36.2204	2	36.2204	1
36.2409	3	36.2409	82	36.2409	2	36.2409	5
36.2614	2	36.2614	94	36.2614	5	36.2614	4
36.2819	3	36.2819	82	36.2819	2	36.2819	4
36.3024	0	36.3024	100	36.3024	4	36.3024	0
36.3229	1	36.3229	80	36.3229	5	36.3229	1
36.3433	1	36.3433	74	36.3433	3	36.3433	4
36.3638	1	36.3638	72	36.3638	2	36.3638	6
36.3843	1	36.3843	86	36.3843	2	36.3843	2
36.4048	1	36.4048	64	36.4048	3	36.4048	4
36.4253	1	36.4253	74	36.4253	4	36.4253	1
36.4458	1	36.4458	68	36.4458	7	36.4458	3
36.4663	0	36.4663	56	36.4663	5	36.4663	6
36.4867	4	36.4867	80	36.4867	9	36.4867	1
36.5072	5	36.5072	68	36.5072	8	36.5072	8
36.5277	4	36.5277	76	36.5277	18	36.5277	9
36.5482	5	36.5482	68	36.5482	11	36.5482	15
36.5687	8	36.5687	72	36.5687	2	36.5687	5
36.5892	9	36.5892	50	36.5892	5	36.5892	12
36.6097	15	36.6097	74	36.6097	7	36.6097	8
36.6301	11	36.6301	64	36.6301	8	36.6301	9
36.6506	8	36.6506	66	36.6506	6	36.6506	3
36.6711	4	36.6711	80	36.6711	7	36.6711	3
36.6916	6	36.6916	86	36.6916	3	36.6916	6
36.7121	3	36.7121	100	36.7121	4	36.7121	7
36.7326	3	36.7326	96	36.7326	5	36.7326	4
36.7531	4	36.7531	100	36.7531	3	36.7531	2
36.7735	4	36.7735	86	36.7735	2	36.7735	4
36.794	4	36.794	90	36.794	7	36.794	3
36.8145	1	36.8145	96	36.8145	4	36.8145	3
36.835	2	36.835	106	36.835	0	36.835	1
36.8555	3	36.8555	118	36.8555	3	36.8555	0
36.876	2	36.876	92	36.876	1	36.876	4
36.8965	1	36.8965	84	36.8965	1	36.8965	4
36.9169	2	36.9169	88	36.9169	4	36.9169	4
36.9374	3	36.9374	74	36.9374	2	36.9374	1
36.9579	2	36.9579	94	36.9579	5	36.9579	4
36.9784	1	36.9784	86	36.9784	3	36.9784	3
36.9989	0	36.9989	74	36.9989	6	36.9989	4
37.0194	3	37.0194	80	37.0194	1	37.0194	4
37.0399	0	37.0399	62	37.0399	1	37.0399	3
37.0603	1	37.0603	80	37.0603	2	37.0603	5
37.0808	1	37.0808	72	37.0808	0	37.0808	4
37.1013	2	37.1013	62	37.1013	0	37.1013	1
37.1218	0	37.1218	64	37.1218	2	37.1218	3
37.1423	0	37.1423	60	37.1423	4	37.1423	2
37.1628	0	37.1628	74	37.1628	3	37.1628	2
37.1833	0	37.1833	70	37.1833	2	37.1833	2
37.2037	0	37.2037	70	37.2037	2	37.2037	2
37.2242	2	37.2242	62	37.2242	1	37.2242	4
37.2447	1	37.2447	70	37.2447	4	37.2447	2
37.2652	2	37.2652	68	37.2652	3	37.2652	1
37.2857	0	37.2857	82	37.2857	1	37.2857	5
37.3062	1	37.3062	98	37.3062	4	37.3062	1
37.3267	2	37.3267	127	37.3267	0	37.3267	2
37.3471	1	37.3471	171	37.3471	0	37.3471	3
37.3676	3	37.3676	194	37.3676	1	37.3676	2
37.3881	2	37.3881	206	37.3881	1	37.3881	1
37.4086	5	37.4086	188	37.4086	3	37.4086	3
37.4291	1	37.4291	182	37.4291	1	37.4291	4
37.4496	1	37.4496	180	37.4496	0	37.4496	5
37.4701	3	37.4701	156	37.4701	2	37.4701	7
37.4905	0	37.4905	140	37.4905	4	37.4905	6
37.511	0	37.511	146	37.511	1	37.511	3
37.5315	3	37.5315	118	37.5315	4	37.5315	4
37.552	3	37.552	106	37.552	3	37.552	3
37.5725	3	37.5725	84	37.5725	6	37.5725	2
37.593	1	37.593	78	37.593	4	37.593	1
37.6135	1	37.6135	86	37.6135	3	37.6135	3
37.6339	2	37.6339	82	37.6339	5	37.6339	4
37.6544	9	37.6544	70	37.6544	2	37.6544	4
37.6749	5	37.6749	64	37.6749	4	37.6749	7
37.6954	2	37.6954	56	37.6954	7	37.6954	3
37.7159	2	37.7159	56	37.7159	6	37.7159	2
37.7364	0	37.7364	64	37.7364	3	37.7364	4
37.7569	2	37.7569	62	37.7569	7	37.7569	3
37.7773	1	37.7773	84	37.7773	4	37.7773	1
37.7978	1	37.7978	68	37.7978	1	37.7978	3
37.8183	3	37.8183	70	37.8183	5	37.8183	1
37.8388	0	37.8388	80	37.8388	1	37.8388	0
37.8593	1	37.8593	64	37.8593	2	37.8593	0
37.8798	2	37.8798	52	37.8798	2	37.8798	1
37.9003	2	37.9003	68	37.9003	3	37.9003	2
37.9207	1	37.9207	56	37.9207	1	37.9207	2
37.9412	0	37.9412	44	37.9412	1	37.9412	2
37.9617	2	37.9617	60	37.9617	1	37.9617	0
37.9822	3	37.9822	76	37.9822	0	37.9822	3
38.0027	2	38.0027	56	38.0027	1	38.0027	2
38.0232	1	38.0232	60	38.0232	3	38.0232	1
38.0437	1	38.0437	76	38.0437	1	38.0437	2
38.0641	2	38.0641	62	38.0641	1	38.0641	1
38.0846	0	38.0846	56	38.0846	2	38.0846	0
38.1051	1	38.1051	68	38.1051	2	38.1051	1
38.1256	0	38.1256	78	38.1256	0	38.1256	0
38.1461	2	38.1461	64	38.1461	0	38.1461	1
38.1666	0	38.1666	66	38.1666	4	38.1666	3
38.1871	2	38.1871	82	38.1871	1	38.1871	2
38.2075	1	38.2075	68	38.2075	1	38.2075	1
38.228	0	38.228	72	38.228	3	38.228	0
38.2485	4	38.2485	68	38.2485	2	38.2485	2
38.269	1	38.269	58	38.269	2	38.269	2
38.2895	5	38.2895	66	38.2895	1	38.2895	0
38.31	0	38.31	64	38.31	3	38.31	3
38.3305	2	38.3305	68	38.3305	4	38.3305	2
38.3509	4	38.3509	86	38.3509	5	38.3509	1
38.3714	2	38.3714	54	38.3714	3	38.3714	5
38.3919	0	38.3919	56	38.3919	1	38.3919	0
38.4124	0	38.4124	58	38.4124	5	38.4124	2
38.4329	4	38.4329	80	38.4329	1	38.4329	4
38.4534	2	38.4534	72	38.4534	4	38.4534	2
38.4739	1	38.4739	56	38.4739	6	38.4739	5
38.4943	2	38.4943	74	38.4943	5	38.4943	1
38.5148	4	38.5148	60	38.5148	5	38.5148	5
38.5353	3	38.5353	76	38.5353	5	38.5353	4
38.5558	4	38.5558	86	38.5558	7	38.5558	2
38.5763	4	38.5763	84	38.5763	3	38.5763	3
38.5968	0	38.5968	62	38.5968	4	38.5968	4
38.6173	4	38.6173	64	38.6173	3	38.6173	0
38.6377	1	38.6377	64	38.6377	4	38.6377	3
38.6582	2	38.6582	70	38.6582	3	38.6582	3
38.6787	2	38.6787	68	38.6787	1	38.6787	3
38.6992	1	38.6992	68	38.6992	3	38.6992	1
38.7197	1	38.7197	56	38.7197	2	38.7197	2
38.7402	0	38.7402	56	38.7402	2	38.7402	5
38.7607	1	38.7607	70	38.7607	3	38.7607	3
38.7811	0	38.7811	62	38.7811	4	38.7811	3
38.8016	2	38.8016	48	38.8016	3	38.8016	0
38.8221	1	38.8221	62	38.8221	5	38.8221	2
38.8426	3	38.8426	46	38.8426	7	38.8426	0
38.8631	3	38.8631	50	38.8631	5	38.8631	2
38.8836	0	38.8836	62	38.8836	6	38.8836	0
38.9041	1	38.9041	52	38.9041	3	38.9041	0
38.9246	0	38.9246	50	38.9246	9	38.9246	0
38.945	1	38.945	48	38.945	4	38.945	0
38.9655	1	38.9655	50	38.9655	2	38.9655	1
38.986	3	38.986	54	38.986	3	38.986	1
39.0065	1	39.0065	46	39.0065	3	39.0065	0
39.027	0	39.027	60	39.027	0	39.027	2
39.0475	0	39.0475	56	39.0475	2	39.0475	4
39.068	2	39.068	54	39.068	2	39.068	0
39.0884	0	39.0884	76	39.0884	6	39.0884	3
39.1089	2	39.1089	68	39.1089	5	39.1089	0
39.1294	0	39.1294	74	39.1294	3	39.1294	1
39.1499	0	39.1499	68	39.1499	2	39.1499	2
39.1704	0	39.1704	82	39.1704	3	39.1704	2
39.1909	2	39.1909	64	39.1909	0	39.1909	2
39.2114	1	39.2114	72	39.2114	3	39.2114	2
39.2318	2	39.2318	74	39.2318	1	39.2318	5
39.2523	4	39.2523	58	39.2523	3	39.2523	3
39.2728	1	39.2728	54	39.2728	4	39.2728	4
39.2933	2	39.2933	68	39.2933	4	39.2933	4
39.3138	4	39.3138	70	39.3138	0	39.3138	6
39.3343	3	39.3343	58	39.3343	2	39.3343	2
39.3548	1	39.3548	70	39.3548	6	39.3548	1
39.3752	3	39.3752	58	39.3752	4	39.3752	8
39.3957	4	39.3957	48	39.3957	8	39.3957	8
39.4162	4	39.4162	56	39.4162	9	39.4162	6
39.4367	3	39.4367	54	39.4367	11	39.4367	11
39.4572	3	39.4572	48	39.4572	14	39.4572	8
39.4777	6	39.4777	64	39.4777	5	39.4777	11
39.4982	3	39.4982	60	39.4982	10	39.4982	11
39.5186	7	39.5186	56	39.5186	7	39.5186	4
39.5391	9	39.5391	56	39.5391	3	39.5391	3
39.5596	2	39.5596	48	39.5596	10	39.5596	5
39.5801	7	39.5801	54	39.5801	2	39.5801	7
39.6006	8	39.6006	52	39.6006	1	39.6006	2
39.6211	3	39.6211	44	39.6211	6	39.6211	2
39.6416	1	39.6416	66	39.6416	2	39.6416	4
39.662	1	39.662	58	39.662	3	39.662	1
39.6825	1	39.6825	70	39.6825	2	39.6825	2
39.703	1	39.703	56	39.703	2	39.703	2
39.7235	0	39.7235	56	39.7235	4	39.7235	3
39.744	1	39.744	62	39.744	0	39.744	1
39.7645	1	39.7645	56	39.7645	5	39.7645	1
39.785	3	39.785	68	39.785	2	39.785	0
39.8054	0	39.8054	62	39.8054	2	39.8054	2
39.8259	1	39.8259	64	39.8259	1	39.8259	1
39.8464	0	39.8464	52	39.8464	4	39.8464	3
39.8669	1	39.8669	62	39.8669	5	39.8669	2
39.8874	0	39.8874	62	39.8874	2	39.8874	1
39.9079	2	39.9079	48	39.9079	1	39.9079	2
39.9284	0	39.9284	64	39.9284	1	39.9284	0
39.9488	2	39.9488	50	39.9488	0	39.9488	2
39.9693	1	39.9693	58	39.9693	2	39.9693	0
39.9898	1	39.9898	52	39.9898	3	39.9898	1
40.0103	1	40.0103	60	40.0103	1	40.0103	1
40.0308	1	40.0308	56	40.0308	3	40.0308	1
40.0513	2	40.0513	50	40.0513	1	40.0513	1
40.0718	1	40.0718	68	40.0718	1	40.0718	4
40.0922	1	40.0922	74	40.0922	1	40.0922	2
40.1127	0	40.1127	60	40.1127	1	40.1127	2
40.1332	1	40.1332	62	40.1332	3	40.1332	2
40.1537	3	40.1537	70	40.1537	3	40.1537	5
40.1742	1	40.1742	74	40.1742	5	40.1742	4
40.1947	0	40.1947	74	40.1947	3	40.1947	0
40.2152	2	40.2152	84	40.2152	2	40.2152	5
40.2356	2	40.2356	98	40.2356	4	40.2356	4
40.2561	1	40.2561	92	40.2561	5	40.2561	4
40.2766	1	40.2766	130	40.2766	4	40.2766	4
40.2971	0	40.2971	112	40.2971	5	40.2971	5
40.3176	2	40.3176	148	40.3176	6	40.3176	5
40.3381	1	40.3381	146	40.3381	7	40.3381	5
40.3586	4	40.3586	176	40.3586	3	40.3586	4
40.379	1	40.379	194	40.379	4	40.379	7
40.3995	3	40.3995	196	40.3995	6	40.3995	3
40.42	2	40.42	155	40.42	3	40.42	7
40.4405	4	40.4405	147	40.4405	0	40.4405	2
40.461	1	40.461	137	40.461	1	40.461	7
40.4815	0	40.4815	109	40.4815	2	40.4815	1
40.502	0	40.502	122	40.502	2	40.502	2
40.5224	1	40.5224	100	40.5224	4	40.5224	3
40.5429	0	40.5429	78	40.5429	2	40.5429	1
40.5634	4	40.5634	64	40.5634	1	40.5634	0
40.5839	3	40.5839	80	40.5839	0	40.5839	2
40.6044	1	40.6044	72	40.6044	2	40.6044	1
40.6249	2	40.6249	62	40.6249	2	40.6249	2
40.6454	1	40.6454	58	40.6454	0	40.6454	2
40.6658	0	40.6658	64	40.6658	2	40.6658	2
40.6863	0	40.6863	56	40.6863	2	40.6863	2
40.7068	1	40.7068	52	40.7068	0	40.7068	1
40.7273	1	40.7273	58	40.7273	0	40.7273	0
40.7478	0	40.7478	52	40.7478	0	40.7478	1
40.7683	1	40.7683	52	40.7683	1	40.7683	3
40.7888	2	40.7888	58	40.7888	2	40.7888	1
40.8092	0	40.8092	56	40.8092	1	40.8092	1
40.8297	2	40.8297	68	40.8297	2	40.8297	1
40.8502	3	40.8502	88	40.8502	4	40.8502	1
40.8707	2	40.8707	60	40.8707	2	40.8707	0
40.8912	4	40.8912	56	40.8912	3	40.8912	1
40.9117	0	40.9117	38	40.9117	3	40.9117	3
40.9322	1	40.9322	68	40.9322	3	40.9322	2
40.9526	0	40.9526	64	40.9526	3	40.9526	2
40.9731	1	40.9731	60	40.9731	1	40.9731	0
40.9936	1	40.9936	56	40.9936	2	40.9936	2
41.0141	0	41.0141	72	41.0141	2	41.0141	1
41.0346	2	41.0346	62	41.0346	0	41.0346	1
41.0551	2	41.0551	66	41.0551	3	41.0551	2
41.0756	3	41.0756	52	41.0756	0	41.0756	3
41.096	0	41.096	60	41.096	3	41.096	5
41.1165	2	41.1165	60	41.1165	2	41.1165	2
41.137	1	41.137	62	41.137	1	41.137	1
41.1575	0	41.1575	58	41.1575	1	41.1575	4
41.178	1	41.178	76	41.178	1	41.178	2
41.1985	1	41.1985	68	41.1985	0	41.1985	1
41.219	0	41.219	76	41.219	1	41.219	0
41.2394	4	41.2394	76	41.2394	2	41.2394	4
41.2599	2	41.2599	58	41.2599	3	41.2599	2
41.2804	2	41.2804	78	41.2804	0	41.2804	1
41.3009	1	41.3009	66	41.3009	2	41.3009	0
41.3214	1	41.3214	74	41.3214	1	41.3214	2
41.3419	3	41.3419	64	41.3419	1	41.3419	2
41.3624	0	41.3624	74	41.3624	4	41.3624	1
41.3828	2	41.3828	76	41.3828	3	41.3828	2
41.4033	4	41.4033	66	41.4033	0	41.4033	1
41.4238	2	41.4238	58	41.4238	2	41.4238	6
41.4443	1	41.4443	60	41.4443	2	41.4443	5
41.4648	1	41.4648	46	41.4648	1	41.4648	1
41.4853	3	41.4853	58	41.4853	1	41.4853	1
41.5058	2	41.5058	52	41.5058	1	41.5058	1
41.5262	2	41.5262	54	41.5262	2	41.5262	0
41.5467	3	41.5467	58	41.5467	2	41.5467	2
41.5672	0	41.5672	46	41.5672	2	41.5672	0
41.5877	0	41.5877	56	41.5877	2	41.5877	2
41.6082	3	41.6082	58	41.6082	3	41.6082	0
41.6287	1	41.6287	48	41.6287	1	41.6287	2
41.6492	0	41.6492	54	41.6492	2	41.6492	1
41.6696	0	41.6696	38	41.6696	2	41.6696	3
41.6901	0	41.6901	72	41.6901	3	41.6901	1
41.7106	1	41.7106	56	41.7106	4	41.7106	0
41.7311	2	41.7311	60	41.7311	6	41.7311	2
41.7516	2	41.7516	68	41.7516	3	41.7516	2
41.7721	4	41.7721	80	41.7721	6	41.7721	1
41.7926	1	41.7926	80	41.7926	4	41.7926	0
41.8131	0	41.8131	70	41.8131	8	41.8131	3
41.8335	1	41.8335	60	41.8335	1	41.8335	2
41.854	1	41.854	70	41.854	1	41.854	3
41.8745	1	41.8745	64	41.8745	2	41.8745	3
41.895	3	41.895	58	41.895	2	41.895	3
41.9155	1	41.9155	66	41.9155	3	41.9155	4
41.936	2	41.936	68	41.936	2	41.936	4
41.9565	1	41.9565	54	41.9565	1	41.9565	2
41.9769	2	41.9769	72	41.9769	2	41.9769	4
41.9974	1	41.9974	66	41.9974	2	41.9974	3
42.0179	3	42.0179	74	42.0179	2	42.0179	3
42.0384	2	42.0384	64	42.0384	2	42.0384	2
42.0589	0	42.0589	68	42.0589	4	42.0589	0
42.0794	0	42.0794	56	42.0794	3	42.0794	0
42.0999	1	42.0999	58	42.0999	3	42.0999	3
42.1203	2	42.1203	56	42.1203	4	42.1203	0
42.1408	1	42.1408	56	42.1408	0	42.1408	1
42.1613	3	42.1613	52	42.1613	3	42.1613	2
42.1818	3	42.1818	62	42.1818	1	42.1818	1
42.2023	2	42.2023	48	42.2023	3	42.2023	0
42.2228	2	42.2228	56	42.2228	2	42.2228	5
42.2433	1	42.2433	54	42.2433	0	42.2433	1
42.2637	2	42.2637	46	42.2637	4	42.2637	5
42.2842	2	42.2842	56	42.2842	2	42.2842	4
42.3047	4	42.3047	64	42.3047	8	42.3047	4
42.3252	3	42.3252	62	42.3252	3	42.3252	4
42.3457	2	42.3457	54	42.3457	5	42.3457	1
42.3662	3	42.3662	60	42.3662	5	42.3662	5
42.3867	3	42.3867	60	42.3867	10	42.3867	5
42.4072	5	42.4072	62	42.4072	10	42.4072	11
42.4276	10	42.4276	60	42.4276	12	42.4276	21
42.4481	5	42.4481	78	42.4481	6	42.4481	28
42.4686	10	42.4686	52	42.4686	6	42.4686	32
42.4891	12	42.4891	78	42.4891	7	42.4891	26
42.5096	12	42.5096	66	42.5096	7	42.5096	11
42.5301	9	42.5301	72	42.5301	1	42.5301	14
42.5505	6	42.5505	46	42.5505	5	42.5505	10
42.571	11	42.571	56	42.571	3	42.571	15
42.5915	4	42.5915	62	42.5915	3	42.5915	21
42.612	4	42.612	60	42.612	0	42.612	5
42.6325	5	42.6325	76	42.6325	1	42.6325	1
42.653	5	42.653	68	42.653	2	42.653	2
42.6735	3	42.6735	54	42.6735	0	42.6735	2
42.694	4	42.694	56	42.694	0	42.694	2
42.7144	1	42.7144	66	42.7144	2	42.7144	2
42.7349	1	42.7349	40	42.7349	2	42.7349	4
42.7554	4	42.7554	52	42.7554	3	42.7554	4
42.7759	2	42.7759	56	42.7759	2	42.7759	1
42.7964	0	42.7964	68	42.7964	1	42.7964	2
42.8169	2	42.8169	47	42.8169	2	42.8169	0
42.8374	0	42.8374	51	42.8374	3	42.8374	4
42.8578	1	42.8578	51	42.8578	1	42.8578	5
42.8783	6	42.8783	55	42.8783	3	42.8783	0
42.8988	0	42.8988	66	42.8988	2	42.8988	2
42.9193	0	42.9193	58	42.9193	1	42.9193	3
42.9398	1	42.9398	76	42.9398	3	42.9398	4
42.9603	1	42.9603	69	42.9603	1	42.9603	3
42.9808	0	42.9808	74	42.9808	1	42.9808	0
43.0012	3	43.0012	71	43.0012	0	43.0012	2
43.0217	1	43.0217	79	43.0217	3	43.0217	1
43.0422	3	43.0422	73	43.0422	0	43.0422	0
43.0627	2	43.0627	70	43.0627	1	43.0627	1
43.0832	3	43.0832	75	43.0832	1	43.0832	1
43.1037	0	43.1037	81	43.1037	1	43.1037	0
43.1242	1	43.1242	64	43.1242	0	43.1242	0
43.1446	1	43.1446	74	43.1446	4	43.1446	4
43.1651	0	43.1651	70	43.1651	1	43.1651	1
43.1856	0	43.1856	72	43.1856	1	43.1856	3
43.2061	4	43.2061	57	43.2061	3	43.2061	2
43.2266	1	43.2266	63	43.2266	1	43.2266	3
43.2471	3	43.2471	79	43.2471	2	43.2471	1
43.2675	0	43.2675	91	43.2675	2	43.2675	3
43.288	3	43.288	93	43.288	0	43.288	3
43.3085	0	43.3085	93	43.3085	1	43.3085	0
43.329	1	43.329	106	43.329	1	43.329	1
43.3495	2	43.3495	97	43.3495	0	43.3495	2
43.37	3	43.37	112	43.37	0	43.37	2
43.3905	2	43.3905	136	43.3905	2	43.3905	2
43.4109	1	43.4109	136	43.4109	2	43.4109	3
43.4314	0	43.4314	163	43.4314	4	43.4314	2
43.4519	3	43.4519	160	43.4519	2	43.4519	3
43.4724	1	43.4724	141	43.4724	1	43.4724	3
43.4929	0	43.4929	121	43.4929	1	43.4929	1
43.5134	0	43.5134	122	43.5134	2	43.5134	1
43.5339	2	43.5339	99	43.5339	1	43.5339	1
43.5543	0	43.5543	98	43.5543	3	43.5543	1
43.5748	0	43.5748	80	43.5748	1	43.5748	3
43.5953	0	43.5953	72	43.5953	4	43.5953	0
43.6158	0	43.6158	78	43.6158	4	43.6158	1
43.6363	0	43.6363	70	43.6363	2	43.6363	0
43.6568	2	43.6568	68	43.6568	0	43.6568	2
43.6773	0	43.6773	69	43.6773	2	43.6773	1
43.6977	2	43.6977	75	43.6977	4	43.6977	2
43.7182	1	43.7182	77	43.7182	1	43.7182	1
43.7387	0	43.7387	75	43.7387	1	43.7387	1
43.7592	2	43.7592	59	43.7592	1	43.7592	1
43.7797	0	43.7797	68	43.7797	0	43.7797	0
43.8002	0	43.8002	55	43.8002	0	43.8002	2
43.8207	0	43.8207	68	43.8207	4	43.8207	1
43.8411	0	43.8411	58	43.8411	1	43.8411	3
43.8616	1	43.8616	60	43.8616	0	43.8616	2
43.8821	4	43.8821	62	43.8821	1	43.8821	1
43.9026	0	43.9026	62	43.9026	2	43.9026	0
43.9231	2	43.9231	72	43.9231	0	43.9231	1
43.9436	0	43.9436	58	43.9436	1	43.9436	3
43.9641	1	43.9641	70	43.9641	1	43.9641	3
43.9845	1	43.9845	62	43.9845	1	43.9845	1
44.005	1	44.005	70	44.005	2	44.005	1
44.0255	6	44.0255	86	44.0255	0	44.0255	1
44.046	2	44.046	74	44.046	2	44.046	0
44.0665	1	44.0665	80	44.0665	2	44.0665	0
44.087	0	44.087	64	44.087	2	44.087	4
44.1075	2	44.1075	88	44.1075	1	44.1075	0
44.128	3	44.128	92	44.128	3	44.128	0
44.1484	2	44.1484	80	44.1484	2	44.1484	2
44.1689	2	44.1689	82	44.1689	0	44.1689	1
44.1894	0	44.1894	76	44.1894	1	44.1894	1
44.2099	0	44.2099	82	44.2099	1	44.2099	2
44.2304	0	44.2304	84	44.2304	1	44.2304	0
44.2509	0	44.2509	62	44.2509	1	44.2509	2
44.2714	1	44.2714	58	44.2714	1	44.2714	1
44.2918	1	44.2918	72	44.2918	3	44.2918	3
44.3123	3	44.3123	92	44.3123	3	44.3123	1
44.3328	1	44.3328	76	44.3328	2	44.3328	2
44.3533	0	44.3533	80	44.3533	0	44.3533	2
44.3738	2	44.3738	60	44.3738	2	44.3738	1
44.3943	0	44.3943	56	44.3943	2	44.3943	2
44.4148	1	44.4148	56	44.4148	1	44.4148	1
44.4352	0	44.4352	60	44.4352	2	44.4352	0
44.4557	1	44.4557	62	44.4557	1	44.4557	1
44.4762	2	44.4762	68	44.4762	0	44.4762	0
44.4967	1	44.4967	58	44.4967	0	44.4967	0
44.5172	0	44.5172	58	44.5172	2	44.5172	0
44.5377	0	44.5377	42	44.5377	0	44.5377	0
44.5582	0	44.5582	64	44.5582	1	44.5582	0
44.5786	2	44.5786	52	44.5786	3	44.5786	2
44.5991	3	44.5991	64	44.5991	1	44.5991	0
44.6196	0	44.6196	54	44.6196	0	44.6196	1
44.6401	0	44.6401	46	44.6401	1	44.6401	0
44.6606	1	44.6606	46	44.6606	2	44.6606	0
44.6811	4	44.6811	54	44.6811	1	44.6811	2
44.7016	1	44.7016	42	44.7016	3	44.7016	1
44.7221	1	44.7221	46	44.7221	1	44.7221	1
44.7425	0	44.7425	48	44.7425	1	44.7425	1
44.763	1	44.763	40	44.763	2	44.763	1
44.7835	3	44.7835	46	44.7835	2	44.7835	1
44.804	1	44.804	52	44.804	2	44.804	2
44.8245	2	44.8245	50	44.8245	2	44.8245	1
44.845	1	44.845	48	44.845	0	44.845	2
44.8654	0	44.8654	44	44.8654	1	44.8654	2
44.8859	1	44.8859	46	44.8859	4	44.8859	3
44.9064	1	44.9064	52	44.9064	0	44.9064	2
44.9269	0	44.9269	56	44.9269	2	44.9269	2
44.9474	2	44.9474	42	44.9474	0	44.9474	1
44.9679	2	44.9679	52	44.9679	2	44.9679	2
44.9884	1	44.9884	40	44.9884	2	44.9884	1
45.0089	1	45.0089	44	45.0089	2	45.0089	2
45.0293	1	45.0293	48	45.0293	1	45.0293	0
45.0498	1	45.0498	46	45.0498	1	45.0498	0
45.0703	1	45.0703	44	45.0703	3	45.0703	1
45.0908	3	45.0908	54	45.0908	3	45.0908	0
45.1113	1	45.1113	44	45.1113	3	45.1113	1
45.1318	1	45.1318	50	45.1318	0	45.1318	2
45.1523	0	45.1523	54	45.1523	3	45.1523	4
45.1727	1	45.1727	56	45.1727	1	45.1727	3
45.1932	3	45.1932	52	45.1932	4	45.1932	3
45.2137	2	45.2137	44	45.2137	0	45.2137	3
45.2342	1	45.2342	50	45.2342	1	45.2342	0
45.2547	0	45.2547	58	45.2547	4	45.2547	6
45.2752	1	45.2752	42	45.2752	3	45.2752	2
45.2957	0	45.2957	56	45.2957	2	45.2957	4
45.3161	2	45.3161	42	45.3161	1	45.3161	1
45.3366	0	45.3366	60	45.3366	2	45.3366	3
45.3571	2	45.3571	54	45.3571	0	45.3571	1
45.3776	6	45.3776	44	45.3776	4	45.3776	1
45.3981	2	45.3981	48	45.3981	1	45.3981	2
45.4186	3	45.4186	50	45.4186	3	45.4186	2
45.4391	3	45.4391	40	45.4391	2	45.4391	0
45.4595	3	45.4595	50	45.4595	2	45.4595	2
45.48	2	45.48	50	45.48	5	45.48	3
45.5005	1	45.5005	56	45.5005	3	45.5005	1
45.521	0	45.521	52	45.521	1	45.521	3
45.5415	1	45.5415	54	45.5415	1	45.5415	1
45.562	1	45.562	38	45.562	2	45.562	2
45.5825	5	45.5825	42	45.5825	6	45.5825	4
45.6029	1	45.6029	42	45.6029	2	45.6029	2
45.6234	2	45.6234	54	45.6234	5	45.6234	1
45.6439	2	45.6439	56	45.6439	3	45.6439	4
45.6644	1	45.6644	54	45.6644	2	45.6644	1
45.6849	1	45.6849	48	45.6849	4	45.6849	3
45.7054	3	45.7054	74	45.7054	3	45.7054	5
45.7259	3	45.7259	62	45.7259	3	45.7259	0
45.7463	2	45.7463	52	45.7463	9	45.7463	5
45.7668	0	45.7668	48	45.7668	8	45.7668	4
45.7873	2	45.7873	56	45.7873	9	45.7873	4
45.8078	5	45.8078	54	45.8078	9	45.8078	6
45.8283	3	45.8283	52	45.8283	8	45.8283	7
45.8488	4	45.8488	50	45.8488	6	45.8488	7
45.8693	3	45.8693	50	45.8693	5	45.8693	5
45.8897	3	45.8897	52	45.8897	3	45.8897	5
45.9102	4	45.9102	58	45.9102	3	45.9102	3
[truncated: 2,253 more rows]

## Sheet: Fig6d
C1		C2		C5		C6
2θ (°)	Inntensity (a.u.)	2θ (°)	Inntensity (a.u.)	2θ (°)	Inntensity (a.u.)	2θ (°)	Inntensity (a.u.)
5	173	5	58	5	9	5	102
5.02049	173	5.02049	58	5.02049	14	5.02049	104
5.04097	144	5.04097	173	5.04097	9	5.04097	94
5.06146	86	5.06146	115	5.06146	12	5.06146	84
5.08194	115	5.08194	29	5.08194	7	5.08194	86
5.10243	115	5.10243	58	5.10243	6	5.10243	88
5.12291	230	5.12291	115	5.12291	4	5.12291	96
5.1434	317	5.1434	202	5.1434	8	5.1434	84
5.16389	86	5.16389	58	5.16389	12	5.16389	100
5.18437	86	5.18437	58	5.18437	9	5.18437	86
5.20486	144	5.20486	144	5.20486	7	5.20486	88
5.22534	173	5.22534	173	5.22534	10	5.22534	86
5.24583	173	5.24583	86	5.24583	10	5.24583	92
5.26632	173	5.26632	202	5.26632	6	5.26632	82
5.2868	144	5.2868	86	5.2868	9	5.2868	76
5.30729	202	5.30729	230	5.30729	8	5.30729	86
5.32777	86	5.32777	0	5.32777	6	5.32777	92
5.34826	86	5.34826	115	5.34826	7	5.34826	74
5.36874	202	5.36874	58	5.36874	12	5.36874	86
5.38923	144	5.38923	86	5.38923	5	5.38923	90
5.40972	86	5.40972	115	5.40972	6	5.40972	70
5.4302	115	5.4302	58	5.4302	9	5.4302	88
5.45069	115	5.45069	173	5.45069	9	5.45069	68
5.47117	0	5.47117	115	5.47117	9	5.47117	82
5.49166	144	5.49166	202	5.49166	6	5.49166	80
5.51215	173	5.51215	58	5.51215	8	5.51215	80
5.53263	259	5.53263	173	5.53263	12	5.53263	84
5.55312	86	5.55312	29	5.55312	11	5.55312	86
5.5736	29	5.5736	115	5.5736	5	5.5736	82
5.59409	230	5.59409	86	5.59409	3	5.59409	92
5.61458	58	5.61458	115	5.61458	4	5.61458	62
5.63506	86	5.63506	173	5.63506	9	5.63506	70
5.65555	86	5.65555	58	5.65555	6	5.65555	88
5.67603	86	5.67603	144	5.67603	8	5.67603	74
5.69652	173	5.69652	29	5.69652	4	5.69652	78
5.717	86	5.717	86	5.717	9	5.717	86
5.73749	115	5.73749	202	5.73749	16	5.73749	82
5.75798	202	5.75798	144	5.75798	9	5.75798	86
5.77846	202	5.77846	58	5.77846	5	5.77846	66
5.79895	230	5.79895	144	5.79895	4	5.79895	72
5.81943	202	5.81943	173	5.81943	6	5.81943	96
5.83992	144	5.83992	173	5.83992	6	5.83992	80
5.86041	317	5.86041	230	5.86041	8	5.86041	78
5.88089	317	5.88089	259	5.88089	11	5.88089	70
5.90138	202	5.90138	58	5.90138	7	5.90138	62
5.92186	288	5.92186	115	5.92186	7	5.92186	90
5.94235	317	5.94235	173	5.94235	6	5.94235	69
5.96283	173	5.96283	230	5.96283	10	5.96283	90
5.98332	173	5.98332	173	5.98332	10	5.98332	83
6.00381	259	6.00381	29	6.00381	6	6.00381	82
6.02429	230	6.02429	230	6.02429	7	6.02429	93
6.04478	173	6.04478	144	6.04478	7	6.04478	88
6.06526	230	6.06526	202	6.06526	10	6.06526	91
6.08575	230	6.08575	86	6.08575	16	6.08575	103
6.10624	230	6.10624	288	6.10624	11	6.10624	89
6.12672	230	6.12672	115	6.12672	18	6.12672	98
6.14721	173	6.14721	317	6.14721	12	6.14721	96
6.16769	259	6.16769	230	6.16769	14	6.16769	93
6.18818	173	6.18818	58	6.18818	14	6.18818	115
6.20866	202	6.20866	259	6.20866	12	6.20866	98
6.22915	230	6.22915	202	6.22915	12	6.22915	104
6.24964	115	6.24964	144	6.24964	7	6.24964	122
6.27012	202	6.27012	86	6.27012	4	6.27012	109
6.29061	86	6.29061	173	6.29061	9	6.29061	121
6.31109	144	6.31109	0	6.31109	8	6.31109	123
6.33158	144	6.33158	29	6.33158	8	6.33158	131
6.35207	115	6.35207	86	6.35207	7	6.35207	115
6.37255	115	6.37255	29	6.37255	9	6.37255	120
6.39304	58	6.39304	29	6.39304	6	6.39304	123
6.41352	29	6.41352	86	6.41352	8	6.41352	100
6.43401	202	6.43401	86	6.43401	6	6.43401	102
6.45449	86	6.45449	58	6.45449	3	6.45449	102
6.47498	0	6.47498	29	6.47498	10	6.47498	80
6.49547	29	6.49547	144	6.49547	13	6.49547	90
6.51595	86	6.51595	29	6.51595	7	6.51595	80
6.53644	173	6.53644	58	6.53644	3	6.53644	76
6.55692	115	6.55692	58	6.55692	3	6.55692	86
6.57741	115	6.57741	58	6.57741	3	6.57741	70
6.5979	29	6.5979	86	6.5979	12	6.5979	75
6.61838	58	6.61838	0	6.61838	6	6.61838	66
6.63887	0	6.63887	58	6.63887	5	6.63887	72
6.65935	29	6.65935	29	6.65935	7	6.65935	60
6.67984	58	6.67984	29	6.67984	7	6.67984	76
6.70033	115	6.70033	58	6.70033	6	6.70033	78
6.72081	0	6.72081	115	6.72081	11	6.72081	60
6.7413	29	6.7413	86	6.7413	8	6.7413	66
6.76178	58	6.76178	115	6.76178	11	6.76178	62
6.78227	29	6.78227	0	6.78227	8	6.78227	70
6.80275	0	6.80275	58	6.80275	9	6.80275	66
6.82324	29	6.82324	86	6.82324	5	6.82324	68
6.84373	115	6.84373	58	6.84373	7	6.84373	60
6.86421	86	6.86421	58	6.86421	4	6.86421	62
6.8847	58	6.8847	58	6.8847	4	6.8847	60
6.90518	144	6.90518	0	6.90518	4	6.90518	66
6.92567	29	6.92567	29	6.92567	3	6.92567	70
6.94616	144	6.94616	0	6.94616	4	6.94616	64
6.96664	115	6.96664	58	6.96664	5	6.96664	62
6.98713	29	6.98713	29	6.98713	5	6.98713	60
7.00761	144	7.00761	58	7.00761	3	7.00761	54
7.0281	0	7.0281	86	7.0281	2	7.0281	50
7.04858	29	7.04858	0	7.04858	7	7.04858	64
7.06907	29	7.06907	29	7.06907	12	7.06907	62
7.08956	58	7.08956	58	7.08956	2	7.08956	68
7.11004	29	7.11004	173	7.11004	7	7.11004	52
7.13053	29	7.13053	29	7.13053	3	7.13053	48
7.15101	58	7.15101	86	7.15101	6	7.15101	46
7.1715	86	7.1715	86	7.1715	10	7.1715	52
7.19198	58	7.19198	29	7.19198	6	7.19198	66
7.21247	58	7.21247	29	7.21247	4	7.21247	70
7.23296	29	7.23296	29	7.23296	6	7.23296	64
7.25344	58	7.25344	58	7.25344	7	7.25344	64
7.27393	58	7.27393	86	7.27393	6	7.27393	58
7.29441	86	7.29441	29	7.29441	4	7.29441	70
7.3149	86	7.3149	0	7.3149	10	7.3149	72
7.33539	144	7.33539	29	7.33539	2	7.33539	52
7.35587	86	7.35587	115	7.35587	4	7.35587	60
7.37636	58	7.37636	86	7.37636	4	7.37636	64
7.39684	58	7.39684	0	7.39684	2	7.39684	62
7.41733	115	7.41733	29	7.41733	4	7.41733	58
7.43781	115	7.43781	115	7.43781	6	7.43781	60
7.4583	86	7.4583	58	7.4583	2	7.4583	58
7.47879	29	7.47879	86	7.47879	5	7.47879	46
7.49927	29	7.49927	58	7.49927	4	7.49927	52
7.51976	0	7.51976	29	7.51976	6	7.51976	74
7.54024	58	7.54024	0	7.54024	4	7.54024	78
7.56073	29	7.56073	29	7.56073	4	7.56073	82
7.58122	115	7.58122	58	7.58122	4	7.58122	60
7.6017	58	7.6017	0	7.6017	5	7.6017	68
7.62219	58	7.62219	29	7.62219	3	7.62219	58
7.64267	29	7.64267	0	7.64267	6	7.64267	60
7.66316	29	7.66316	29	7.66316	3	7.66316	62
7.68365	0	7.68365	29	7.68365	5	7.68365	70
7.70413	86	7.70413	0	7.70413	6	7.70413	66
7.72462	86	7.72462	29	7.72462	2	7.72462	72
7.7451	29	7.7451	86	7.7451	5	7.7451	58
7.76559	115	7.76559	0	7.76559	5	7.76559	52
7.78607	58	7.78607	0	7.78607	6	7.78607	56
7.80656	29	7.80656	144	7.80656	6	7.80656	62
7.82705	58	7.82705	29	7.82705	6	7.82705	62
7.84753	58	7.84753	86	7.84753	3	7.84753	50
7.86802	58	7.86802	29	7.86802	3	7.86802	54
7.8885	86	7.8885	0	7.8885	3	7.8885	48
7.90899	29	7.90899	0	7.90899	3	7.90899	48
7.92948	173	7.92948	58	7.92948	3	7.92948	70
7.94996	86	7.94996	58	7.94996	2	7.94996	64
7.97045	0	7.97045	0	7.97045	6	7.97045	60
7.99093	29	7.99093	0	7.99093	3	7.99093	42
8.01142	58	8.01142	58	8.01142	4	8.01142	52
8.0319	29	8.0319	58	8.0319	4	8.0319	52
8.05239	29	8.05239	86	8.05239	3	8.05239	56
8.07288	86	8.07288	29	8.07288	4	8.07288	68
8.09336	0	8.09336	58	8.09336	0	8.09336	50
8.11385	173	8.11385	29	8.11385	4	8.11385	62
8.13433	29	8.13433	173	8.13433	3	8.13433	54
8.15482	58	8.15482	86	8.15482	3	8.15482	54
8.1753	0	8.1753	29	8.1753	4	8.1753	56
8.19579	0	8.19579	86	8.19579	1	8.19579	56
8.21628	58	8.21628	58	8.21628	1	8.21628	70
8.23676	58	8.23676	29	8.23676	4	8.23676	42
8.25725	29	8.25725	58	8.25725	4	8.25725	50
8.27773	29	8.27773	86	8.27773	4	8.27773	52
8.29822	58	8.29822	86	8.29822	5	8.29822	56
8.31871	0	8.31871	29	8.31871	8	8.31871	44
8.33919	58	8.33919	0	8.33919	7	8.33919	50
8.35968	58	8.35968	29	8.35968	7	8.35968	50
8.38016	58	8.38016	58	8.38016	5	8.38016	58
8.40065	86	8.40065	29	8.40065	1	8.40065	50
8.42113	86	8.42113	115	8.42113	8	8.42113	54
8.44162	86	8.44162	58	8.44162	9	8.44162	64
8.46211	29	8.46211	58	8.46211	4	8.46211	54
8.48259	86	8.48259	58	8.48259	2	8.48259	64
8.50308	29	8.50308	29	8.50308	3	8.50308	48
8.52356	0	8.52356	115	8.52356	7	8.52356	44
8.54405	29	8.54405	58	8.54405	7	8.54405	57
8.56454	29	8.56454	115	8.56454	5	8.56454	60
8.58502	115	8.58502	29	8.58502	4	8.58502	51
8.60551	0	8.60551	29	8.60551	14	8.60551	54
8.62599	115	8.62599	115	8.62599	10	8.62599	62
8.64648	144	8.64648	58	8.64648	6	8.64648	61
8.66696	86	8.66696	115	8.66696	8	8.66696	68
8.68745	144	8.68745	58	8.68745	7	8.68745	70
8.70794	58	8.70794	115	8.70794	9	8.70794	71
8.72842	86	8.72842	144	8.72842	5	8.72842	74
8.74891	173	8.74891	115	8.74891	11	8.74891	70
8.76939	144	8.76939	173	8.76939	13	8.76939	69
8.78988	144	8.78988	115	8.78988	8	8.78988	80
8.81037	86	8.81037	144	8.81037	8	8.81037	91
8.83085	144	8.83085	259	8.83085	8	8.83085	79
8.85134	86	8.85134	115	8.85134	4	8.85134	84
8.87182	58	8.87182	58	8.87182	5	8.87182	89
8.89231	115	8.89231	144	8.89231	3	8.89231	97
8.9128	86	8.9128	202	8.9128	2	8.9128	88
8.93328	29	8.93328	144	8.93328	0	8.93328	101
8.95377	144	8.95377	202	8.95377	3	8.95377	102
8.97425	29	8.97425	115	8.97425	3	8.97425	93
8.99474	29	8.99474	29	8.99474	2	8.99474	97
9.01522	58	9.01522	0	9.01522	3	9.01522	80
9.03571	0	9.03571	144	9.03571	4	9.03571	93
9.0562	58	9.0562	29	9.0562	3	9.0562	79
9.07668	115	9.07668	86	9.07668	2	9.07668	88
9.09717	86	9.09717	58	9.09717	1	9.09717	86
9.11765	0	9.11765	29	9.11765	3	9.11765	84
9.13814	86	9.13814	0	9.13814	3	9.13814	87
9.15863	173	9.15863	86	9.15863	3	9.15863	75
9.17911	0	9.17911	58	9.17911	3	9.17911	74
9.1996	0	9.1996	58	9.1996	2	9.1996	78
9.22008	29	9.22008	0	9.22008	6	9.22008	73
9.24057	0	9.24057	58	9.24057	3	9.24057	76
9.26106	0	9.26106	29	9.26106	1	9.26106	62
9.28154	115	9.28154	0	9.28154	0	9.28154	66
9.30203	58	9.30203	0	9.30203	2	9.30203	82
9.32251	58	9.32251	29	9.32251	4	9.32251	60
9.343	0	9.343	0	9.343	3	9.343	70
9.36348	58	9.36348	115	9.36348	0	9.36348	66
9.38397	29	9.38397	29	9.38397	1	9.38397	56
9.40446	58	9.40446	29	9.40446	2	9.40446	62
9.42494	29	9.42494	29	9.42494	2	9.42494	64
9.44543	86	9.44543	0	9.44543	5	9.44543	50
9.46591	58	9.46591	0	9.46591	2	9.46591	62
9.4864	0	9.4864	58	9.4864	2	9.4864	64
9.50689	58	9.50689	29	9.50689	2	9.50689	60
9.52737	29	9.52737	58	9.52737	4	9.52737	49
9.54786	29	9.54786	0	9.54786	1	9.54786	52
9.56834	58	9.56834	0	9.56834	7	9.56834	53
9.58883	29	9.58883	58	9.58883	1	9.58883	55
9.60931	58	9.60931	0	9.60931	1	9.60931	48
9.6298	0	9.6298	58	9.6298	3	9.6298	57
9.65029	0	9.65029	58	9.65029	1	9.65029	53
9.67077	29	9.67077	58	9.67077	4	9.67077	63
9.69126	0	9.69126	86	9.69126	1	9.69126	59
9.71174	0	9.71174	0	9.71174	2	9.71174	53
9.73223	29	9.73223	0	9.73223	0	9.73223	58
9.75272	29	9.75272	0	9.75272	2	9.75272	56
9.7732	0	9.7732	0	9.7732	1	9.7732	49
9.79369	29	9.79369	29	9.79369	3	9.79369	60
9.81417	58	9.81417	58	9.81417	1	9.81417	54
9.83466	0	9.83466	0	9.83466	2	9.83466	58
9.85515	29	9.85515	0	9.85515	3	9.85515	56
9.87563	0	9.87563	58	9.87563	2	9.87563	48
9.89612	0	9.89612	29	9.89612	2	9.89612	42
9.9166	29	9.9166	0	9.9166	2	9.9166	54
9.93709	29	9.93709	29	9.93709	3	9.93709	52
9.95757	0	9.95757	29	9.95757	2	9.95757	52
9.97806	58	9.97806	0	9.97806	1	9.97806	68
9.99855	58	9.99855	29	9.99855	1	9.99855	50
10.019	29	10.019	144	10.019	1	10.019	42
10.0395	0	10.0395	29	10.0395	0	10.0395	48
10.06	0	10.06	29	10.06	4	10.06	42
10.0805	0	10.0805	29	10.0805	2	10.0805	52
10.101	0	10.101	0	10.101	2	10.101	58
10.1215	29	10.1215	0	10.1215	2	10.1215	48
10.1419	0	10.1419	29	10.1419	1	10.1419	42
10.1624	29	10.1624	0	10.1624	1	10.1624	54
10.1829	0	10.1829	29	10.1829	1	10.1829	52
10.2034	0	10.2034	29	10.2034	1	10.2034	52
10.2239	0	10.2239	58	10.2239	1	10.2239	46
10.2444	0	10.2444	0	10.2444	1	10.2444	60
10.2649	29	10.2649	29	10.2649	1	10.2649	44
10.2853	58	10.2853	0	10.2853	3	10.2853	34
10.3058	0	10.3058	29	10.3058	2	10.3058	44
10.3263	29	10.3263	29	10.3263	1	10.3263	58
10.3468	29	10.3468	0	10.3468	3	10.3468	46
10.3673	29	10.3673	29	10.3673	2	10.3673	46
10.3878	29	10.3878	29	10.3878	5	10.3878	34
10.4083	29	10.4083	0	10.4083	1	10.4083	40
10.4288	0	10.4288	29	10.4288	2	10.4288	52
10.4492	29	10.4492	0	10.4492	2	10.4492	40
10.4697	58	10.4697	29	10.4697	1	10.4697	54
10.4902	29	10.4902	58	10.4902	3	10.4902	42
10.5107	0	10.5107	86	10.5107	1	10.5107	58
10.5312	0	10.5312	29	10.5312	2	10.5312	48
10.5517	58	10.5517	29	10.5517	4	10.5517	26
10.5722	0	10.5722	0	10.5722	2	10.5722	52
10.5926	29	10.5926	0	10.5926	2	10.5926	26
10.6131	0	10.6131	0	10.6131	2	10.6131	42
10.6336	29	10.6336	0	10.6336	2	10.6336	50
10.6541	58	10.6541	29	10.6541	2	10.6541	40
10.6746	58	10.6746	29	10.6746	0	10.6746	46
10.6951	58	10.6951	29	10.6951	0	10.6951	46
10.7156	0	10.7156	29	10.7156	2	10.7156	50
10.736	115	10.736	29	10.736	1	10.736	48
10.7565	29	10.7565	0	10.7565	0	10.7565	54
10.777	0	10.777	0	10.777	1	10.777	40
10.7975	29	10.7975	0	10.7975	2	10.7975	54
10.818	0	10.818	58	10.818	0	10.818	52
10.8385	0	10.8385	0	10.8385	1	10.8385	44
10.859	29	10.859	86	10.859	0	10.859	56
10.8794	0	10.8794	0	10.8794	3	10.8794	66
10.8999	0	10.8999	29	10.8999	1	10.8999	54
10.9204	29	10.9204	29	10.9204	2	10.9204	40
10.9409	29	10.9409	58	10.9409	1	10.9409	54
10.9614	0	10.9614	29	10.9614	1	10.9614	64
10.9819	29	10.9819	29	10.9819	3	10.9819	40
11.0023	29	11.0023	29	11.0023	2	11.0023	46
11.0228	58	11.0228	58	11.0228	2	11.0228	42
11.0433	29	11.0433	29	11.0433	2	11.0433	58
11.0638	58	11.0638	58	11.0638	5	11.0638	42
11.0843	29	11.0843	0	11.0843	1	11.0843	46
11.1048	0	11.1048	0	11.1048	3	11.1048	48
11.1253	29	11.1253	0	11.1253	2	11.1253	42
11.1457	0	11.1457	29	11.1457	0	11.1457	40
11.1662	86	11.1662	58	11.1662	3	11.1662	44
11.1867	86	11.1867	0	11.1867	0	11.1867	46
11.2072	29	11.2072	0	11.2072	1	11.2072	58
11.2277	58	11.2277	29	11.2277	1	11.2277	54
11.2482	58	11.2482	0	11.2482	1	11.2482	58
11.2687	29	11.2687	58	11.2687	1	11.2687	62
11.2891	29	11.2891	29	11.2891	1	11.2891	50
11.3096	29	11.3096	86	11.3096	0	11.3096	72
11.3301	0	11.3301	0	11.3301	3	11.3301	56
11.3506	0	11.3506	29	11.3506	2	11.3506	66
11.3711	58	11.3711	0	11.3711	1	11.3711	70
11.3916	0	11.3916	29	11.3916	2	11.3916	54
11.4121	0	11.4121	29	11.4121	2	11.4121	60
11.4326	0	11.4326	0	11.4326	0	11.4326	40
11.453	29	11.453	29	11.453	3	11.453	42
11.4735	58	11.4735	29	11.4735	1	11.4735	50
11.494	29	11.494	58	11.494	1	11.494	58
11.5145	58	11.5145	0	11.5145	2	11.5145	40
11.535	0	11.535	0	11.535	2	11.535	48
11.5555	29	11.5555	115	11.5555	5	11.5555	40
11.576	29	11.576	29	11.576	1	11.576	44
11.5964	29	11.5964	58	11.5964	0	11.5964	64
11.6169	58	11.6169	0	11.6169	0	11.6169	44
11.6374	0	11.6374	29	11.6374	4	11.6374	44
11.6579	0	11.6579	58	11.6579	1	11.6579	38
11.6784	29	11.6784	58	11.6784	1	11.6784	46
11.6989	29	11.6989	29	11.6989	1	11.6989	42
11.7194	0	11.7194	29	11.7194	3	11.7194	48
11.7398	0	11.7398	0	11.7398	6	11.7398	66
11.7603	29	11.7603	29	11.7603	2	11.7603	44
11.7808	0	11.7808	29	11.7808	2	11.7808	34
11.8013	58	11.8013	86	11.8013	1	11.8013	50
11.8218	29	11.8218	0	11.8218	6	11.8218	36
11.8423	29	11.8423	0	11.8423	3	11.8423	50
11.8628	29	11.8628	58	11.8628	6	11.8628	32
11.8832	0	11.8832	29	11.8832	2	11.8832	52
11.9037	58	11.9037	0	11.9037	1	11.9037	48
11.9242	0	11.9242	58	11.9242	3	11.9242	40
11.9447	29	11.9447	58	11.9447	2	11.9447	34
11.9652	29	11.9652	58	11.9652	4	11.9652	60
11.9857	58	11.9857	29	11.9857	7	11.9857	46
12.0062	29	12.0062	29	12.0062	2	12.0062	48
12.0266	29	12.0266	58	12.0266	6	12.0266	40
12.0471	0	12.0471	0	12.0471	7	12.0471	44
12.0676	144	12.0676	144	12.0676	5	12.0676	34
12.0881	29	12.0881	86	12.0881	6	12.0881	34
12.1086	29	12.1086	86	12.1086	7	12.1086	46
12.1291	0	12.1291	115	12.1291	8	12.1291	36
12.1496	202	12.1496	86	12.1496	14	12.1496	42
12.17	29	12.17	115	12.17	8	12.17	40
12.1905	29	12.1905	144	12.1905	10	12.1905	48
12.211	58	12.211	29	12.211	11	12.211	38
12.2315	115	12.2315	115	12.2315	27	12.2315	42
12.252	173	12.252	230	12.252	9	12.252	56
12.2725	144	12.2725	173	12.2725	24	12.2725	40
12.293	144	12.293	374	12.293	24	12.293	54
12.3134	259	12.3134	346	12.3134	24	12.3134	44
12.3339	115	12.3339	288	12.3339	24	12.3339	51
12.3544	230	12.3544	403	12.3544	19	12.3544	45
12.3749	259	12.3749	605	12.3749	21	12.3749	53
12.3954	173	12.3954	547	12.3954	10	12.3954	55
12.4159	115	12.4159	432	12.4159	17	12.4159	55
12.4364	144	12.4364	547	12.4364	13	12.4364	60
12.4568	230	12.4568	374	12.4568	10	12.4568	53
12.4773	144	12.4773	202	12.4773	13	12.4773	63
12.4978	86	12.4978	202	12.4978	10	12.4978	53
12.5183	173	12.5183	317	12.5183	9	12.5183	60
12.5388	29	12.5388	230	12.5388	9	12.5388	68
12.5593	144	12.5593	144	12.5593	9	12.5593	65
12.5798	58	12.5798	86	12.5798	2	12.5798	78
12.6003	0	12.6003	86	12.6003	1	12.6003	73
12.6207	29	12.6207	29	12.6207	5	12.6207	75
12.6412	29	12.6412	29	12.6412	1	12.6412	96
12.6617	58	12.6617	29	12.6617	2	12.6617	93
12.6822	29	12.6822	58	12.6822	3	12.6822	90
12.7027	29	12.7027	58	12.7027	1	12.7027	110
12.7232	29	12.7232	0	12.7232	0	12.7232	113
12.7437	0	12.7437	29	12.7437	0	12.7437	104
12.7641	0	12.7641	86	12.7641	3	12.7641	116
12.7846	58	12.7846	29	12.7846	1	12.7846	119
12.8051	0	12.8051	29	12.8051	1	12.8051	110
12.8256	58	12.8256	86	12.8256	0	12.8256	114
12.8461	0	12.8461	86	12.8461	2	12.8461	93
12.8666	0	12.8666	29	12.8666	1	12.8666	103
12.8871	86	12.8871	58	12.8871	0	12.8871	90
12.9075	0	12.9075	0	12.9075	0	12.9075	98
12.928	29	12.928	0	12.928	0	12.928	92
12.9485	29	12.9485	29	12.9485	3	12.9485	81
12.969	0	12.969	58	12.969	0	12.969	81
12.9895	115	12.9895	29	12.9895	1	12.9895	65
13.01	0	13.01	0	13.01	0	13.01	57
13.0305	29	13.0305	0	13.0305	2	13.0305	56
13.0509	29	13.0509	29	13.0509	0	13.0509	54
13.0714	0	13.0714	58	13.0714	3	13.0714	50
13.0919	0	13.0919	29	13.0919	0	13.0919	45
13.1124	29	13.1124	29	13.1124	3	13.1124	45
13.1329	0	13.1329	58	13.1329	0	13.1329	47
13.1534	29	13.1534	29	13.1534	1	13.1534	50
13.1738	115	13.1738	58	13.1738	1	13.1738	48
13.1943	29	13.1943	0	13.1943	2	13.1943	48
13.2148	86	13.2148	86	13.2148	3	13.2148	42
13.2353	29	13.2353	29	13.2353	2	13.2353	44
13.2558	0	13.2558	0	13.2558	2	13.2558	36
13.2763	0	13.2763	58	13.2763	1	13.2763	37
13.2968	86	13.2968	144	13.2968	0	13.2968	42
13.3172	29	13.3172	29	13.3172	3	13.3172	35
13.3377	29	13.3377	58	13.3377	0	13.3377	45
13.3582	58	13.3582	86	13.3582	0	13.3582	48
13.3787	29	13.3787	0	13.3787	1	13.3787	46
13.3992	29	13.3992	0	13.3992	2	13.3992	34
13.4197	115	13.4197	29	13.4197	0	13.4197	42
13.4402	29	13.4402	58	13.4402	1	13.4402	36
13.4606	86	13.4606	58	13.4606	3	13.4606	36
13.4811	29	13.4811	86	13.4811	6	13.4811	40
13.5016	58	13.5016	29	13.5016	2	13.5016	36
13.5221	0	13.5221	0	13.5221	3	13.5221	34
13.5426	58	13.5426	0	13.5426	0	13.5426	40
13.5631	86	13.5631	0	13.5631	1	13.5631	30
13.5836	29	13.5836	115	13.5836	2	13.5836	50
13.6041	0	13.6041	115	13.6041	1	13.6041	46
13.6245	0	13.6245	58	13.6245	1	13.6245	38
13.645	29	13.645	0	13.645	2	13.645	40
13.6655	29	13.6655	86	13.6655	2	13.6655	40
13.686	29	13.686	58	13.686	3	13.686	58
13.7065	86	13.7065	144	13.7065	1	13.7065	44
13.727	29	13.727	58	13.727	4	13.727	52
13.7475	29	13.7475	58	13.7475	6	13.7475	34
13.7679	58	13.7679	29	13.7679	5	13.7679	38
13.7884	29	13.7884	29	13.7884	6	13.7884	50
13.8089	115	13.8089	58	13.8089	6	13.8089	34
13.8294	58	13.8294	115	13.8294	1	13.8294	40
13.8499	173	13.8499	86	13.8499	0	13.8499	36
13.8704	29	13.8704	29	13.8704	3	13.8704	46
13.8909	173	13.8909	58	13.8909	4	13.8909	38
13.9113	115	13.9113	202	13.9113	2	13.9113	43
13.9318	115	13.9318	173	13.9318	3	13.9318	39
13.9523	86	13.9523	58	13.9523	3	13.9523	44
13.9728	0	13.9728	58	13.9728	0	13.9728	39
13.9933	29	13.9933	0	13.9933	1	13.9933	41
14.0138	29	14.0138	0	14.0138	4	14.0138	38
14.0343	58	14.0343	0	14.0343	1	14.0343	49
14.0547	29	14.0547	58	14.0547	3	14.0547	55
14.0752	29	14.0752	0	14.0752	0	14.0752	47
14.0957	0	14.0957	58	14.0957	1	14.0957	54
14.1162	0	14.1162	58	14.1162	0	14.1162	57
14.1367	29	14.1367	0	14.1367	0	14.1367	59
14.1572	0	14.1572	0	14.1572	2	14.1572	56
14.1777	0	14.1777	0	14.1777	0	14.1777	58
14.1981	0	14.1981	0	14.1981	1	14.1981	67
14.2186	0	14.2186	0	14.2186	0	14.2186	67
14.2391	58	14.2391	29	14.2391	1	14.2391	72
14.2596	29	14.2596	58	14.2596	3	14.2596	50
14.2801	0	14.2801	0	14.2801	0	14.2801	65
14.3006	0	14.3006	0	14.3006	0	14.3006	55
14.3211	0	14.3211	58	14.3211	1	14.3211	63
14.3415	0	14.3415	0	14.3415	0	14.3415	51
14.362	58	14.362	29	14.362	2	14.362	54
14.3825	0	14.3825	29	14.3825	0	14.3825	57
14.403	29	14.403	29	14.403	3	14.403	48
14.4235	0	14.4235	0	14.4235	2	14.4235	43
14.444	0	14.444	58	14.444	0	14.444	37
14.4645	29	14.4645	58	14.4645	1	14.4645	38
14.4849	29	14.4849	0	14.4849	2	14.4849	41
14.5054	0	14.5054	29	14.5054	0	14.5054	43
14.5259	58	14.5259	29	14.5259	0	14.5259	47
14.5464	58	14.5464	29	14.5464	1	14.5464	39
14.5669	0	14.5669	86	14.5669	1	14.5669	39
14.5874	29	14.5874	29	14.5874	0	14.5874	51
14.6079	0	14.6079	0	14.6079	1	14.6079	48
14.6283	29	14.6283	29	14.6283	0	14.6283	42
14.6488	0	14.6488	0	14.6488	2	14.6488	41
14.6693	29	14.6693	58	14.6693	0	14.6693	38
14.6898	0	14.6898	86	14.6898	0	14.6898	44
14.7103	29	14.7103	58	14.7103	0	14.7103	44
14.7308	0	14.7308	0	14.7308	0	14.7308	54
14.7513	86	14.7513	29	14.7513	0	14.7513	32
14.7718	0	14.7718	29	14.7718	2	14.7718	32
14.7922	29	14.7922	29	14.7922	1	14.7922	50
14.8127	58	14.8127	0	14.8127	3	14.8127	38
14.8332	0	14.8332	29	14.8332	2	14.8332	42
14.8537	0	14.8537	29	14.8537	3	14.8537	36
14.8742	0	14.8742	0	14.8742	4	14.8742	40
14.8947	0	14.8947	0	14.8947	6	14.8947	42
14.9152	0	14.9152	58	14.9152	3	14.9152	30
14.9356	29	14.9356	29	14.9356	1	14.9356	48
14.9561	29	14.9561	0	14.9561	1	14.9561	34
14.9766	0	14.9766	29	14.9766	3	14.9766	44
14.9971	29	14.9971	29	14.9971	5	14.9971	50
15.0176	29	15.0176	86	15.0176	1	15.0176	40
15.0381	29	15.0381	115	15.0381	1	15.0381	48
15.0586	29	15.0586	0	15.0586	1	15.0586	40
15.079	58	15.079	29	15.079	3	15.079	48
15.0995	0	15.0995	29	15.0995	1	15.0995	46
15.12	86	15.12	58	15.12	1	15.12	46
15.1405	29	15.1405	86	15.1405	2	15.1405	48
15.161	58	15.161	0	15.161	1	15.161	34
15.1815	58	15.1815	29	15.1815	0	15.1815	38
15.202	29	15.202	0	15.202	0	15.202	44
15.2224	29	15.2224	0	15.2224	2	15.2224	40
15.2429	29	15.2429	29	15.2429	0	15.2429	36
15.2634	0	15.2634	58	15.2634	0	15.2634	42
15.2839	29	15.2839	29	15.2839	2	15.2839	48
15.3044	0	15.3044	0	15.3044	0	15.3044	42
15.3249	0	15.3249	29	15.3249	1	15.3249	38
15.3453	0	15.3453	29	15.3453	1	15.3453	50
15.3658	29	15.3658	29	15.3658	0	15.3658	48
15.3863	29	15.3863	0	15.3863	0	15.3863	38
15.4068	58	15.4068	29	15.4068	3	15.4068	46
15.4273	0	15.4273	0	15.4273	2	15.4273	36
15.4478	58	15.4478	29	15.4478	1	15.4478	38
15.4683	0	15.4683	29	15.4683	1	15.4683	46
15.4887	0	15.4887	29	15.4887	2	15.4887	48
15.5092	0	15.5092	29	15.5092	1	15.5092	42
15.5297	29	15.5297	29	15.5297	1	15.5297	48
15.5502	29	15.5502	29	15.5502	1	15.5502	54
15.5707	0	15.5707	29	15.5707	0	15.5707	42
15.5912	29	15.5912	29	15.5912	3	15.5912	54
15.6117	0	15.6117	29	15.6117	1	15.6117	48
15.6321	58	15.6321	58	15.6321	2	15.6321	44
15.6526	29	15.6526	0	15.6526	0	15.6526	40
15.6731	0	15.6731	29	15.6731	0	15.6731	34
15.6936	0	15.6936	58	15.6936	3	15.6936	48
15.7141	0	15.7141	0	15.7141	0	15.7141	40
15.7346	0	15.7346	29	15.7346	0	15.7346	44
15.7551	0	15.7551	29	15.7551	2	15.7551	50
15.7756	29	15.7756	58	15.7756	1	15.7756	40
15.796	29	15.796	29	15.796	1	15.796	32
15.8165	29	15.8165	0	15.8165	0	15.8165	50
15.837	29	15.837	29	15.837	0	15.837	52
15.8575	29	15.8575	0	15.8575	3	15.8575	40
15.878	144	15.878	58	15.878	0	15.878	48
15.8985	0	15.8985	29	15.8985	1	15.8985	42
15.919	0	15.919	86	15.919	1	15.919	42
15.9394	58	15.9394	0	15.9394	1	15.9394	40
15.9599	29	15.9599	0	15.9599	2	15.9599	36
15.9804	58	15.9804	0	15.9804	2	15.9804	58
16.0009	29	16.0009	29	16.0009	0	16.0009	50
16.0214	0	16.0214	0	16.0214	1	16.0214	50
16.0419	0	16.0419	0	16.0419	0	16.0419	40
16.0623	0	16.0623	0	16.0623	1	16.0623	50
16.0828	58	16.0828	0	16.0828	2	16.0828	42
16.1033	58	16.1033	0	16.1033	1	16.1033	60
16.1238	58	16.1238	0	16.1238	1	16.1238	44
16.1443	58	16.1443	29	16.1443	2	16.1443	48
16.1648	29	16.1648	0	16.1648	3	16.1648	52
16.1853	58	16.1853	58	16.1853	1	16.1853	50
16.2058	0	16.2058	29	16.2058	4	16.2058	46
16.2262	0	16.2262	0	16.2262	0	16.2262	62
16.2467	0	16.2467	29	16.2467	2	16.2467	48
16.2672	0	16.2672	0	16.2672	3	16.2672	62
16.2877	0	16.2877	0	16.2877	3	16.2877	50
16.3082	58	16.3082	0	16.3082	1	16.3082	54
16.3287	29	16.3287	0	16.3287	2	16.3287	52
16.3492	0	16.3492	29	16.3492	0	16.3492	50
16.3696	58	16.3696	29	16.3696	0	16.3696	52
16.3901	0	16.3901	58	16.3901	3	16.3901	58
16.4106	0	16.4106	0	16.4106	0	16.4106	44
16.4311	29	16.4311	29	16.4311	0	16.4311	44
16.4516	0	16.4516	0	16.4516	2	16.4516	42
16.4721	29	16.4721	0	16.4721	0	16.4721	50
16.4926	29	16.4926	0	16.4926	1	16.4926	40
16.513	0	16.513	0	16.513	2	16.513	50
16.5335	0	16.5335	0	16.5335	2	16.5335	38
16.554	0	16.554	29	16.554	0	16.554	42
16.5745	0	16.5745	29	16.5745	2	16.5745	50
16.595	29	16.595	0	16.595	1	16.595	38
16.6155	58	16.6155	0	16.6155	0	16.6155	54
16.636	0	16.636	0	16.636	0	16.636	40
16.6564	0	16.6564	58	16.6564	0	16.6564	48
16.6769	29	16.6769	29	16.6769	1	16.6769	46
16.6974	29	16.6974	0	16.6974	0	16.6974	48
16.7179	29	16.7179	0	16.7179	2	16.7179	48
16.7384	29	16.7384	29	16.7384	2	16.7384	52
16.7589	0	16.7589	0	16.7589	1	16.7589	50
16.7794	0	16.7794	0	16.7794	4	16.7794	44
16.7998	29	16.7998	58	16.7998	0	16.7998	44
16.8203	0	16.8203	29	16.8203	0	16.8203	48
16.8408	29	16.8408	0	16.8408	1	16.8408	56
16.8613	29	16.8613	29	16.8613	3	16.8613	54
16.8818	0	16.8818	29	16.8818	1	16.8818	50
16.9023	29	16.9023	0	16.9023	1	16.9023	50
16.9228	0	16.9228	29	16.9228	1	16.9228	54
16.9432	58	16.9432	0	16.9432	2	16.9432	36
16.9637	58	16.9637	29	16.9637	1	16.9637	50
16.9842	0	16.9842	0	16.9842	2	16.9842	54
17.0047	58	17.0047	29	17.0047	3	17.0047	42
17.0252	29	17.0252	0	17.0252	0	17.0252	44
17.0457	0	17.0457	58	17.0457	1	17.0457	54
17.0662	86	17.0662	29	17.0662	1	17.0662	48
17.0866	29	17.0866	29	17.0866	2	17.0866	44
17.1071	29	17.1071	29	17.1071	1	17.1071	54
17.1276	29	17.1276	58	17.1276	0	17.1276	38
17.1481	0	17.1481	29	17.1481	1	17.1481	30
17.1686	0	17.1686	29	17.1686	0	17.1686	38
17.1891	86	17.1891	29	17.1891	1	17.1891	48
17.2096	29	17.2096	29	17.2096	0	17.2096	54
17.23	29	17.23	0	17.23	1	17.23	44
17.2505	29	17.2505	58	17.2505	1	17.2505	56
17.271	29	17.271	29	17.271	1	17.271	40
17.2915	58	17.2915	58	17.2915	5	17.2915	46
17.312	29	17.312	29	17.312	0	17.312	44
17.3325	0	17.3325	29	17.3325	1	17.3325	52
17.353	0	17.353	0	17.353	2	17.353	34
17.3734	0	17.3734	0	17.3734	3	17.3734	52
17.3939	29	17.3939	0	17.3939	2	17.3939	50
17.4144	0	17.4144	58	17.4144	3	17.4144	44
17.4349	0	17.4349	29	17.4349	2	17.4349	48
17.4554	0	17.4554	29	17.4554	3	17.4554	56
17.4759	0	17.4759	29	17.4759	0	17.4759	44
17.4964	29	17.4964	0	17.4964	2	17.4964	38
17.5169	29	17.5169	29	17.5169	3	17.5169	52
17.5373	0	17.5373	0	17.5373	1	17.5373	38
17.5578	58	17.5578	0	17.5578	3	17.5578	54
17.5783	29	17.5783	29	17.5783	1	17.5783	56
17.5988	0	17.5988	0	17.5988	2	17.5988	50
17.6193	29	17.6193	0	17.6193	6	17.6193	56
17.6398	115	17.6398	29	17.6398	3	17.6398	40
17.6603	29	17.6603	58	17.6603	4	17.6603	48
17.6807	0	17.6807	29	17.6807	4	17.6807	36
17.7012	29	17.7012	115	17.7012	4	17.7012	44
17.7217	58	17.7217	58	17.7217	5	17.7217	44
17.7422	29	17.7422	58	17.7422	2	17.7422	42
17.7627	29	17.7627	86	17.7627	1	17.7627	44
17.7832	0	17.7832	86	17.7832	6	17.7832	46
17.8037	58	17.8037	29	17.8037	1	17.8037	42
17.8241	86	17.8241	86	17.8241	3	17.8241	40
17.8446	58	17.8446	58	17.8446	3	17.8446	48
17.8651	0	17.8651	0	17.8651	1	17.8651	40
17.8856	0	17.8856	86	17.8856	3	17.8856	46
17.9061	0	17.9061	29	17.9061	1	17.9061	60
17.9266	86	17.9266	86	17.9266	3	17.9266	52
17.9471	29	17.9471	0	17.9471	1	17.9471	46
17.9675	0	17.9675	29	17.9675	1	17.9675	56
17.988	58	17.988	58	17.988	5	17.988	60
18.0085	0	18.0085	0	18.0085	4	18.0085	48
18.029	86	18.029	58	18.029	3	18.029	50
18.0495	0	18.0495	0	18.0495	1	18.0495	54
18.07	0	18.07	0	18.07	3	18.07	60
18.0905	0	18.0905	0	18.0905	1	18.0905	58
18.1109	29	18.1109	0	18.1109	1	18.1109	64
18.1314	29	18.1314	58	18.1314	1	18.1314	50
18.1519	86	18.1519	29	18.1519	2	18.1519	72
18.1724	0	18.1724	86	18.1724	2	18.1724	40
18.1929	0	18.1929	0	18.1929	0	18.1929	72
18.2134	58	18.2134	58	18.2134	0	18.2134	60
18.2339	29	18.2339	0	18.2339	2	18.2339	50
18.2543	115	18.2543	0	18.2543	2	18.2543	58
18.2748	58	18.2748	0	18.2748	2	18.2748	60
18.2953	86	18.2953	0	18.2953	2	18.2953	68
18.3158	29	18.3158	29	18.3158	1	18.3158	72
18.3363	29	18.3363	29	18.3363	1	18.3363	52
18.3568	0	18.3568	29	18.3568	0	18.3568	48
18.3773	0	18.3773	0	18.3773	5	18.3773	46
18.3977	29	18.3977	29	18.3977	1	18.3977	50
18.4182	86	18.4182	29	18.4182	1	18.4182	60
18.4387	0	18.4387	0	18.4387	3	18.4387	48
18.4592	29	18.4592	0	18.4592	2	18.4592	64
18.4797	0	18.4797	0	18.4797	1	18.4797	72
18.5002	58	18.5002	0	18.5002	2	18.5002	66
18.5206	29	18.5206	0	18.5206	4	18.5206	54
18.5411	29	18.5411	0	18.5411	1	18.5411	56
18.5616	0	18.5616	0	18.5616	1	18.5616	44
18.5821	0	18.5821	29	18.5821	3	18.5821	62
18.6026	58	18.6026	0	18.6026	2	18.6026	52
18.6231	29	18.6231	58	18.6231	6	18.6231	42
18.6436	29	18.6436	58	18.6436	3	18.6436	48
18.664	58	18.664	58	18.664	5	18.664	58
18.6845	0	18.6845	0	18.6845	4	18.6845	66
18.705	0	18.705	29	18.705	4	18.705	58
18.7255	29	18.7255	29	18.7255	6	18.7255	64
18.746	29	18.746	0	18.746	3	18.746	50
18.7665	29	18.7665	29	18.7665	1	18.7665	58
18.787	86	18.787	29	18.787	3	18.787	54
18.8075	58	18.8075	86	18.8075	0	18.8075	78
18.8279	58	18.8279	58	18.8279	4	18.8279	70
18.8484	29	18.8484	29	18.8484	1	18.8484	50
18.8689	58	18.8689	0	18.8689	4	18.8689	46
18.8894	29	18.8894	29	18.8894	2	18.8894	52
18.9099	0	18.9099	0	18.9099	3	18.9099	58
18.9304	0	18.9304	29	18.9304	0	18.9304	44
18.9509	86	18.9509	58	18.9509	3	18.9509	62
18.9713	0	18.9713	29	18.9713	2	18.9713	54
18.9918	29	18.9918	29	18.9918	3	18.9918	42
19.0123	86	19.0123	29	19.0123	2	19.0123	60
19.0328	0	19.0328	29	19.0328	5	19.0328	62
19.0533	0	19.0533	0	19.0533	2	19.0533	54
19.0738	29	19.0738	0	19.0738	6	19.0738	66
19.0943	58	19.0943	29	19.0943	1	19.0943	64
19.1147	0	19.1147	0	19.1147	2	19.1147	70
19.1352	29	19.1352	0	19.1352	2	19.1352	64
19.1557	0	19.1557	86	19.1557	3	19.1557	64
19.1762	86	19.1762	0	19.1762	2	19.1762	64
19.1967	58	19.1967	29	19.1967	2	19.1967	62
19.2172	29	19.2172	29	19.2172	0	19.2172	74
19.2377	86	19.2377	29	19.2377	1	19.2377	70
19.2581	86	19.2581	58	19.2581	1	19.2581	58
19.2786	86	19.2786	0	19.2786	3	19.2786	66
19.2991	29	19.2991	29	19.2991	2	19.2991	62
19.3196	115	19.3196	58	19.3196	0	19.3196	70
19.3401	58	19.3401	0	19.3401	3	19.3401	62
19.3606	29	19.3606	58	19.3606	3	19.3606	64
19.3811	86	19.3811	58	19.3811	2	19.3811	82
19.4016	58	19.4016	29	19.4016	1	19.4016	58
19.422	29	19.422	29	19.422	0	19.422	70
19.4425	58	19.4425	29	19.4425	4	19.4425	50
19.463	58	19.463	29	19.463	1	19.463	50
19.4835	29	19.4835	58	19.4835	4	19.4835	62
19.504	58	19.504	58	19.504	1	19.504	60
19.5245	86	19.5245	58	19.5245	2	19.5245	60
19.545	0	19.545	58	19.545	5	19.545	50
19.5654	58	19.5654	29	19.5654	2	19.5654	48
19.5859	29	19.5859	58	19.5859	5	19.5859	48
19.6064	86	19.6064	58	19.6064	8	19.6064	52
19.6269	29	19.6269	29	19.6269	5	19.6269	52
19.6474	115	19.6474	144	19.6474	8	19.6474	66
19.6679	202	19.6679	0	19.6679	5	19.6679	70
19.6883	86	19.6883	58	19.6883	5	19.6883	52
19.7088	115	19.7088	58	19.7088	6	19.7088	52
19.7293	86	19.7293	58	19.7293	7	19.7293	56
19.7498	115	19.7498	115	19.7498	9	19.7498	52
19.7703	144	19.7703	0	19.7703	0	19.7703	62
19.7908	144	19.7908	0	19.7908	7	19.7908	58
19.8113	86	19.8113	29	19.8113	11	19.8113	58
19.8317	173	19.8317	115	19.8317	9	19.8317	54
19.8522	115	19.8522	144	19.8522	12	19.8522	52
19.8727	202	19.8727	86	19.8727	11	19.8727	60
19.8932	86	19.8932	144	19.8932	8	19.8932	52
19.9137	58	19.9137	144	19.9137	3	19.9137	62
19.9342	202	19.9342	86	19.9342	5	19.9342	60
19.9547	144	19.9547	29	19.9547	1	19.9547	54
19.9751	29	19.9751	86	19.9751	6	19.9751	72
19.9956	86	19.9956	86	19.9956	6	19.9956	72
20.0161	115	20.0161	0	20.0161	2	20.0161	72
20.0366	230	20.0366	0	20.0366	5	20.0366	78
20.0571	0	20.0571	29	20.0571	1	20.0571	70
20.0776	115	20.0776	58	20.0776	3	20.0776	68
20.0981	58	20.0981	29	20.0981	3	20.0981	80
20.1185	29	20.1185	29	20.1185	3	20.1185	60
20.139	86	20.139	58	20.139	4	20.139	62
20.1595	86	20.1595	0	20.1595	3	20.1595	62
20.18	202	20.18	29	20.18	4	20.18	80
20.2005	144	20.2005	86	20.2005	3	20.2005	92
20.221	86	20.221	58	20.221	7	20.221	82
20.2415	86	20.2415	0	20.2415	6	20.2415	94
20.2619	0	20.2619	86	20.2619	10	20.2619	76
20.2824	115	20.2824	29	20.2824	10	20.2824	70
20.3029	173	20.3029	58	20.3029	5	20.3029	84
20.3234	86	20.3234	86	20.3234	5	20.3234	82
20.3439	58	20.3439	202	20.3439	9	20.3439	82
20.3644	144	20.3644	115	20.3644	5	20.3644	70
20.3849	86	20.3849	173	20.3849	10	20.3849	78
20.4053	144	20.4053	58	20.4053	8	20.4053	80
20.4258	115	20.4258	29	20.4258	7	20.4258	90
20.4463	202	20.4463	144	20.4463	2	20.4463	90
20.4668	29	20.4668	86	20.4668	4	20.4668	74
20.4873	173	20.4873	115	20.4873	2	20.4873	78
20.5078	58	20.5078	58	20.5078	3	20.5078	72
20.5283	115	20.5283	58	20.5283	6	20.5283	88
20.5487	144	20.5487	115	20.5487	6	20.5487	72
20.5692	29	20.5692	58	20.5692	5	20.5692	60
20.5897	202	20.5897	29	20.5897	6	20.5897	64
20.6102	29	20.6102	115	20.6102	8	20.6102	50
20.6307	29	20.6307	29	20.6307	6	20.6307	68
20.6512	29	20.6512	29	20.6512	2	20.6512	84
20.6717	230	20.6717	58	20.6717	6	20.6717	66
20.6922	144	20.6922	115	20.6922	9	20.6922	74
20.7126	115	20.7126	58	20.7126	9	20.7126	66
20.7331	259	20.7331	173	20.7331	14	20.7331	82
20.7536	259	20.7536	173	20.7536	23	20.7536	70
20.7741	259	20.7741	230	20.7741	29	20.7741	68
20.7946	403	20.7946	173	20.7946	32	20.7946	58
20.8151	547	20.8151	317	20.8151	43	20.8151	68
20.8356	662	20.8356	317	20.8356	31	20.8356	66
20.856	691	20.856	259	20.856	18	20.856	64
20.8765	864	20.8765	374	20.8765	13	20.8765	72
20.897	634	20.897	576	20.897	14	20.897	76
20.9175	403	20.9175	518	20.9175	3	20.9175	66
20.938	317	20.938	490	20.938	10	20.938	70
20.9585	317	20.9585	202	20.9585	13	20.9585	78
20.979	173	20.979	230	20.979	8	20.979	60
20.9994	144	20.9994	346	20.9994	5	20.9994	62
21.0199	58	21.0199	86	21.0199	2	21.0199	76
21.0404	115	21.0404	144	21.0404	7	21.0404	72
21.0609	115	21.0609	259	21.0609	0	21.0609	86
21.0814	144	21.0814	144	21.0814	3	21.0814	80
21.1019	86	21.1019	115	21.1019	3	21.1019	76
21.1224	115	21.1224	115	21.1224	4	21.1224	84
21.1428	115	21.1428	29	21.1428	7	21.1428	82
21.1633	144	21.1633	58	21.1633	5	21.1633	82
21.1838	58	21.1838	86	21.1838	4	21.1838	92
21.2043	115	21.2043	29	21.2043	7	21.2043	86
21.2248	115	21.2248	86	21.2248	1	21.2248	80
21.2453	144	21.2453	58	21.2453	6	21.2453	86
21.2658	86	21.2658	0	21.2658	3	21.2658	134
21.2862	29	21.2862	86	21.2862	4	21.2862	108
21.3067	58	21.3067	173	21.3067	10	21.3067	136
21.3272	144	21.3272	115	21.3272	2	21.3272	166
21.3477	58	21.3477	144	21.3477	2	21.3477	178
21.3682	115	21.3682	58	21.3682	1	21.3682	178
21.3887	86	21.3887	115	21.3887	6	21.3887	210
21.4092	86	21.4092	144	21.4092	3	21.4092	234
21.4296	173	21.4296	0	21.4296	3	21.4296	264
21.4501	144	21.4501	58	21.4501	4	21.4501	270
21.4706	144	21.4706	115	21.4706	4	21.4706	236
21.4911	58	21.4911	29	21.4911	6	21.4911	220
21.5116	29	21.5116	86	21.5116	2	21.5116	186
21.5321	86	21.5321	202	21.5321	10	21.5321	140
21.5526	86	21.5526	173	21.5526	1	21.5526	116
21.573	29	21.573	86	21.573	1	21.573	90
21.5935	29	21.5935	58	21.5935	2	21.5935	100
21.614	144	21.614	58	21.614	4	21.614	118
21.6345	144	21.6345	115	21.6345	1	21.6345	102
21.655	86	21.655	58	21.655	1	21.655	90
21.6755	144	21.6755	86	21.6755	0	21.6755	94
21.696	58	21.696	29	21.696	2	21.696	76
21.7164	58	21.7164	58	21.7164	3	21.7164	60
21.7369	173	21.7369	58	21.7369	4	21.7369	78
21.7574	58	21.7574	86	21.7574	2	21.7574	74
21.7779	58	21.7779	0	21.7779	0	21.7779	56
21.7984	0	21.7984	86	21.7984	2	21.7984	64
21.8189	29	21.8189	29	21.8189	2	21.8189	80
21.8394	115	21.8394	115	21.8394	2	21.8394	68
21.8599	86	21.8599	29	21.8599	2	21.8599	72
21.8803	86	21.8803	86	21.8803	7	21.8803	82
21.9008	86	21.9008	86	21.9008	5	21.9008	66
21.9213	58	21.9213	58	21.9213	4	21.9213	72
21.9418	86	21.9418	58	21.9418	5	21.9418	68
21.9623	58	21.9623	144	21.9623	9	21.9623	58
21.9828	346	21.9828	86	21.9828	12	21.9828	74
22.0033	259	22.0033	173	22.0033	11	22.0033	88
22.0237	259	22.0237	230	22.0237	7	22.0237	72
22.0442	288	22.0442	115	22.0442	6	22.0442	66
22.0647	374	22.0647	144	22.0647	3	22.0647	54
22.0852	317	22.0852	202	22.0852	9	22.0852	66
22.1057	288	22.1057	432	22.1057	2	22.1057	64
22.1262	0	22.1262	288	22.1262	3	22.1262	62
22.1467	173	22.1467	144	22.1467	2	22.1467	74
22.1671	0	22.1671	58	22.1671	2	22.1671	76
22.1876	144	22.1876	58	22.1876	1	22.1876	68
22.2081	58	22.2081	86	22.2081	4	22.2081	60
22.2286	29	22.2286	29	22.2286	1	22.2286	74
22.2491	86	22.2491	29	22.2491	1	22.2491	92
22.2696	86	22.2696	29	22.2696	2	22.2696	82
22.2901	0	22.2901	29	22.2901	3	22.2901	78
22.3105	0	22.3105	58	22.3105	1	22.3105	70
22.331	86	22.331	86	22.331	4	22.331	78
22.3515	58	22.3515	29	22.3515	6	22.3515	66
22.372	115	22.372	58	22.372	2	22.372	70
22.3925	86	22.3925	29	22.3925	1	22.3925	78
22.413	86	22.413	0	22.413	1	22.413	80
22.4335	0	22.4335	86	22.4335	2	22.4335	76
22.4539	29	22.4539	29	22.4539	5	22.4539	84
22.4744	58	22.4744	29	22.4744	2	22.4744	72
22.4949	29	22.4949	0	22.4949	7	22.4949	100
22.5154	86	22.5154	29	22.5154	1	22.5154	108
22.5359	29	22.5359	29	22.5359	2	22.5359	102
22.5564	29	22.5564	29	22.5564	1	22.5564	94
22.5769	58	22.5769	115	22.5769	2	22.5769	102
22.5973	58	22.5973	58	22.5973	7	22.5973	132
22.6178	58	22.6178	58	22.6178	4	22.6178	144
22.6383	58	22.6383	86	22.6383	2	22.6383	144
22.6588	29	22.6588	29	22.6588	2	22.6588	166
22.6793	86	22.6793	29	22.6793	2	22.6793	122
22.6998	0	22.6998	58	22.6998	1	22.6998	124
22.7203	86	22.7203	29	22.7203	0	22.7203	98
22.7407	58	22.7407	0	22.7407	3	22.7407	92
22.7612	86	22.7612	0	22.7612	2	22.7612	90
22.7817	29	22.7817	58	22.7817	3	22.7817	88
22.8022	58	22.8022	58	22.8022	4	22.8022	66
22.8227	58	22.8227	58	22.8227	4	22.8227	82
22.8432	58	22.8432	86	22.8432	5	22.8432	68
22.8636	0	22.8636	29	22.8636	8	22.8636	92
22.8841	144	22.8841	86	22.8841	4	22.8841	70
22.9046	29	22.9046	29	22.9046	7	22.9046	80
22.9251	0	22.9251	144	22.9251	10	22.9251	68
22.9456	86	22.9456	115	22.9456	8	22.9456	86
22.9661	29	22.9661	259	22.9661	4	22.9661	62
22.9866	58	22.9866	259	22.9866	3	22.9866	94
23.007	29	23.007	230	23.007	7	23.007	86
23.0275	86	23.0275	317	23.0275	4	23.0275	64
23.048	202	23.048	230	23.048	3	23.048	78
23.0685	58	23.0685	288	23.0685	4	23.0685	76
23.089	58	23.089	144	23.089	1	23.089	74
23.1095	58	23.1095	86	23.1095	5	23.1095	80
23.13	86	23.13	202	23.13	3	23.13	80
23.1505	115	23.1505	58	23.1505	2	23.1505	70
23.1709	58	23.1709	115	23.1709	4	23.1709	74
23.1914	86	23.1914	29	23.1914	3	23.1914	86
23.2119	144	23.2119	86	23.2119	3	23.2119	58
23.2324	115	23.2324	115	23.2324	2	23.2324	78
23.2529	86	23.2529	86	23.2529	3	23.2529	70
23.2734	58	23.2734	86	23.2734	4	23.2734	82
23.2939	29	23.2939	144	23.2939	2	23.2939	100
23.3143	115	23.3143	115	23.3143	5	23.3143	74
23.3348	173	23.3348	115	23.3348	4	23.3348	96
23.3553	144	23.3553	58	23.3553	3	23.3553	94
23.3758	115	23.3758	86	23.3758	4	23.3758	72
23.3963	0	23.3963	115	23.3963	8	23.3963	82
23.4168	86	23.4168	144	23.4168	4	23.4168	88
23.4373	173	23.4373	29	23.4373	4	23.4373	96
23.4577	86	23.4577	115	23.4577	7	23.4577	84
23.4782	115	23.4782	115	23.4782	3	23.4782	94
23.4987	58	23.4987	58	23.4987	13	23.4987	88
23.5192	58	23.5192	58	23.5192	11	23.5192	120
23.5397	115	23.5397	230	23.5397	10	23.5397	104
23.5602	144	23.5602	86	23.5602	12	23.5602	94
23.5807	173	23.5807	115	23.5807	10	23.5807	114
23.6011	115	23.6011	173	23.6011	9	23.6011	112
23.6216	230	23.6216	115	23.6216	2	23.6216	108
23.6421	259	23.6421	115	23.6421	5	23.6421	96
23.6626	173	23.6626	86	23.6626	7	23.6626	102
23.6831	86	23.6831	144	23.6831	4	23.6831	100
23.7036	144	23.7036	144	23.7036	7	23.7036	100
23.7241	0	23.7241	58	23.7241	6	23.7241	104
23.7445	86	23.7445	29	23.7445	4	23.7445	92
23.765	0	23.765	202	23.765	5	23.765	72
23.7855	86	23.7855	115	23.7855	2	23.7855	92
23.806	86	23.806	58	23.806	4	23.806	84
23.8265	86	23.8265	29	23.8265	3	23.8265	86
23.847	58	23.847	115	23.847	3	23.847	94
23.8675	86	23.8675	173	23.8675	5	23.8675	90
23.888	58	23.888	29	23.888	1	23.888	84
23.9084	173	23.9084	0	23.9084	5	23.9084	86
23.9289	115	23.9289	173	23.9289	2	23.9289	82
23.9494	58	23.9494	29	23.9494	2	23.9494	88
23.9699	29	23.9699	29	23.9699	2	23.9699	76
23.9904	115	23.9904	0	23.9904	5	23.9904	79
24.0109	173	24.0109	0	24.0109	7	24.0109	87
24.0313	29	24.0313	173	24.0313	3	24.0313	93
24.0518	29	24.0518	58	24.0518	9	24.0518	106
24.0723	29	24.0723	58	24.0723	2	24.0723	118
24.0928	86	24.0928	29	24.0928	6	24.0928	116
24.1133	58	24.1133	86	24.1133	12	24.1133	117
24.1338	115	24.1338	173	24.1338	10	24.1338	137
24.1543	115	24.1543	202	24.1543	12	24.1543	118
24.1747	144	24.1747	86	24.1747	6	24.1747	122
24.1952	86	24.1952	86	24.1952	5	24.1952	109
24.2157	115	24.2157	144	24.2157	13	24.2157	109
24.2362	144	24.2362	173	24.2362	10	24.2362	127
24.2567	259	24.2567	403	24.2567	3	24.2567	114
24.2772	259	24.2772	173	24.2772	7	24.2772	94
24.2977	144	24.2977	317	24.2977	4	24.2977	130
24.3181	403	24.3181	115	24.3181	4	24.3181	112
24.3386	115	24.3386	173	24.3386	4	24.3386	108
24.3591	144	24.3591	144	24.3591	7	24.3591	122
24.3796	144	24.3796	115	24.3796	5	24.3796	86
24.4001	173	24.4001	115	24.4001	3	24.4001	90
24.4206	115	24.4206	144	24.4206	3	24.4206	86
24.4411	58	24.4411	0	24.4411	4	24.4411	100
24.4615	115	24.4615	115	24.4615	4	24.4615	86
24.482	115	24.482	115	24.482	1	24.482	100
24.5025	0	24.5025	144	24.5025	1	24.5025	80
24.523	86	24.523	115	24.523	5	24.523	82
24.5435	0	24.5435	86	24.5435	3	24.5435	84
24.564	58	24.564	115	24.564	3	24.564	96
24.5845	58	24.5845	29	24.5845	3	24.5845	78
24.6049	144	24.6049	86	24.6049	4	24.6049	90
24.6254	115	24.6254	0	24.6254	3	24.6254	86
24.6459	29	24.6459	144	24.6459	11	24.6459	88
24.6664	29	24.6664	86	24.6664	6	24.6664	100
24.6869	115	24.6869	144	24.6869	7	24.6869	102
24.7074	86	24.7074	115	24.7074	13	24.7074	110
24.7279	58	24.7279	29	24.7279	6	24.7279	117
24.7483	0	24.7483	86	24.7483	9	24.7483	132
24.7688	86	24.7688	86	24.7688	14	24.7688	128
24.7893	86	24.7893	58	24.7893	9	24.7893	137
24.8098	144	24.8098	173	24.8098	11	24.8098	151
24.8303	115	24.8303	230	24.8303	25	24.8303	150
24.8508	115	24.8508	230	24.8508	14	24.8508	151
24.8713	173	24.8713	144	24.8713	12	24.8713	140
24.8917	173	24.8917	374	24.8917	14	24.8917	122
24.9122	202	24.9122	259	24.9122	9	24.9122	138
24.9327	29	24.9327	403	24.9327	8	24.9327	128
24.9532	58	24.9532	374	24.9532	8	24.9532	127
24.9737	173	24.9737	202	24.9737	4	24.9737	107
24.9942	86	24.9942	173	24.9942	9	24.9942	108
25.0147	115	25.0147	288	25.0147	8	25.0147	96
25.0352	58	25.0352	173	25.0352	4	25.0352	84
25.0556	0	25.0556	58	25.0556	12	25.0556	98
25.0761	58	25.0761	144	25.0761	7	25.0761	102
25.0966	86	25.0966	58	25.0966	13	25.0966	98
25.1171	173	25.1171	86	25.1171	9	25.1171	74
25.1376	29	25.1376	86	25.1376	6	25.1376	78
25.1581	86	25.1581	144	25.1581	13	25.1581	92
25.1786	58	25.1786	86	25.1786	9	25.1786	96
25.199	115	25.199	0	25.199	9	25.199	94
25.2195	230	25.2195	144	25.2195	6	25.2195	86
25.24	173	25.24	58	25.24	5	25.24	100
25.2605	144	25.2605	86	25.2605	8	25.2605	90
25.281	58	25.281	58	25.281	7	25.281	84
25.3015	0	25.3015	202	25.3015	10	25.3015	96
25.322	144	25.322	173	25.322	5	25.322	84
25.3424	86	25.3424	144	25.3424	6	25.3424	68
25.3629	115	25.3629	115	25.3629	8	25.3629	92
25.3834	115	25.3834	144	25.3834	5	25.3834	104
25.4039	58	25.4039	115	25.4039	4	25.4039	86
25.4244	115	25.4244	58	25.4244	8	25.4244	84
25.4449	86	25.4449	86	25.4449	7	25.4449	98
25.4654	173	25.4654	202	25.4654	4	25.4654	90
25.4858	144	25.4858	58	25.4858	2	25.4858	104
25.5063	115	25.5063	58	25.5063	3	25.5063	93
25.5268	115	25.5268	115	25.5268	8	25.5268	111
25.5473	115	25.5473	115	25.5473	7	25.5473	109
25.5678	86	25.5678	144	25.5678	7	25.5678	105
25.5883	115	25.5883	173	25.5883	8	25.5883	121
25.6088	115	25.6088	115	25.6088	5	25.6088	108
25.6292	115	25.6292	173	25.6292	6	25.6292	102
25.6497	173	25.6497	173	25.6497	5	25.6497	119
25.6702	86	25.6702	29	25.6702	3	25.6702	117
25.6907	58	25.6907	86	25.6907	4	25.6907	102
25.7112	58	25.7112	173	25.7112	6	25.7112	107
25.7317	86	25.7317	29	25.7317	5	25.7317	94
25.7522	86	25.7522	29	25.7522	6	25.7522	96
25.7726	115	25.7726	29	25.7726	2	25.7726	101
25.7931	86	25.7931	115	25.7931	5	25.7931	91
25.8136	0	25.8136	58	25.8136	5	25.8136	87
25.8341	0	25.8341	58	25.8341	4	25.8341	120
25.8546	0	25.8546	0	25.8546	4	25.8546	94
25.8751	29	25.8751	29	25.8751	3	25.8751	108
25.8956	58	25.8956	58	25.8956	1	25.8956	114
25.916	58	25.916	58	25.916	6	25.916	106
25.9365	58	25.9365	0	25.9365	3	25.9365	103
25.957	58	25.957	0	25.957	6	25.957	118
25.9775	230	25.9775	58	25.9775	8	25.9775	104
25.998	58	25.998	0	25.998	3	25.998	124
26.0185	58	26.0185	58	26.0185	3	26.0185	128
26.039	144	26.039	29	26.039	3	26.039	118
26.0594	86	26.0594	115	26.0594	6	26.0594	123
26.0799	58	26.0799	58	26.0799	2	26.0799	124
26.1004	58	26.1004	0	26.1004	5	26.1004	131
26.1209	29	26.1209	29	26.1209	9	26.1209	125
26.1414	230	26.1414	29	26.1414	1	26.1414	109
26.1619	29	26.1619	0	26.1619	4	26.1619	114
26.1824	29	26.1824	115	26.1824	2	26.1824	106
26.2028	0	26.2028	29	26.2028	3	26.2028	101
26.2233	58	26.2233	115	26.2233	1	26.2233	124
26.2438	0	26.2438	0	26.2438	3	26.2438	124
26.2643	115	26.2643	115	26.2643	2	26.2643	130
26.2848	115	26.2848	29	26.2848	5	26.2848	102
26.3053	86	26.3053	29	26.3053	9	26.3053	130
26.3258	58	26.3258	202	26.3258	7	26.3258	114
26.3463	86	26.3463	58	26.3463	16	26.3463	116
26.3667	173	26.3667	29	26.3667	10	26.3667	110
26.3872	288	26.3872	173	26.3872	7	26.3872	124
26.4077	144	26.4077	86	26.4077	6	26.4077	82
26.4282	144	26.4282	144	26.4282	14	26.4282	98
26.4487	403	26.4487	288	26.4487	21	26.4487	82
26.4692	173	26.4692	202	26.4692	30	26.4692	106
26.4897	374	26.4897	202	26.4897	29	26.4897	86
26.5101	259	26.5101	403	26.5101	60	26.5101	84
26.5306	403	26.5306	288	26.5306	101	26.5306	112
26.5511	749	26.5511	403	26.5511	133	26.5511	102
26.5716	720	26.5716	979	26.5716	135	26.5716	102
26.5921	1498	26.5921	1008	26.5921	191	26.5921	106
26.6126	2678	26.6126	1642	26.6126	183	26.6126	128
26.6331	2678	26.6331	1872	26.6331	126	26.6331	104
26.6535	2477	26.6535	2362	26.6535	98	26.6535	102
26.674	2563	26.674	2621	26.674	79	26.674	104
26.6945	2448	26.6945	2563	26.6945	48	26.6945	106
26.715	1584	26.715	1382	26.715	31	26.715	96
26.7355	1210	26.7355	1498	26.7355	15	26.7355	100
26.756	720	26.756	1123	26.756	17	26.756	100
26.7765	662	26.7765	691	26.7765	18	26.7765	108
26.7969	374	26.7969	374	26.7969	10	26.7969	118
26.8174	346	26.8174	432	26.8174	8	26.8174	126
26.8379	173	26.8379	230	26.8379	11	26.8379	122
26.8584	288	26.8584	288	26.8584	7	26.8584	136
26.8789	259	26.8789	144	26.8789	7	26.8789	124
26.8994	144	26.8994	115	26.8994	7	26.8994	128
26.9199	86	26.9199	173	26.9199	3	26.9199	126
26.9403	144	26.9403	115	26.9403	6	26.9403	150
26.9608	173	26.9608	173	26.9608	9	26.9608	146
26.9813	230	26.9813	115	26.9813	2	26.9813	160
27.0018	173	27.0018	58	27.0018	4	27.0018	146
27.0223	58	27.0223	29	27.0223	4	27.0223	176
27.0428	86	27.0428	29	27.0428	9	27.0428	182
27.0633	115	27.0633	29	27.0633	2	27.0633	200
27.0837	115	27.0837	144	27.0837	7	27.0837	200
27.1042	29	27.1042	86	27.1042	4	27.1042	218
27.1247	115	27.1247	115	27.1247	4	27.1247	260
27.1452	29	27.1452	86	27.1452	0	27.1452	284
27.1657	173	27.1657	144	27.1657	5	27.1657	324
27.1862	29	27.1862	58	27.1862	4	27.1862	388
27.2066	58	27.2066	58	27.2066	4	27.2066	494
27.2271	29	27.2271	115	27.2271	5	27.2271	794
27.2476	173	27.2476	144	27.2476	5	27.2476	1166
27.2681	144	27.2681	29	27.2681	3	27.2681	1522
27.2886	29	27.2886	86	27.2886	7	27.2886	1724
27.3091	86	27.3091	0	27.3091	3	27.3091	1900
27.3296	115	27.3296	58	27.3296	4	27.3296	1862
27.35	29	27.35	29	27.35	10	27.35	1806
27.3705	115	27.3705	115	27.3705	5	27.3705	1514
27.391	58	27.391	86	27.391	7	27.391	1256
27.4115	144	27.4115	115	27.4115	5	27.4115	986
27.432	58	27.432	58	27.432	12	27.432	694
27.4525	58	27.4525	86	27.4525	16	27.4525	446
27.473	288	27.473	173	27.473	2	27.473	366
27.4934	0	27.4934	173	27.4934	9	27.4934	272
27.5139	29	27.5139	202	27.5139	12	27.5139	222
27.5344	288	27.5344	86	27.5344	10	27.5344	182
27.5549	144	27.5549	144	27.5549	4	27.5549	190
27.5754	29	27.5754	230	27.5754	5	27.5754	156
27.5959	115	27.5959	173	27.5959	10	27.5959	154
27.6164	173	27.6164	115	27.6164	10	27.6164	136
27.6368	144	27.6368	86	27.6368	14	27.6368	144
27.6573	230	27.6573	86	27.6573	17	27.6573	134
27.6778	86	27.6778	86	27.6778	16	27.6778	154
27.6983	461	27.6983	144	27.6983	17	27.6983	126
27.7188	230	27.7188	173	27.7188	6	27.7188	136
27.7393	230	27.7393	230	27.7393	10	27.7393	138
27.7598	202	27.7598	259	27.7598	6	27.7598	128
27.7802	144	27.7802	230	27.7802	9	27.7802	152
27.8007	259	27.8007	374	27.8007	24	27.8007	118
27.8212	202	27.8212	374	27.8212	35	27.8212	116
27.8417	230	27.8417	374	27.8417	31	27.8417	108
27.8622	202	27.8622	317	27.8622	46	27.8622	104
27.8827	202	27.8827	720	27.8827	39	27.8827	110
27.9032	634	27.9032	1354	27.9032	45	27.9032	112
27.9237	374	27.9237	1584	27.9237	32	27.9237	140
27.9441	547	27.9441	1440	27.9441	22	27.9441	124
27.9646	518	27.9646	1555	27.9646	17	27.9646	114
27.9851	518	27.9851	1498	27.9851	15	27.9851	122
28.0056	432	28.0056	864	28.0056	16	28.0056	130
28.0261	317	28.0261	893	28.0261	9	28.0261	129
28.0466	230	28.0466	576	28.0466	7	28.0466	125
28.0671	403	28.0671	374	28.0671	5	28.0671	124
28.0875	144	28.0875	403	28.0875	13	28.0875	119
28.108	173	28.108	288	28.108	12	28.108	116
28.1285	173	28.1285	202	28.1285	7	28.1285	115
28.149	259	28.149	86	28.149	8	28.149	111
28.1695	259	28.1695	144	28.1695	8	28.1695	105
28.19	259	28.19	115	28.19	5	28.19	115
28.2105	173	28.2105	144	28.2105	7	28.2105	114
28.2309	317	28.2309	115	28.2309	6	28.2309	122
28.2514	173	28.2514	0	28.2514	5	28.2514	137
28.2719	259	28.2719	86	28.2719	8	28.2719	131
28.2924	58	28.2924	86	28.2924	4	28.2924	156
28.3129	0	28.3129	144	28.3129	2	28.3129	180
28.3334	86	28.3334	29	28.3334	2	28.3334	162
28.3539	86	28.3539	86	28.3539	5	28.3539	180
28.3743	86	28.3743	86	28.3743	5	28.3743	172
28.3948	29	28.3948	86	28.3948	3	28.3948	152
28.4153	86	28.4153	0	28.4153	4	28.4153	150
28.4358	86	28.4358	29	28.4358	2	28.4358	160
28.4563	86	28.4563	29	28.4563	3	28.4563	160
28.4768	29	28.4768	0	28.4768	4	28.4768	130
28.4973	115	28.4973	58	28.4973	5	28.4973	204
28.5177	58	28.5177	58	28.5177	1	28.5177	188
28.5382	58	28.5382	0	28.5382	1	28.5382	234
28.5587	0	28.5587	58	28.5587	3	28.5587	234
28.5792	86	28.5792	0	28.5792	1	28.5792	232
28.5997	29	28.5997	29	28.5997	2	28.5997	284
28.6202	29	28.6202	86	28.6202	3	28.6202	316
28.6407	29	28.6407	29	28.6407	6	28.6407	412
28.6611	115	28.6611	29	28.6611	1	28.6611	560
28.6816	29	28.6816	29	28.6816	5	28.6816	572
28.7021	0	28.7021	0	28.7021	2	28.7021	556
28.7226	86	28.7226	58	28.7226	3	28.7226	514
28.7431	86	28.7431	58	28.7431	1	28.7431	408
28.7636	58	28.7636	29	28.7636	4	28.7636	372
28.7841	58	28.7841	29	28.7841	2	28.7841	286
28.8045	29	28.8045	29	28.8045	4	28.8045	236
28.825	86	28.825	86	28.825	4	28.825	192
28.8455	58	28.8455	29	28.8455	1	28.8455	160
28.866	58	28.866	0	28.866	2	28.866	136
28.8865	0	28.8865	29	28.8865	4	28.8865	138
28.907	0	28.907	86	28.907	1	28.907	124
28.9275	115	28.9275	0	28.9275	3	28.9275	116
28.9479	29	28.9479	0	28.9479	4	28.9479	136
28.9684	58	28.9684	29	28.9684	1	28.9684	126
28.9889	58	28.9889	86	28.9889	0	28.9889	140
29.0094	29	29.0094	0	29.0094	2	29.0094	128
29.0299	58	29.0299	29	29.0299	3	29.0299	122
29.0504	58	29.0504	144	29.0504	1	29.0504	128
29.0709	58	29.0709	29	29.0709	0	29.0709	114
29.0913	0	29.0913	86	29.0913	2	29.0913	118
29.1118	115	29.1118	86	29.1118	1	29.1118	118
29.1323	115	29.1323	86	29.1323	4	29.1323	108
29.1528	173	29.1528	86	29.1528	1	29.1528	96
29.1733	86	29.1733	58	29.1733	3	29.1733	96
29.1938	58	29.1938	86	29.1938	3	29.1938	112
29.2143	144	29.2143	29	29.2143	4	29.2143	88
29.2347	144	29.2347	0	29.2347	1	29.2347	90
29.2552	29	29.2552	29	29.2552	3	29.2552	110
29.2757	115	29.2757	58	29.2757	2	29.2757	94
29.2962	29	29.2962	58	29.2962	3	29.2962	102
29.3167	115	29.3167	0	29.3167	3	29.3167	84
29.3372	0	29.3372	115	29.3372	2	29.3372	98
29.3577	0	29.3577	58	29.3577	0	29.3577	94
29.3782	0	29.3782	29	29.3782	6	29.3782	104
29.3986	29	29.3986	29	29.3986	3	29.3986	100
29.4191	29	29.4191	86	29.4191	2	29.4191	86
29.4396	29	29.4396	86	29.4396	1	29.4396	72
29.4601	0	29.4601	144	29.4601	4	29.4601	87
29.4806	29	29.4806	144	29.4806	6	29.4806	100
29.5011	144	29.5011	115	29.5011	0	29.5011	104
29.5216	58	29.5216	144	29.5216	1	29.5216	94
29.542	29	29.542	144	29.542	1	29.542	92
29.5625	29	29.5625	58	29.5625	2	29.5625	92
29.583	115	29.583	144	29.583	3	29.583	90
29.6035	0	29.6035	0	29.6035	1	29.6035	106
29.624	29	29.624	29	29.624	2	29.624	94
29.6445	86	29.6445	58	29.6445	3	29.6445	116
29.665	0	29.665	144	29.665	3	29.665	104
29.6854	0	29.6854	58	29.6854	2	29.6854	114
29.7059	86	29.7059	58	29.7059	4	29.7059	116
29.7264	58	29.7264	29	29.7264	3	29.7264	92
29.7469	58	29.7469	29	29.7469	5	29.7469	94
29.7674	58	29.7674	115	29.7674	4	29.7674	104
29.7879	173	29.7879	115	29.7879	9	29.7879	98
29.8084	58	29.8084	115	29.8084	7	29.8084	92
29.8288	173	29.8288	58	29.8288	5	29.8288	108
29.8493	29	29.8493	115	29.8493	3	29.8493	105
29.8698	58	29.8698	29	29.8698	3	29.8698	99
29.8903	86	29.8903	115	29.8903	5	29.8903	110
29.9108	173	29.9108	115	29.9108	4	29.9108	107
29.9313	29	29.9313	144	29.9313	4	29.9313	103
29.9518	115	29.9518	259	29.9518	8	29.9518	113
29.9722	115	29.9722	58	29.9722	4	29.9722	108
29.9927	86	29.9927	58	29.9927	2	29.9927	115
30.0132	144	30.0132	144	30.0132	4	30.0132	105
30.0337	58	30.0337	86	30.0337	5	30.0337	107
30.0542	173	30.0542	29	30.0542	3	30.0542	115
30.0747	29	30.0747	58	30.0747	5	30.0747	109
30.0952	144	30.0952	86	30.0952	4	30.0952	96
30.1156	58	30.1156	58	30.1156	7	30.1156	105
30.1361	173	30.1361	29	30.1361	3	30.1361	110
30.1566	29	30.1566	58	30.1566	5	30.1566	117
30.1771	86	30.1771	115	30.1771	3	30.1771	120
30.1976	58	30.1976	58	30.1976	4	30.1976	113
30.2181	86	30.2181	29	30.2181	1	30.2181	111
30.2386	58	30.2386	58	30.2386	4	30.2386	109
30.259	29	30.259	58	30.259	3	30.259	124
30.2795	144	30.2795	86	30.2795	1	30.2795	114
30.3	0	30.3	86	30.3	3	30.3	123
30.3205	86	30.3205	58	30.3205	7	30.3205	122
30.341	58	30.341	58	30.341	3	30.341	123
30.3615	29	30.3615	86	30.3615	4	30.3615	135
30.382	29	30.382	144	30.382	7	30.382	143
30.4024	144	30.4024	86	30.4024	3	30.4024	151
30.4229	29	30.4229	58	30.4229	7	30.4229	152
30.4434	86	30.4434	0	30.4434	6	30.4434	158
30.4639	115	30.4639	115	30.4639	5	30.4639	153
30.4844	115	30.4844	115	30.4844	5	30.4844	151
30.5049	86	30.5049	144	30.5049	6	30.5049	165
30.5254	202	30.5254	115	30.5254	3	30.5254	152
30.5458	115	30.5458	115	30.5458	2	30.5458	148
30.5663	144	30.5663	58	30.5663	3	30.5663	150
30.5868	58	30.5868	58	30.5868	5	30.5868	131
30.6073	0	30.6073	58	30.6073	2	30.6073	146
30.6278	86	30.6278	58	30.6278	4	30.6278	133
30.6483	58	30.6483	86	30.6483	3	30.6483	126
30.6688	86	30.6688	29	30.6688	2	30.6688	130
30.6893	115	30.6893	29	30.6893	6	30.6893	133
30.7097	0	30.7097	58	30.7097	2	30.7097	124
30.7302	115	30.7302	29	30.7302	3	30.7302	132
30.7507	29	30.7507	29	30.7507	3	30.7507	121
30.7712	29	30.7712	86	30.7712	3	30.7712	113
30.7917	58	30.7917	115	30.7917	6	30.7917	123
30.8122	58	30.8122	58	30.8122	5	30.8122	119
30.8327	173	30.8327	29	30.8327	9	30.8327	128
30.8531	86	30.8531	58	30.8531	6	30.8531	111
30.8736	202	30.8736	173	30.8736	7	30.8736	107
30.8941	58	30.8941	29	30.8941	11	30.8941	111
30.9146	29	30.9146	58	30.9146	11	30.9146	113
30.9351	58	30.9351	58	30.9351	7	30.9351	100
30.9556	115	30.9556	29	30.9556	6	30.9556	96
30.9761	144	30.9761	86	30.9761	8	30.9761	112
30.9965	29	30.9965	0	30.9965	5	30.9965	104
31.017	115	31.017	29	31.017	4	31.017	118
31.0375	58	31.0375	58	31.0375	2	31.0375	102
31.058	115	31.058	0	31.058	4	31.058	112
31.0785	0	31.0785	0	31.0785	5	31.0785	122
31.099	29	31.099	29	31.099	5	31.099	90
31.1195	58	31.1195	29	31.1195	3	31.1195	98
31.1399	58	31.1399	58	31.1399	4	31.1399	104
31.1604	29	31.1604	29	31.1604	2	31.1604	108
31.1809	58	31.1809	0	31.1809	5	31.1809	102
31.2014	58	31.2014	0	31.2014	4	31.2014	112
31.2219	58	31.2219	58	31.2219	2	31.2219	102
31.2424	29	31.2424	173	31.2424	4	31.2424	104
31.2629	144	31.2629	58	31.2629	8	31.2629	124
31.2833	86	31.2833	0	31.2833	5	31.2833	102
31.3038	58	31.3038	29	31.3038	2	31.3038	122
31.3243	0	31.3243	0	31.3243	4	31.3243	104
31.3448	29	31.3448	173	31.3448	4	31.3448	124
31.3653	58	31.3653	115	31.3653	7	31.3653	104
31.3858	58	31.3858	29	31.3858	3	31.3858	108
31.4062	29	31.4062	58	31.4062	4	31.4062	102
31.4267	58	31.4267	29	31.4267	3	31.4267	96
31.4472	58	31.4472	115	31.4472	2	31.4472	110
31.4677	115	31.4677	58	31.4677	1	31.4677	94
31.4882	29	31.4882	29	31.4882	1	31.4882	94
31.5087	115	31.5087	144	31.5087	3	31.5087	106
31.5292	173	31.5292	58	31.5292	4	31.5292	98
31.5496	58	31.5496	58	31.5496	7	31.5496	114
31.5701	58	31.5701	58	31.5701	3	31.5701	88
31.5906	58	31.5906	115	31.5906	3	31.5906	97
31.6111	86	31.6111	29	31.6111	2	31.6111	99
31.6316	58	31.6316	58	31.6316	1	31.6316	106
31.6521	86	31.6521	29	31.6521	1	31.6521	109
31.6726	144	31.6726	29	31.6726	3	31.6726	86
31.693	58	31.693	86	31.693	0	31.693	101
31.7135	58	31.7135	58	31.7135	3	31.7135	100
31.734	29	31.734	29	31.734	3	31.734	94
31.7545	0	31.7545	29	31.7545	2	31.7545	105
31.775	58	31.775	29	31.775	2	31.775	93
31.7955	58	31.7955	29	31.7955	6	31.7955	110
31.816	58	31.816	29	31.816	9	31.816	117
31.8364	0	31.8364	29	31.8364	4	31.8364	113
31.8569	29	31.8569	86	31.8569	8	31.8569	111
31.8774	29	31.8774	29	31.8774	5	31.8774	120
31.8979	0	31.8979	0	31.8979	5	31.8979	107
31.9184	58	31.9184	0	31.9184	2	31.9184	111
31.9389	29	31.9389	29	31.9389	12	31.9389	110
31.9594	58	31.9594	29	31.9594	8	31.9594	109
31.9798	29	31.9798	29	31.9798	5	31.9798	97
32.0003	29	32.0003	0	32.0003	7	32.0003	107
32.0208	29	32.0208	58	32.0208	5	32.0208	107
32.0413	58	32.0413	58	32.0413	2	32.0413	98
32.0618	0	32.0618	86	32.0618	5	32.0618	101
32.0823	29	32.0823	58	32.0823	1	32.0823	96
32.1028	58	32.1028	0	32.1028	3	32.1028	98
32.1232	115	32.1232	86	32.1232	3	32.1232	84
32.1437	29	32.1437	29	32.1437	2	32.1437	90
32.1642	29	32.1642	86	32.1642	0	32.1642	82
32.1847	58	32.1847	29	32.1847	4	32.1847	80
32.2052	0	32.2052	58	32.2052	4	32.2052	102
32.2257	29	32.2257	29	32.2257	3	32.2257	76
32.2462	86	32.2462	0	32.2462	3	32.2462	92
32.2666	144	32.2666	58	32.2666	2	32.2666	82
32.2871	0	32.2871	0	32.2871	2	32.2871	98
32.3076	58	32.3076	86	32.3076	4	32.3076	86
32.3281	58	32.3281	0	32.3281	4	32.3281	82
32.3486	29	32.3486	58	32.3486	3	32.3486	82
32.3691	0	32.3691	29	32.3691	2	32.3691	90
32.3896	58	32.3896	29	32.3896	1	32.3896	88
32.41	0	32.41	29	32.41	1	32.41	74
32.4305	0	32.4305	0	32.4305	0	32.4305	80
32.451	58	32.451	86	32.451	1	32.451	86
32.4715	0	32.4715	29	32.4715	4	32.4715	72
32.492	58	32.492	29	32.492	5	32.492	100
32.5125	0	32.5125	0	32.5125	4	32.5125	78
32.533	29	32.533	29	32.533	0	32.533	74
32.5535	0	32.5535	29	32.5535	1	32.5535	88
32.5739	29	32.5739	29	32.5739	2	32.5739	68
32.5944	58	32.5944	29	32.5944	2	32.5944	82
32.6149	86	32.6149	115	32.6149	2	32.6149	88
32.6354	29	32.6354	58	32.6354	0	32.6354	81
32.6559	29	32.6559	58	32.6559	4	32.6559	85
32.6764	29	32.6764	0	32.6764	4	32.6764	84
32.6969	86	32.6969	58	32.6969	3	32.6969	83
32.7173	0	32.7173	0	32.7173	1	32.7173	95
32.7378	0	32.7378	58	32.7378	2	32.7378	98
32.7583	144	32.7583	86	32.7583	2	32.7583	89
32.7788	29	32.7788	0	32.7788	1	32.7788	108
32.7993	29	32.7993	0	32.7993	1	32.7993	110
32.8198	86	32.8198	0	32.8198	1	32.8198	84
32.8403	29	32.8403	0	32.8403	1	32.8403	90
32.8607	0	32.8607	29	32.8607	0	32.8607	82
32.8812	58	32.8812	58	32.8812	1	32.8812	84
32.9017	86	32.9017	29	32.9017	3	32.9017	66
32.9222	29	32.9222	0	32.9222	0	32.9222	90
32.9427	86	32.9427	0	32.9427	2	32.9427	92
32.9632	29	32.9632	0	32.9632	1	32.9632	90
32.9837	58	32.9837	0	32.9837	2	32.9837	84
33.0041	58	33.0041	58	33.0041	1	33.0041	90
33.0246	29	33.0246	0	33.0246	3	33.0246	100
33.0451	58	33.0451	0	33.0451	0	33.0451	84
33.0656	0	33.0656	58	33.0656	0	33.0656	92
33.0861	29	33.0861	0	33.0861	2	33.0861	80
33.1066	29	33.1066	0	33.1066	2	33.1066	98
33.1271	58	33.1271	0	33.1271	1	33.1271	72
33.1475	29	33.1475	29	33.1475	1	33.1475	98
33.168	29	33.168	29	33.168	3	33.168	90
33.1885	58	33.1885	29	33.1885	2	33.1885	86
33.209	58	33.209	0	33.209	2	33.209	72
33.2295	58	33.2295	29	33.2295	1	33.2295	84
33.25	58	33.25	0	33.25	1	33.25	82
33.2705	0	33.2705	58	33.2705	4	33.2705	74
33.291	58	33.291	29	33.291	2	33.291	76
33.3114	0	33.3114	29	33.3114	0	33.3114	82
33.3319	58	33.3319	29	33.3319	0	33.3319	86
33.3524	29	33.3524	86	33.3524	3	33.3524	88
33.3729	0	33.3729	29	33.3729	2	33.3729	76
33.3934	29	33.3934	29	33.3934	1	33.3934	70
33.4139	29	33.4139	29	33.4139	1	33.4139	88
33.4344	0	33.4344	29	33.4344	3	33.4344	64
33.4548	0	33.4548	58	33.4548	1	33.4548	76
33.4753	58	33.4753	29	33.4753	0	33.4753	70
33.4958	29	33.4958	29	33.4958	1	33.4958	88
33.5163	58	33.5163	0	33.5163	2	33.5163	70
33.5368	58	33.5368	0	33.5368	0	33.5368	64
33.5573	58	33.5573	58	33.5573	4	33.5573	66
33.5778	0	33.5778	58	33.5778	3	33.5778	66
33.5982	29	33.5982	29	33.5982	0	33.5982	64
33.6187	0	33.6187	29	33.6187	3	33.6187	76
33.6392	29	33.6392	0	33.6392	4	33.6392	60
33.6597	29	33.6597	0	33.6597	5	33.6597	70
33.6802	86	33.6802	29	33.6802	1	33.6802	82
33.7007	58	33.7007	0	33.7007	4	33.7007	76
33.7212	58	33.7212	29	33.7212	1	33.7212	76
33.7416	86	33.7416	58	33.7416	1	33.7416	64
33.7621	58	33.7621	58	33.7621	2	33.7621	90
33.7826	29	33.7826	29	33.7826	3	33.7826	80
33.8031	29	33.8031	0	33.8031	3	33.8031	80
33.8236	58	33.8236	0	33.8236	3	33.8236	82
33.8441	58	33.8441	0	33.8441	1	33.8441	74
33.8646	58	33.8646	29	33.8646	2	33.8646	90
33.885	86	33.885	29	33.885	4	33.885	68
33.9055	29	33.9055	58	33.9055	1	33.9055	84
33.926	86	33.926	29	33.926	1	33.926	64
33.9465	58	33.9465	29	33.9465	1	33.9465	68
33.967	0	33.967	29	33.967	3	33.967	84
33.9875	0	33.9875	29	33.9875	3	33.9875	86
34.008	86	34.008	86	34.008	1	34.008	94
34.0284	29	34.0284	29	34.0284	2	34.0284	96
34.0489	29	34.0489	0	34.0489	4	34.0489	84
34.0694	115	34.0694	86	34.0694	1	34.0694	88
34.0899	0	34.0899	58	34.0899	2	34.0899	86
34.1104	58	34.1104	173	34.1104	1	34.1104	84
34.1309	144	34.1309	58	34.1309	5	34.1309	102
34.1514	86	34.1514	29	34.1514	3	34.1514	78
34.1718	29	34.1718	29	34.1718	0	34.1718	72
34.1923	86	34.1923	58	34.1923	3	34.1923	80
34.2128	29	34.2128	58	34.2128	1	34.2128	70
34.2333	29	34.2333	0	34.2333	6	34.2333	58
34.2538	0	34.2538	58	34.2538	3	34.2538	68
34.2743	0	34.2743	29	34.2743	2	34.2743	74
34.2948	0	34.2948	86	34.2948	3	34.2948	80
34.3152	58	34.3152	58	34.3152	1	34.3152	68
34.3357	115	34.3357	58	34.3357	4	34.3357	64
34.3562	115	34.3562	115	34.3562	6	34.3562	78
34.3767	115	34.3767	0	34.3767	4	34.3767	70
34.3972	0	34.3972	29	34.3972	2	34.3972	86
34.4177	0	34.4177	29	34.4177	1	34.4177	82
34.4382	29	34.4382	0	34.4382	4	34.4382	56
34.4586	58	34.4586	29	34.4586	6	34.4586	80
34.4791	58	34.4791	58	34.4791	6	34.4791	72
34.4996	115	34.4996	29	34.4996	4	34.4996	68
34.5201	58	34.5201	29	34.5201	6	34.5201	66
34.5406	115	34.5406	58	34.5406	5	34.5406	70
34.5611	115	34.5611	86	34.5611	6	34.5611	72
34.5816	202	34.5816	58	34.5816	2	34.5816	54
34.602	173	34.602	29	34.602	5	34.602	62
34.6225	115	34.6225	58	34.6225	8	34.6225	74
34.643	173	34.643	86	34.643	4	34.643	62
34.6635	115	34.6635	58	34.6635	3	34.6635	68
34.684	115	34.684	173	34.684	7	34.684	76
34.7045	115	34.7045	115	34.7045	6	34.7045	68
34.725	115	34.725	0	34.725	7	34.725	74
34.7454	29	34.7454	86	34.7454	3	34.7454	84
34.7659	144	34.7659	144	34.7659	11	34.7659	82
34.7864	173	34.7864	86	34.7864	7	34.7864	62
34.8069	144	34.8069	29	34.8069	7	34.8069	72
34.8274	173	34.8274	173	34.8274	4	34.8274	74
34.8479	230	34.8479	144	34.8479	6	34.8479	82
34.8683	202	34.8683	29	34.8683	6	34.8683	70
34.8888	173	34.8888	144	34.8888	13	34.8888	74
34.9093	86	34.9093	144	34.9093	8	34.9093	74
34.9298	202	34.9298	86	34.9298	6	34.9298	68
34.9503	173	34.9503	202	34.9503	8	34.9503	78
34.9708	202	34.9708	58	34.9708	13	34.9708	88
34.9913	346	34.9913	86	34.9913	8	34.9913	80
35.0118	144	35.0118	144	35.0118	4	35.0118	72
35.0322	288	35.0322	173	35.0322	3	35.0322	72
35.0527	58	35.0527	144	35.0527	9	35.0527	72
35.0732	58	35.0732	115	35.0732	8	35.0732	66
35.0937	144	35.0937	115	35.0937	5	35.0937	74
35.1142	230	35.1142	173	35.1142	3	35.1142	76
35.1347	173	35.1347	86	35.1347	7	35.1347	60
35.1552	259	35.1552	144	35.1552	5	35.1552	74
35.1756	86	35.1756	29	35.1756	3	35.1756	86
35.1961	144	35.1961	58	35.1961	5	35.1961	82
35.2166	115	35.2166	58	35.2166	1	35.2166	64
35.2371	58	35.2371	202	35.2371	5	35.2371	84
35.2576	29	35.2576	58	35.2576	5	35.2576	86
35.2781	0	35.2781	86	35.2781	3	35.2781	96
35.2986	115	35.2986	144	35.2986	3	35.2986	88
35.319	29	35.319	58	35.319	1	35.319	100
35.3395	86	35.3395	29	35.3395	5	35.3395	86
35.36	58	35.36	115	35.36	5	35.36	94
35.3805	86	35.3805	58	35.3805	10	35.3805	82
35.401	173	35.401	115	35.401	5	35.401	96
35.4215	0	35.4215	29	35.4215	6	35.4215	86
35.442	0	35.442	115	35.442	1	35.442	102
35.4624	115	35.4624	86	35.4624	4	35.4624	84
35.4829	29	35.4829	58	35.4829	8	35.4829	94
35.5034	0	35.5034	173	35.5034	5	35.5034	92
35.5239	58	35.5239	29	35.5239	3	35.5239	94
35.5444	86	35.5444	58	35.5444	6	35.5444	100
35.5649	29	35.5649	86	35.5649	6	35.5649	88
35.5854	144	35.5854	58	35.5854	0	35.5854	102
35.6058	0	35.6058	29	35.6058	2	35.6058	96
35.6263	0	35.6263	29	35.6263	3	35.6263	92
35.6468	29	35.6468	58	35.6468	2	35.6468	104
35.6673	86	35.6673	86	35.6673	1	35.6673	108
35.6878	115	35.6878	115	35.6878	4	35.6878	94
35.7083	29	35.7083	86	35.7083	3	35.7083	90
35.7288	0	35.7288	86	35.7288	1	35.7288	96
35.7493	115	35.7493	86	35.7493	2	35.7493	102
35.7697	58	35.7697	144	35.7697	7	35.7697	98
35.7902	86	35.7902	58	35.7902	9	35.7902	108
35.8107	86	35.8107	86	35.8107	4	35.8107	116
35.8312	58	35.8312	115	35.8312	0	35.8312	102
35.8517	86	35.8517	86	35.8517	2	35.8517	122
35.8722	86	35.8722	86	35.8722	4	35.8722	112
35.8927	115	35.8927	29	35.8927	3	35.8927	116
35.9131	115	35.9131	29	35.9131	7	35.9131	106
35.9336	29	35.9336	86	35.9336	6	35.9336	104
35.9541	58	35.9541	86	35.9541	7	35.9541	124
35.9746	58	35.9746	58	35.9746	10	35.9746	86
35.9951	58	35.9951	58	35.9951	2	35.9951	120
36.0156	86	36.0156	173	36.0156	7	36.0156	116
36.0361	0	36.0361	144	36.0361	4	36.0361	106
36.0565	58	36.0565	115	36.0565	2	36.0565	98
36.077	86	36.077	29	36.077	7	36.077	100
36.0975	86	36.0975	29	36.0975	5	36.0975	84
36.118	86	36.118	86	36.118	4	36.118	92
36.1385	58	36.1385	0	36.1385	4	36.1385	96
36.159	29	36.159	29	36.159	3	36.159	94
36.1795	58	36.1795	58	36.1795	5	36.1795	90
36.1999	0	36.1999	29	36.1999	5	36.1999	78
36.2204	29	36.2204	58	36.2204	2	36.2204	92
36.2409	29	36.2409	86	36.2409	3	36.2409	78
36.2614	0	36.2614	86	36.2614	6	36.2614	76
36.2819	29	36.2819	29	36.2819	4	36.2819	94
36.3024	29	36.3024	29	36.3024	4	36.3024	98
36.3229	86	36.3229	115	36.3229	4	36.3229	76
36.3433	144	36.3433	58	36.3433	6	36.3433	70
36.3638	58	36.3638	86	36.3638	4	36.3638	78
36.3843	86	36.3843	0	36.3843	8	36.3843	86
36.4048	86	36.4048	58	36.4048	11	36.4048	64
36.4253	86	36.4253	29	36.4253	13	36.4253	90
36.4458	144	36.4458	29	36.4458	16	36.4458	80
36.4663	144	36.4663	86	36.4663	11	36.4663	86
36.4867	115	36.4867	173	36.4867	15	36.4867	76
36.5072	202	36.5072	173	36.5072	23	36.5072	82
36.5277	230	36.5277	144	36.5277	15	36.5277	72
36.5482	317	36.5482	173	36.5482	8	36.5482	96
36.5687	432	36.5687	115	36.5687	7	36.5687	82
36.5892	115	36.5892	259	36.5892	10	36.5892	74
36.6097	202	36.6097	144	36.6097	10	36.6097	76
36.6301	202	36.6301	346	36.6301	7	36.6301	76
36.6506	173	36.6506	144	36.6506	4	36.6506	74
36.6711	259	36.6711	202	36.6711	3	36.6711	64
36.6916	115	36.6916	230	36.6916	5	36.6916	92
36.7121	288	36.7121	86	36.7121	5	36.7121	70
36.7326	202	36.7326	58	36.7326	2	36.7326	64
36.7531	86	36.7531	58	36.7531	0	36.7531	90
36.7735	0	36.7735	86	36.7735	3	36.7735	70
36.794	115	36.794	29	36.794	3	36.794	94
36.8145	86	36.8145	86	36.8145	4	36.8145	90
36.835	144	36.835	173	36.835	2	36.835	90
36.8555	144	36.8555	115	36.8555	2	36.8555	84
36.876	115	36.876	0	36.876	2	36.876	88
36.8965	115	36.8965	58	36.8965	1	36.8965	78
36.9169	58	36.9169	86	36.9169	4	36.9169	58
36.9374	86	36.9374	0	36.9374	4	36.9374	90
36.9579	86	36.9579	58	36.9579	5	36.9579	84
36.9784	86	36.9784	29	36.9784	2	36.9784	88
36.9989	144	36.9989	29	36.9989	6	36.9989	100
37.0194	144	37.0194	29	37.0194	5	37.0194	88
37.0399	202	37.0399	58	37.0399	1	37.0399	94
37.0603	86	37.0603	86	37.0603	2	37.0603	88
37.0808	173	37.0808	29	37.0808	3	37.0808	90
37.1013	144	37.1013	115	37.1013	3	37.1013	88
37.1218	144	37.1218	58	37.1218	3	37.1218	78
37.1423	58	37.1423	29	37.1423	5	37.1423	64
37.1628	115	37.1628	58	37.1628	6	37.1628	74
37.1833	0	37.1833	29	37.1833	1	37.1833	74
37.2037	58	37.2037	58	37.2037	3	37.2037	82
37.2242	86	37.2242	58	37.2242	4	37.2242	72
37.2447	29	37.2447	29	37.2447	4	37.2447	86
37.2652	0	37.2652	58	37.2652	4	37.2652	72
37.2857	58	37.2857	29	37.2857	8	37.2857	90
37.3062	58	37.3062	58	37.3062	4	37.3062	86
37.3267	86	37.3267	58	37.3267	6	37.3267	106
37.3471	29	37.3471	29	37.3471	5	37.3471	100
37.3676	58	37.3676	29	37.3676	2	37.3676	100
37.3881	86	37.3881	0	37.3881	5	37.3881	86
37.4086	58	37.4086	115	37.4086	4	37.4086	114
37.4291	86	37.4291	115	37.4291	2	37.4291	130
37.4496	58	37.4496	0	37.4496	1	37.4496	136
37.4701	29	37.4701	86	37.4701	6	37.4701	126
37.4905	115	37.4905	29	37.4905	3	37.4905	150
37.511	144	37.511	86	37.511	1	37.511	126
37.5315	86	37.5315	29	37.5315	6	37.5315	138
37.552	58	37.552	58	37.552	5	37.552	138
37.5725	86	37.5725	58	37.5725	4	37.5725	122
37.593	29	37.593	29	37.593	6	37.593	100
37.6135	115	37.6135	29	37.6135	5	37.6135	100
37.6339	86	37.6339	115	37.6339	11	37.6339	104
37.6544	115	37.6544	115	37.6544	8	37.6544	84
37.6749	58	37.6749	58	37.6749	1	37.6749	82
37.6954	115	37.6954	86	37.6954	6	37.6954	72
37.7159	144	37.7159	0	37.7159	3	37.7159	100
37.7364	144	37.7364	173	37.7364	2	37.7364	64
37.7569	58	37.7569	0	37.7569	0	37.7569	74
37.7773	173	37.7773	58	37.7773	3	37.7773	74
37.7978	86	37.7978	29	37.7978	2	37.7978	84
37.8183	144	37.8183	86	37.8183	3	37.8183	70
37.8388	86	37.8388	58	37.8388	0	37.8388	64
37.8593	58	37.8593	0	37.8593	3	37.8593	74
37.8798	144	37.8798	86	37.8798	8	37.8798	78
37.9003	29	37.9003	0	37.9003	2	37.9003	86
37.9207	29	37.9207	29	37.9207	4	37.9207	78
37.9412	58	37.9412	115	37.9412	1	37.9412	84
37.9617	115	37.9617	58	37.9617	2	37.9617	68
37.9822	58	37.9822	0	37.9822	3	37.9822	74
38.0027	29	38.0027	115	38.0027	1	38.0027	66
38.0232	0	38.0232	29	38.0232	3	38.0232	84
38.0437	58	38.0437	0	38.0437	1	38.0437	62
38.0641	0	38.0641	58	38.0641	4	38.0641	72
38.0846	29	38.0846	0	38.0846	2	38.0846	90
38.1051	29	38.1051	29	38.1051	3	38.1051	88
38.1256	58	38.1256	86	38.1256	2	38.1256	80
38.1461	115	38.1461	86	38.1461	3	38.1461	72
38.1666	29	38.1666	29	38.1666	2	38.1666	62
38.1871	29	38.1871	58	38.1871	5	38.1871	74
38.2075	58	38.2075	0	38.2075	5	38.2075	56
38.228	86	38.228	29	38.228	1	38.228	76
38.2485	58	38.2485	58	38.2485	7	38.2485	68
38.269	86	38.269	0	38.269	6	38.269	82
38.2895	29	38.2895	29	38.2895	1	38.2895	90
38.31	0	38.31	115	38.31	3	38.31	78
38.3305	115	38.3305	0	38.3305	3	38.3305	92
38.3509	58	38.3509	29	38.3509	4	38.3509	80
38.3714	58	38.3714	58	38.3714	6	38.3714	72
38.3919	58	38.3919	58	38.3919	0	38.3919	66
38.4124	86	38.4124	86	38.4124	4	38.4124	66
38.4329	0	38.4329	173	38.4329	1	38.4329	68
38.4534	58	38.4534	0	38.4534	2	38.4534	76
38.4739	58	38.4739	144	38.4739	4	38.4739	64
38.4943	86	38.4943	86	38.4943	3	38.4943	68
38.5148	58	38.5148	86	38.5148	5	38.5148	78
38.5353	58	38.5353	144	38.5353	4	38.5353	92
38.5558	86	38.5558	144	38.5558	6	38.5558	68
38.5763	115	38.5763	29	38.5763	2	38.5763	72
38.5968	115	38.5968	58	38.5968	6	38.5968	80
38.6173	29	38.6173	86	38.6173	2	38.6173	78
38.6377	86	38.6377	58	38.6377	3	38.6377	68
38.6582	29	38.6582	115	38.6582	1	38.6582	74
38.6787	86	38.6787	29	38.6787	1	38.6787	76
38.6992	58	38.6992	0	38.6992	3	38.6992	66
38.7197	0	38.7197	58	38.7197	5	38.7197	70
38.7402	115	38.7402	0	38.7402	5	38.7402	62
38.7607	58	38.7607	86	38.7607	2	38.7607	86
38.7811	86	38.7811	29	38.7811	0	38.7811	58
38.8016	115	38.8016	115	38.8016	1	38.8016	76
38.8221	29	38.8221	86	38.8221	3	38.8221	68
38.8426	29	38.8426	29	38.8426	3	38.8426	58
38.8631	29	38.8631	29	38.8631	3	38.8631	72
38.8836	86	38.8836	0	38.8836	5	38.8836	68
38.9041	29	38.9041	29	38.9041	2	38.9041	74
38.9246	58	38.9246	29	38.9246	1	38.9246	58
38.945	86	38.945	29	38.945	1	38.945	64
38.9655	144	38.9655	29	38.9655	4	38.9655	72
38.986	115	38.986	29	38.986	3	38.986	50
39.0065	86	39.0065	29	39.0065	2	39.0065	54
39.027	86	39.027	144	39.027	2	39.027	60
39.0475	29	39.0475	86	39.0475	0	39.0475	64
39.068	86	39.068	0	39.068	3	39.068	70
39.0884	29	39.0884	86	39.0884	2	39.0884	62
39.1089	86	39.1089	58	39.1089	4	39.1089	50
39.1294	58	39.1294	29	39.1294	9	39.1294	56
39.1499	29	39.1499	29	39.1499	6	39.1499	64
39.1704	144	39.1704	29	39.1704	4	39.1704	62
39.1909	144	39.1909	29	39.1909	1	39.1909	64
39.2114	0	39.2114	0	39.2114	3	39.2114	62
39.2318	29	39.2318	29	39.2318	2	39.2318	70
39.2523	58	39.2523	259	39.2523	3	39.2523	66
39.2728	0	39.2728	29	39.2728	5	39.2728	64
39.2933	0	39.2933	29	39.2933	3	39.2933	76
39.3138	115	39.3138	58	39.3138	2	39.3138	78
39.3343	115	39.3343	29	39.3343	6	39.3343	72
39.3548	58	39.3548	144	39.3548	12	39.3548	50
39.3752	144	39.3752	86	39.3752	6	39.3752	66
39.3957	86	39.3957	58	39.3957	13	39.3957	70
39.4162	144	39.4162	144	39.4162	29	39.4162	68
39.4367	144	39.4367	173	39.4367	18	39.4367	68
39.4572	259	39.4572	115	39.4572	8	39.4572	70
39.4777	202	39.4777	230	39.4777	5	39.4777	62
39.4982	432	39.4982	317	39.4982	12	39.4982	70
39.5186	115	39.5186	115	39.5186	4	39.5186	62
39.5391	230	39.5391	86	39.5391	4	39.5391	52
39.5596	374	39.5596	115	39.5596	3	39.5596	58
39.5801	230	39.5801	86	39.5801	3	39.5801	74
39.6006	86	39.6006	173	39.6006	3	39.6006	70
39.6211	86	39.6211	58	39.6211	1	39.6211	64
39.6416	0	39.6416	144	39.6416	4	39.6416	62
39.662	86	39.662	29	39.662	2	39.662	70
39.6825	58	39.6825	58	39.6825	2	39.6825	56
39.703	58	39.703	29	39.703	3	39.703	58
39.7235	144	39.7235	58	39.7235	3	39.7235	60
39.744	29	39.744	58	39.744	3	39.744	52
39.7645	58	39.7645	0	39.7645	2	39.7645	52
39.785	58	39.785	0	39.785	3	39.785	66
39.8054	0	39.8054	58	39.8054	1	39.8054	62
39.8259	0	39.8259	86	39.8259	3	39.8259	74
39.8464	58	39.8464	0	39.8464	3	39.8464	60
39.8669	0	39.8669	0	39.8669	3	39.8669	68
39.8874	58	39.8874	0	39.8874	2	39.8874	66
39.9079	58	39.9079	29	39.9079	4	39.9079	56
39.9284	86	39.9284	29	39.9284	4	39.9284	60
39.9488	86	39.9488	0	39.9488	2	39.9488	62
39.9693	29	39.9693	58	39.9693	3	39.9693	64
39.9898	58	39.9898	58	39.9898	3	39.9898	72
40.0103	29	40.0103	0	40.0103	1	40.0103	64
40.0308	58	40.0308	58	40.0308	2	40.0308	74
40.0513	0	40.0513	29	40.0513	1	40.0513	52
40.0718	58	40.0718	86	40.0718	3	40.0718	76
40.0922	29	40.0922	0	40.0922	2	40.0922	64
40.1127	86	40.1127	58	40.1127	1	40.1127	64
40.1332	115	40.1332	29	40.1332	2	40.1332	64
40.1537	86	40.1537	29	40.1537	7	40.1537	68
40.1742	86	40.1742	58	40.1742	5	40.1742	74
40.1947	115	40.1947	29	40.1947	7	40.1947	76
40.2152	58	40.2152	0	40.2152	4	40.2152	84
40.2356	115	40.2356	86	40.2356	9	40.2356	62
40.2561	144	40.2561	58	40.2561	5	40.2561	84
40.2766	259	40.2766	58	40.2766	5	40.2766	76
40.2971	86	40.2971	86	40.2971	3	40.2971	100
40.3176	202	40.3176	86	40.3176	1	40.3176	86
40.3381	115	40.3381	86	40.3381	7	40.3381	98
40.3586	173	40.3586	86	40.3586	2	40.3586	84
40.379	58	40.379	58	40.379	3	40.379	130
40.3995	173	40.3995	58	40.3995	2	40.3995	150
40.42	58	40.42	86	40.42	2	40.42	144
40.4405	86	40.4405	29	40.4405	4	40.4405	136
40.461	115	40.461	58	40.461	0	40.461	140
40.4815	58	40.4815	58	40.4815	1	40.4815	174
40.502	86	40.502	29	40.502	2	40.502	148
40.5224	29	40.5224	0	40.5224	0	40.5224	148
40.5429	86	40.5429	0	40.5429	1	40.5429	128
40.5634	58	40.5634	29	40.5634	0	40.5634	100
40.5839	58	40.5839	115	40.5839	2	40.5839	124
40.6044	29	40.6044	58	40.6044	1	40.6044	92
40.6249	29	40.6249	58	40.6249	3	40.6249	100
40.6454	86	40.6454	29	40.6454	0	40.6454	84
40.6658	58	40.6658	29	40.6658	2	40.6658	80
40.6863	0	40.6863	58	40.6863	1	40.6863	70
40.7068	29	40.7068	58	40.7068	0	40.7068	54
40.7273	86	40.7273	29	40.7273	1	40.7273	64
40.7478	29	40.7478	0	40.7478	3	40.7478	62
40.7683	58	40.7683	115	40.7683	3	40.7683	62
40.7888	29	40.7888	29	40.7888	2	40.7888	62
40.8092	86	40.8092	29	40.8092	1	40.8092	68
40.8297	58	40.8297	58	40.8297	3	40.8297	60
40.8502	86	40.8502	29	40.8502	1	40.8502	74
40.8707	0	40.8707	58	40.8707	3	40.8707	62
40.8912	29	40.8912	29	40.8912	1	40.8912	70
40.9117	29	40.9117	0	40.9117	1	40.9117	76
40.9322	29	40.9322	29	40.9322	3	40.9322	66
40.9526	29	40.9526	29	40.9526	4	40.9526	80
40.9731	29	40.9731	0	40.9731	2	40.9731	54
40.9936	86	40.9936	0	40.9936	3	40.9936	60
41.0141	0	41.0141	58	41.0141	2	41.0141	76
41.0346	86	41.0346	29	41.0346	3	41.0346	68
41.0551	29	41.0551	58	41.0551	1	41.0551	70
41.0756	29	41.0756	0	41.0756	2	41.0756	78
41.096	0	41.096	29	41.096	4	41.096	52
41.1165	86	41.1165	29	41.1165	1	41.1165	66
41.137	58	41.137	29	41.137	2	41.137	60
41.1575	29	41.1575	0	41.1575	3	41.1575	78
41.178	86	41.178	29	41.178	3	41.178	68
41.1985	0	41.1985	144	41.1985	6	41.1985	76
41.219	144	41.219	29	41.219	2	41.219	66
41.2394	58	41.2394	0	41.2394	2	41.2394	70
41.2599	0	41.2599	29	41.2599	2	41.2599	82
41.2804	58	41.2804	29	41.2804	3	41.2804	74
41.3009	29	41.3009	0	41.3009	6	41.3009	90
41.3214	29	41.3214	0	41.3214	4	41.3214	88
41.3419	58	41.3419	58	41.3419	2	41.3419	98
41.3624	58	41.3624	29	41.3624	3	41.3624	66
41.3828	0	41.3828	58	41.3828	4	41.3828	92
41.4033	86	41.4033	0	41.4033	2	41.4033	76
41.4238	29	41.4238	58	41.4238	1	41.4238	80
41.4443	86	41.4443	58	41.4443	1	41.4443	54
41.4648	29	41.4648	0	41.4648	0	41.4648	78
41.4853	0	41.4853	0	41.4853	2	41.4853	60
41.5058	86	41.5058	29	41.5058	3	41.5058	70
41.5262	58	41.5262	86	41.5262	4	41.5262	72
41.5467	115	41.5467	0	41.5467	4	41.5467	64
41.5672	0	41.5672	29	41.5672	3	41.5672	64
41.5877	29	41.5877	0	41.5877	2	41.5877	52
41.6082	0	41.6082	29	41.6082	3	41.6082	58
41.6287	58	41.6287	58	41.6287	5	41.6287	62
41.6492	0	41.6492	115	41.6492	2	41.6492	52
41.6696	29	41.6696	29	41.6696	2	41.6696	68
41.6901	29	41.6901	29	41.6901	3	41.6901	60
41.7106	58	41.7106	86	41.7106	2	41.7106	70
41.7311	0	41.7311	115	41.7311	4	41.7311	84
41.7516	29	41.7516	0	41.7516	1	41.7516	62
41.7721	86	41.7721	144	41.7721	3	41.7721	80
41.7926	0	41.7926	29	41.7926	2	41.7926	66
41.8131	29	41.8131	86	41.8131	1	41.8131	84
41.8335	202	41.8335	29	41.8335	4	41.8335	96
41.854	0	41.854	86	41.854	4	41.854	62
41.8745	86	41.8745	29	41.8745	0	41.8745	78
41.895	115	41.895	86	41.895	3	41.895	88
41.9155	58	41.9155	29	41.9155	1	41.9155	80
41.936	86	41.936	86	41.936	3	41.936	64
41.9565	86	41.9565	29	41.9565	1	41.9565	74
41.9769	144	41.9769	29	41.9769	4	41.9769	60
41.9974	29	41.9974	86	41.9974	1	41.9974	76
42.0179	86	42.0179	29	42.0179	1	42.0179	70
42.0384	58	42.0384	58	42.0384	2	42.0384	72
42.0589	29	42.0589	0	42.0589	0	42.0589	58
42.0794	58	42.0794	0	42.0794	2	42.0794	72
42.0999	29	42.0999	58	42.0999	2	42.0999	92
42.1203	115	42.1203	29	42.1203	2	42.1203	68
42.1408	0	42.1408	29	42.1408	4	42.1408	72
42.1613	29	42.1613	58	42.1613	0	42.1613	74
42.1818	0	42.1818	0	42.1818	3	42.1818	92
42.2023	29	42.2023	29	42.2023	0	42.2023	88
42.2228	58	42.2228	86	42.2228	5	42.2228	92
42.2433	29	42.2433	29	42.2433	2	42.2433	88
42.2637	58	42.2637	58	42.2637	3	42.2637	80
42.2842	58	42.2842	29	42.2842	5	42.2842	76
42.3047	115	42.3047	29	42.3047	8	42.3047	80
42.3252	173	42.3252	0	42.3252	9	42.3252	66
42.3457	29	42.3457	58	42.3457	8	42.3457	72
42.3662	58	42.3662	86	42.3662	9	42.3662	60
42.3867	144	42.3867	58	42.3867	8	42.3867	48
42.4072	115	42.4072	173	42.4072	8	42.4072	56
42.4276	288	42.4276	115	42.4276	9	42.4276	58
42.4481	230	42.4481	115	42.4481	11	42.4481	52
42.4686	202	42.4686	259	42.4686	3	42.4686	52
42.4891	86	42.4891	202	42.4891	3	42.4891	66
42.5096	115	42.5096	173	42.5096	6	42.5096	54
42.5301	144	42.5301	115	42.5301	6	42.5301	52
42.5505	259	42.5505	144	42.5505	4	42.5505	54
42.571	202	42.571	58	42.571	3	42.571	46
42.5915	144	42.5915	115	42.5915	2	42.5915	56
42.612	0	42.612	144	42.612	5	42.612	50
42.6325	144	42.6325	202	42.6325	5	42.6325	52
42.653	58	42.653	29	42.653	0	42.653	60
42.6735	0	42.6735	29	42.6735	3	42.6735	68
42.694	29	42.694	86	42.694	4	42.694	68
42.7144	115	42.7144	86	42.7144	2	42.7144	64
42.7349	86	42.7349	58	42.7349	4	42.7349	66
42.7554	0	42.7554	58	42.7554	2	42.7554	60
42.7759	29	42.7759	86	42.7759	3	42.7759	58
42.7964	29	42.7964	86	42.7964	4	42.7964	62
42.8169	29	42.8169	0	42.8169	5	42.8169	70
42.8374	0	42.8374	29	42.8374	0	42.8374	62
42.8578	58	42.8578	86	42.8578	3	42.8578	58
42.8783	58	42.8783	0	42.8783	3	42.8783	68
42.8988	29	42.8988	29	42.8988	0	42.8988	68
42.9193	86	42.9193	0	42.9193	1	42.9193	70
42.9398	29	42.9398	58	42.9398	3	42.9398	94
42.9603	58	42.9603	29	42.9603	2	42.9603	58
42.9808	29	42.9808	0	42.9808	3	42.9808	64
43.0012	0	43.0012	29	43.0012	4	43.0012	56
43.0217	58	43.0217	29	43.0217	2	43.0217	58
43.0422	29	43.0422	58	43.0422	3	43.0422	74
43.0627	29	43.0627	0	43.0627	2	43.0627	64
43.0832	29	43.0832	86	43.0832	1	43.0832	62
43.1037	0	43.1037	29	43.1037	2	43.1037	72
43.1242	230	43.1242	0	43.1242	1	43.1242	66
43.1446	29	43.1446	86	43.1446	1	43.1446	56
43.1651	0	43.1651	29	43.1651	1	43.1651	76
43.1856	29	43.1856	58	43.1856	1	43.1856	76
43.2061	29	43.2061	0	43.2061	2	43.2061	60
43.2266	86	43.2266	86	43.2266	2	43.2266	78
43.2471	0	43.2471	0	43.2471	1	43.2471	70
43.2675	29	43.2675	29	43.2675	3	43.2675	80
43.288	58	43.288	29	43.288	0	43.288	80
43.3085	0	43.3085	29	43.3085	2	43.3085	66
43.329	29	43.329	29	43.329	1	43.329	76
43.3495	0	43.3495	29	43.3495	5	43.3495	94
43.37	0	43.37	58	43.37	0	43.37	84
43.3905	29	43.3905	58	43.3905	0	43.3905	88
43.4109	29	43.4109	86	43.4109	2	43.4109	98
43.4314	29	43.4314	86	43.4314	2	43.4314	104
43.4519	29	43.4519	86	43.4519	4	43.4519	102
43.4724	0	43.4724	58	43.4724	3	43.4724	120
43.4929	58	43.4929	58	43.4929	1	43.4929	132
43.5134	29	43.5134	0	43.5134	1	43.5134	134
43.5339	29	43.5339	0	43.5339	2	43.5339	160
43.5543	58	43.5543	86	43.5543	1	43.5543	116
43.5748	58	43.5748	58	43.5748	4	43.5748	118
43.5953	86	43.5953	86	43.5953	5	43.5953	114
43.6158	58	43.6158	58	43.6158	2	43.6158	104
43.6363	29	43.6363	29	43.6363	2	43.6363	96
43.6568	58	43.6568	86	43.6568	2	43.6568	104
43.6773	115	43.6773	86	43.6773	3	43.6773	84
43.6977	0	43.6977	29	43.6977	2	43.6977	86
43.7182	0	43.7182	29	43.7182	1	43.7182	82
43.7387	29	43.7387	0	43.7387	1	43.7387	68
43.7592	86	43.7592	58	43.7592	0	43.7592	66
43.7797	0	43.7797	144	43.7797	1	43.7797	56
43.8002	29	43.8002	86	43.8002	2	43.8002	64
43.8207	58	43.8207	29	43.8207	2	43.8207	76
43.8411	58	43.8411	0	43.8411	1	43.8411	68
43.8616	0	43.8616	0	43.8616	1	43.8616	70
43.8821	58	43.8821	0	43.8821	2	43.8821	70
43.9026	0	43.9026	0	43.9026	1	43.9026	48
43.9231	58	43.9231	58	43.9231	1	43.9231	58
43.9436	29	43.9436	29	43.9436	0	43.9436	60
43.9641	0	43.9641	29	43.9641	0	43.9641	66
43.9845	58	43.9845	29	43.9845	3	43.9845	70
44.005	58	44.005	29	44.005	1	44.005	54
44.0255	0	44.0255	0	44.0255	0	44.0255	60
44.046	0	44.046	29	44.046	1	44.046	56
44.0665	86	44.0665	58	44.0665	3	44.0665	72
44.087	0	44.087	29	44.087	2	44.087	80
44.1075	0	44.1075	0	44.1075	0	44.1075	48
44.128	0	44.128	0	44.128	2	44.128	64
44.1484	58	44.1484	29	44.1484	4	44.1484	62
44.1689	58	44.1689	0	44.1689	2	44.1689	60
44.1894	29	44.1894	115	44.1894	2	44.1894	80
44.2099	0	44.2099	0	44.2099	2	44.2099	70
44.2304	29	44.2304	29	44.2304	0	44.2304	74
44.2509	0	44.2509	29	44.2509	1	44.2509	70
44.2714	29	44.2714	0	44.2714	0	44.2714	60
44.2918	29	44.2918	0	44.2918	2	44.2918	74
44.3123	29	44.3123	29	44.3123	2	44.3123	74
44.3328	0	44.3328	58	44.3328	3	44.3328	86
44.3533	29	44.3533	0	44.3533	2	44.3533	78
44.3738	29	44.3738	29	44.3738	1	44.3738	74
44.3943	0	44.3943	0	44.3943	1	44.3943	66
44.4148	29	44.4148	0	44.4148	2	44.4148	68
44.4352	0	44.4352	29	44.4352	1	44.4352	62
44.4557	86	44.4557	0	44.4557	3	44.4557	74
44.4762	58	44.4762	86	44.4762	2	44.4762	72
44.4967	29	44.4967	29	44.4967	2	44.4967	50
44.5172	144	44.5172	29	44.5172	1	44.5172	58
44.5377	0	44.5377	0	44.5377	1	44.5377	62
44.5582	0	44.5582	29	44.5582	1	44.5582	64
44.5786	58	44.5786	0	44.5786	2	44.5786	72
44.5991	58	44.5991	29	44.5991	4	44.5991	60
44.6196	58	44.6196	0	44.6196	0	44.6196	48
44.6401	29	44.6401	58	44.6401	2	44.6401	50
44.6606	29	44.6606	29	44.6606	1	44.6606	68
44.6811	58	44.6811	29	44.6811	2	44.6811	52
44.7016	29	44.7016	0	44.7016	2	44.7016	60
44.7221	0	44.7221	58	44.7221	1	44.7221	64
44.7425	58	44.7425	86	44.7425	3	44.7425	58
44.763	29	44.763	0	44.763	2	44.763	56
44.7835	29	44.7835	0	44.7835	0	44.7835	64
44.804	58	44.804	0	44.804	6	44.804	56
44.8245	58	44.8245	29	44.8245	1	44.8245	60
44.845	29	44.845	0	44.845	3	44.845	44
44.8654	0	44.8654	86	44.8654	1	44.8654	68
44.8859	29	44.8859	29	44.8859	2	44.8859	52
44.9064	29	44.9064	86	44.9064	0	44.9064	48
44.9269	0	44.9269	86	44.9269	0	44.9269	46
44.9474	29	44.9474	29	44.9474	1	44.9474	72
44.9679	86	44.9679	86	44.9679	5	44.9679	66
44.9884	29	44.9884	29	44.9884	1	44.9884	44
45.0089	58	45.0089	29	45.0089	6	45.0089	52
45.0293	29	45.0293	58	45.0293	3	45.0293	44
45.0498	58	45.0498	58	45.0498	4	45.0498	42
45.0703	29	45.0703	58	45.0703	1	45.0703	52
45.0908	29	45.0908	29	45.0908	3	45.0908	56
45.1113	58	45.1113	0	45.1113	4	45.1113	44
45.1318	86	45.1318	58	45.1318	2	45.1318	52
45.1523	29	45.1523	0	45.1523	5	45.1523	44
45.1727	29	45.1727	0	45.1727	7	45.1727	50
45.1932	86	45.1932	58	45.1932	5	45.1932	52
45.2137	58	45.2137	0	45.2137	5	45.2137	68
45.2342	29	45.2342	0	45.2342	0	45.2342	46
45.2547	144	45.2547	29	45.2547	2	45.2547	54
45.2752	0	45.2752	29	45.2752	3	45.2752	52
45.2957	29	45.2957	86	45.2957	4	45.2957	52
45.3161	29	45.3161	86	45.3161	4	45.3161	50
45.3366	29	45.3366	29	45.3366	4	45.3366	56
45.3571	58	45.3571	58	45.3571	4	45.3571	46
45.3776	58	45.3776	58	45.3776	5	45.3776	64
45.3981	0	45.3981	115	45.3981	6	45.3981	46
45.4186	58	45.4186	29	45.4186	6	45.4186	44
45.4391	58	45.4391	115	45.4391	3	45.4391	62
45.4595	0	45.4595	29	45.4595	3	45.4595	54
45.48	29	45.48	86	45.48	1	45.48	54
45.5005	86	45.5005	29	45.5005	1	45.5005	48
45.521	58	45.521	86	45.521	7	45.521	40
45.5415	29	45.5415	86	45.5415	5	45.5415	52
45.562	58	45.562	58	45.562	2	45.562	60
45.5825	115	45.5825	0	45.5825	1	45.5825	44
45.6029	29	45.6029	86	45.6029	4	45.6029	52
45.6234	29	45.6234	58	45.6234	5	45.6234	58
45.6439	86	45.6439	115	45.6439	6	45.6439	48
45.6644	115	45.6644	29	45.6644	7	45.6644	40
45.6849	29	45.6849	29	45.6849	8	45.6849	46
45.7054	58	45.7054	86	45.7054	9	45.7054	46
45.7259	58	45.7259	86	45.7259	11	45.7259	44
45.7463	144	45.7463	29	45.7463	9	45.7463	54
45.7668	86	45.7668	29	45.7668	6	45.7668	58
45.7873	115	45.7873	144	45.7873	5	45.7873	40
45.8078	144	45.8078	259	45.8078	7	45.8078	64
45.8283	230	45.8283	202	45.8283	6	45.8283	50
45.8488	173	45.8488	115	45.8488	7	45.8488	48
45.8693	115	45.8693	173	45.8693	3	45.8693	72
45.8897	86	45.8897	202	45.8897	5	45.8897	48
45.9102	29	45.9102	144	45.9102	3	45.9102	56
[truncated: 2,253 more rows]
