# Supplementary material for: Effect of weathered on the pore characteristics of different rocks in coal-bearing strata
Source: PLoS One. 2025 Mar 28;20(3):e0320446. doi: 10.1371/journal.pone.0320446 (PMC11952217; doi:10.1371/journal.pone.0320446)
Supplement: S1 Data — (ZIP) [file pone.0320446.s001.zip › S1 data/Supporting data in Fig 7.xlsx]

## Sheet: Fig7a
	Quartz	Alibite	Potash feldspar	Dolomite	Clay mineral
S1	45	18.8	10.1	18.1	7.9
S2	33	23.1	23.4	10.5	10
S5	40.9	21.5	22.7	0	14.9
S6	35.5	22.2	29.8	0	12.5
F1	29.2	35.4	23.3	0	12.1
F2	35.7	28.3	23.2	0	12.8
F5	30.2	32.4	16.6	0	20.8
F6	28.4	28.4	22.2	0	21.3
M1	38.5	24.8	15.7	5.5	15.5
M2	37	21.6	19	5.9	16.5
M5	36.1	31.4	0	4.1	28.4
M6	30.6	30	7.9	3.3	28.2
C1	48.4	21.6	0	0	30
C2	47.5	23.3	0	0	29.2
C5	34.7	21.4	0	0	43.9
C6	31.4	26.8	0	0	41.8

## Sheet: Fig7b
	Clay mineral	Percentage increase in clay minerals
S1	7.9
S2	10
S5	14.9	4.75
S6	12.5
F1	12.1
F2	12.8
F5	20.8	8.6
F6	21.3
M1	15.5
M2	16.5
M5	28.4	12.3
M6	28.2
C1	30
C2	29.2
C5	43.9	13.25
C6	41.8
