# Supplementary material for: Effect of weathered on the pore characteristics of different rocks in coal-bearing strata
Source: PLoS One. 2025 Mar 28;20(3):e0320446. doi: 10.1371/journal.pone.0320446 (PMC11952217; doi:10.1371/journal.pone.0320446)
Supplement: S1 Data — (ZIP) [file pone.0320446.s001.zip › S1 data/Supporting data in Fig 8.xlsx]

## Sheet: Fig8a
r（μm）	C1	C2	C3	C4	C5	C6	C7	C8
0.0002	0	0	0	0	0	0	0	0
0.00021438	0	0	0	0	0	0	0	0
0.0002298	0	0	0	0	0	0	0	0
0.00024632	0	0	0	0	0	0	0	0
0.00026402	0	0	0	0	0	0	0	0
0.000283	0	0	0	0	0	0	0	0
0.00030334	0	0	0	0	0	0	0	0
0.00032516	0	0	0	0	0	0	0	0
0.00034852	0	0	0	0	0	0	0	0
0.00037358	0	0	0	0	0	0	0	0
0.00040044	0	0	0	0	0	0	0	0
0.00042922	0	0	0	0	0	0	0	0
0.00046008	0	0	0	0	0	0	0	0
0.00049316	0	0	0	0	0	0	0	0
0.00052862	0	0	0	0	0	0	0	0
0.00056662	0	0	0	0	0	0	0	0
0.00060736	0	0	0	0	0	0	0	0
0.00065102	0	0	0	0	0	0	0	0
0.00069782	0	0	0	0	0	0	0	0
0.00074798	0	0	0	0	0	0	0	0
0.00080176	0	0	0	0	0	0	0	0
0.0008594	0	0	0	0	0	0	0	0
0.00092118	0	0	0	0	0	0	0	0
0.0009874	0	0	0	0	0	0	0	0
0.00106	0	0	0	0	0	0	0	0
0.00113	0	0	0	0	0	0	0	0
0.00122	0	0	0	0	0	0	0	0
0.0013	0	0	0	0	0	0	0	0
0.0014	0	0	0	0	0	0	0	0
0.0015	0	0	0	0	0	0	0	0
0.00161	0	0	0	0	0	0	0	0
0.00172	0	0	0	0	0	0	0	0
0.00184	0	0	0	0	0	0	0	0
0.00198	0	0	0	0	0	0	0	0
0.00212	0	0	0	0	0	0	0	0
0.00227	0	0	0	0	0	0	0	0
0.00243	0	0	0	0	0	0	0	0
0.00261	0	0	0	0	0	0	0	0
0.0028	0	0	0	0	0	0	0	0
0.003	0	0	0	0	0	0	0	0
0.00321	0	0	0	0	0	0	0	0
0.00345	0	0	0	0	0	0	0	0
0.00369	0	0	0	0	0	0	0	0
0.00396	0	0	0	0	0	0	0	0
0.00424	0	0.014	0	0	0	0	0	0
0.00455	0	0.05943	0	0	0	0	0	0
0.00487	0	0.11031	0	0.03652	0	0	0	0
0.00523	0	0.16504	0	0.08767	0	0	0	0
0.0056	0	0.22337	0.04171	0.14211	0	0	0.03473	0
0.006	0	0.28639	0.09992	0.20038	0	0	0.09127	0
0.00644	0	0.35019	0.16086	0.25961	0	0	0.14876	0
0.0069	0	0.418	0.22554	0.3219	0.03725	0	0.2078	0
0.00739	0	0.48433	0.29092	0.38292	0.09289	0.0058	0.26534	0
0.00793	0	0.55062	0.35735	0.44354	0.15018	0.04245	0.32147	0.02473
0.0085	0	0.61982	0.42674	0.50603	0.20974	0.07986	0.37769	0.08258
0.00911	0.06266	0.68425	0.49377	0.56405	0.26882	0.11694	0.42911	0.13863
0.00976	0.14206	0.74661	0.56003	0.61965	0.32771	0.15363	0.47709	0.19234
0.01046	0.22035	0.81097	0.62857	0.67617	0.38804	0.19076	0.52412	0.24451
0.01121	0.29458	0.86777	0.69197	0.7256	0.44508	0.22607	0.56398	0.29205
0.01202	0.36691	0.92616	0.75729	0.77554	0.50301	0.26176	0.60256	0.33755
0.01288	0.43288	0.97552	0.81578	0.81711	0.55589	0.29485	0.63298	0.37707
0.01381	0.49361	1.02055	0.87097	0.85428	0.6058	0.32651	0.6584	0.41205
0.0148	0.5517	1.06686	0.92756	0.89182	0.6559	0.3586	0.68256	0.44479
0.01587	0.60096	1.10272	0.97516	0.92001	0.69879	0.38723	0.69812	0.47047
0.01701	0.64394	1.13375	1.01826	0.94367	0.73752	0.41415	0.70894	0.49142
0.01823	0.68418	1.16615	1.06221	0.96813	0.77598	0.44168	0.71915	0.51052
0.01954	0.71451	1.18754	1.09545	0.98326	0.80578	0.46515	0.72137	0.52253
0.02095	0.74246	1.21054	1.12917	0.99973	0.8352	0.48936	0.72365	0.53321
0.02245	0.76053	1.22253	1.15131	1.00732	0.85543	0.50923	0.71876	0.53727
0.02407	0.7729	1.23003	1.16754	1.01165	0.87079	0.52722	0.71102	0.53789
0.0258	0.78406	1.23956	1.1838	1.01834	0.8859	0.54616	0.70455	0.53825
0.02765	0.78646	1.23854	1.18787	1.0173	0.89176	0.56048	0.6925	0.53323
0.02964	0.78476	1.23358	1.18585	1.01422	0.89312	0.57298	0.67906	0.52613
0.03177	0.78353	1.23105	1.1838	1.01458	0.89468	0.58662	0.66803	0.52001
0.03406	0.77941	1.22481	1.17582	1.0136	0.89216	0.5986	0.6563	0.51264
0.0365	0.77694	1.22111	1.16798	1.0167	0.89024	0.61203	0.64748	0.507
0.03913	0.77283	1.21393	1.15466	1.01916	0.88475	0.62404	0.63857	0.50094
0.04194	0.76775	1.20344	1.1363	1.02125	0.876	0.63472	0.62988	0.49488
0.04496	0.76231	1.18984	1.11345	1.02327	0.86436	0.64422	0.62169	0.48921
0.04819	0.75714	1.17338	1.08683	1.02544	0.85023	0.65271	0.61425	0.4843
0.05165	0.75279	1.15435	1.05726	1.02796	0.83407	0.66038	0.60776	0.48045
0.05537	0.7498	1.13313	1.02567	1.03096	0.81636	0.66748	0.60243	0.47794
0.05935	0.74863	1.11012	0.9931	1.03455	0.79758	0.67428	0.59844	0.47697
0.06361	0.74969	1.0858	0.9606	1.03879	0.77825	0.68109	0.59595	0.4777
0.06819	0.7533	1.0607	0.9293	1.0437	0.75887	0.68823	0.59512	0.4802
0.07309	0.75973	1.03538	0.90024	1.04925	0.73993	0.69603	0.59609	0.48452
0.07834	0.76916	1.01041	0.87445	1.0554	0.72189	0.70483	0.59898	0.49064
0.08397	0.78169	0.98634	0.8528	1.06207	0.70516	0.71495	0.60388	0.4985
0.09001	0.79733	0.9637	0.83604	1.06915	0.69012	0.72669	0.61085	0.50797
0.09648	0.816	0.94295	0.82469	1.07652	0.67705	0.74033	0.61987	0.51894
0.10342	0.83758	0.92446	0.81907	1.08405	0.66619	0.75606	0.63091	0.53124
0.11085	0.86182	0.9085	0.81928	1.0916	0.65769	0.77405	0.64383	0.5447
0.11882	0.88842	0.89524	0.82513	1.09901	0.6516	0.79435	0.65848	0.55916
0.12737	0.91704	0.88469	0.83625	1.10613	0.64794	0.81697	0.67461	0.57445
0.13652	0.94725	0.87679	0.85203	1.11278	0.64661	0.84178	0.69196	0.59043
0.14634	0.9786	0.87133	0.87168	1.11881	0.64748	0.86861	0.7102	0.60694
0.15686	1.01061	0.86802	0.89426	1.12403	0.65035	0.89717	0.72903	0.62386
0.16813	1.04279	0.86651	0.91875	1.12827	0.65496	0.9271	0.74811	0.64106
0.18022	1.07464	0.86639	0.94408	1.13133	0.66105	0.95796	0.76714	0.65844
0.19318	1.10568	0.86723	0.96916	1.13304	0.6683	0.98925	0.78585	0.67587
0.20706	1.13546	0.86862	0.99297	1.13321	0.6764	1.02044	0.80402	0.69325
0.22195	1.16356	0.8702	1.01456	1.13168	0.68504	1.05096	0.82147	0.71047
0.23791	1.18961	0.87162	1.0331	1.12831	0.6939	1.08023	0.83813	0.72745
0.25501	1.21328	0.87266	1.04791	1.12299	0.70269	1.10769	0.85397	0.74414
0.27334	1.23428	0.87314	1.05847	1.11564	0.71115	1.13281	0.86906	0.76052
0.29299	1.2524	0.87301	1.06443	1.10625	0.71905	1.1551	0.88354	0.77663
0.31406	1.26744	0.87227	1.0656	1.09487	0.7262	1.17413	0.89762	0.79257
0.33664	1.27927	0.87103	1.06198	1.0816	0.73247	1.18955	0.91159	0.80849
0.36084	1.28781	0.86944	1.05369	1.06663	0.73776	1.20112	0.9258	0.82465
0.38678	1.29299	0.86772	1.04103	1.05023	0.74205	1.20864	0.94064	0.84132
0.41458	1.29483	0.8661	1.02437	1.0327	0.74534	1.21207	0.95651	0.85887
0.44439	1.29335	0.86486	1.00425	1.01444	0.74771	1.21143	0.97387	0.87766
0.47634	1.28866	0.86425	0.98126	0.99587	0.7493	1.20684	0.99312	0.89807
0.51058	1.28089	0.86451	0.95607	0.97749	0.7503	1.19854	1.01463	0.92045
0.54729	1.27023	0.86587	0.92944	0.95979	0.75094	1.18686	1.03872	0.94512
0.58663	1.25692	0.86852	0.90214	0.94329	0.7515	1.17219	1.06558	0.97232
0.62881	1.24127	0.8726	0.87498	0.92851	0.75233	1.15505	1.0953	1.00219
0.67401	1.22361	0.87823	0.84878	0.91596	0.75378	1.13599	1.12782	1.03479
0.72247	1.20433	0.88547	0.82433	0.90609	0.75625	1.11565	1.16292	1.07006
0.77441	1.18384	0.89435	0.80239	0.89932	0.76017	1.09471	1.20024	1.10784
0.83008	1.16256	0.90485	0.78362	0.89596	0.76597	1.07391	1.23924	1.14787
0.88976	1.14096	0.91691	0.76862	0.89625	0.77407	1.05398	1.27926	1.18983
0.95372	1.11948	0.93041	0.75783	0.90029	0.78489	1.03569	1.31956	1.23331
1.02229	1.09855	0.94519	0.75155	0.90807	0.7988	1.01978	1.3593	1.2779
1.09578	1.0786	0.96104	0.74989	0.9194	0.81614	1.00693	1.39762	1.32314
1.17456	1.06003	0.97766	0.75279	0.93399	0.83717	0.99779	1.43369	1.36859
1.259	1.04321	0.99472	0.76002	0.95135	0.86207	0.9929	1.46673	1.41382
1.34951	1.02846	1.01178	0.77114	0.97091	0.89094	0.99268	1.49607	1.45845
1.44653	1.01607	1.0284	0.78558	0.99197	0.92377	0.99743	1.52113	1.50212
1.55052	1.00626	1.04403	0.80264	1.01373	0.96046	1.00729	1.5415	1.54452
1.66199	0.99919	1.05813	0.82153	1.03537	1.0008	1.02222	1.55688	1.58534
1.78147	0.99493	1.07012	0.84144	1.05603	1.04446	1.04202	1.56714	1.62434
1.90954	0.99347	1.07943	0.86152	1.07485	1.09102	1.06633	1.57226	1.66126
2.04682	0.99471	1.08553	0.881	1.091	1.13997	1.09461	1.57232	1.69584
2.19397	0.99844	1.08795	0.89916	1.10374	1.1907	1.12617	1.56749	1.72782
2.3517	1.00436	1.08628	0.9154	1.11237	1.24255	1.16021	1.558	1.75689
2.52077	1.01208	1.08023	0.92923	1.11631	1.2948	1.19582	1.5441	1.78273
2.70199	1.0211	1.06961	0.94028	1.11506	1.34667	1.23202	1.52606	1.80495
2.89624	1.03087	1.05432	0.94834	1.10824	1.39736	1.26779	1.50415	1.82313
3.10445	1.04079	1.03441	0.95329	1.09559	1.44604	1.30209	1.47859	1.83677
3.32763	1.0502	1.00999	0.95511	1.07695	1.49187	1.3339	1.4496	1.84536
3.56686	1.05846	0.98128	0.95389	1.05229	1.53399	1.36224	1.41734	1.84835
3.82329	1.06491	0.94856	0.94975	1.02166	1.57156	1.38622	1.38197	1.84517
4.09815	1.06895	0.91216	0.94285	0.98526	1.60373	1.40501	1.34357	1.83526
4.39277	1.07003	0.87245	0.93337	0.94335	1.62969	1.4179	1.30223	1.81807
4.70857	1.06766	0.82979	0.92148	0.8963	1.64863	1.42429	1.25799	1.7931
5.04708	1.06143	0.78456	0.90733	0.84456	1.65979	1.42373	1.21091	1.75994
5.40992	1.05103	0.73712	0.89105	0.78862	1.66247	1.41588	1.16102	1.71823
5.79885	1.03624	0.68781	0.87272	0.72906	1.65603	1.40054	1.10836	1.66774
6.21573	1.01695	0.63693	0.85241	0.66647	1.63993	1.37766	1.05299	1.60834
6.66259	0.99312	0.58477	0.83014	0.60147	1.61372	1.3473	0.99498	1.54003
7.14157	0.96483	0.53158	0.80591	0.53467	1.57707	1.30963	0.93443	1.46294
7.65499	0.93221	0.47758	0.77974	0.46669	1.5298	1.26495	0.87145	1.37732
8.20532	0.89548	0.42297	0.75159	0.39813	1.47183	1.21363	0.80619	1.28352
8.79521	0.8549	0.36792	0.72146	0.32954	1.40326	1.15614	0.73884	1.18203
9.42751	0.8108	0.31261	0.68936	0.26143	1.32432	1.093	0.6696	1.07343
10.1053	0.76353	0.25718	0.65532	0.19427	1.23536	1.02478	0.5987	0.95835
10.8317	0.71348	0.20177	0.61936	0.12847	1.13687	0.95208	0.52639	0.83752
11.6105	0.66105	0.14652	0.58157	0.0644	1.02946	0.87553	0.45293	0.7117
12.4451	0.60663	0.09155	0.54204	0.00234	0.91383	0.79576	0.37861	0.58167
13.3398	0.55062	0.03698	0.50089	4.38595e-05	0.79077	0.71338	0.30371	0.44824
14.2989	0.49343	0.0017	0.45828	9.67219e-05	0.66111	0.62902	0.22851	0.3122
15.3268	0.43541	0.00348	0.41437	0.00015003	0.52575	0.54324	0.1533	0.17435
16.4287	0.37694	0.00564	0.36934	0.000198391	0.38559	0.4566	0.07835	0.03544
17.6098	0.31834	0.00757	0.3234	0.000239556	0.24156	0.36962	0.01553	0
18.8758	0.25992	0.00925	0.27675	0.00027268	0.09457	0.28277	0.01402	0
20.2328	0.20195	0.01066	0.2296	0.000297683	0	0.19648	0.01203	0
21.6873	0.14469	0.01178	0.18217	0.000314901	0	0.11115	0.0096	0
23.2464	0.08835	0.01261	0.13465	0.000324903	0	0.02711	0.00678	0
24.9177	0.03313	0.01315	0.08726	0.000328389	0	0	0.00361	0
26.709	0	0.01342	0.04017	0.000326124	0	0	0.00013897	0
28.6292	0	0.01342	0.01126	0.000318874	0	0	0	0
30.6874	0	0.01318	0.00992	0.000307388	0	0	0	0
32.8935	0	0.01272	0.00828	0.000292373	0	0	0	0
35.2583	0	0.01206	0.00635	0.000274479	0	0	0	0
37.7931	0	0.01122	0.00417	0.000254307	0	0	0	0
40.51	0	0.01023	0.00179	0.000232389	0	0	0	0
43.4224	0	0.0091	0	0.000209193	0	0	0	0
46.544	0	0.00787	0	0.000185134	0	0	0	0
49.8902	0	0.00655	0	0.000160572	0	0	0	0
53.4768	0	0.00517	0	0.000135816	0	0	0	0
57.3214	0	0.00375	0	0.000111126	0	0	0	0
61.4423	0	0.00231	0	8.67411e-05	0	0	0	0
65.8594	0	0.000887472	0	6.28556e-05	0	0	0	0
70.5941	0	0	0	3.96468e-05	0	0	0	0
75.6693	0	0	0	1.7288e-05	0	0	0	0
81.1092	0	0	0	0	0	0	0	0
86.9403	0	0	0	0	0	0	0	0
93.1905	0	0	0	0	0	0	0	0
99.8901	0	0	0	0	0	0	0	0
107.071	0	0	0	0	0	0.000283092	0	0
114.769	0	0	0	0	0	0	0	0
123.02	0	0	0	0	0	0	0	0
131.864	0	0	0	0	0	0	0	0
141.344	0	0	0	0	0	0	0	0
151.505	0	0	0	0	0	0	0	0
162.397	0	0	0	0	0	0	0	0
174.072	0	0	0	0	0	0	0	0
186.586	0	0	0	0	0	0	0	0
200	0.01322	0	0	0.03881	0	0.01735	0	0

## Sheet: Fig8b
r（μm）	M1	M2	M3	M4	M5	M6	M7	M8
0.0002	0	0	0	0	0	0	0	0
0.00021438	0	0	0	0	0	0	0	0
0.0002298	0	0	0	0	0	0	0	0
0.00024632	0	0	0	0	0	0	0	0
0.00026402	0	0	0	0	0	0	0	0
0.000283	0	0	0	0	0	0	0	0
0.00030334	0	0	0	0	0	0	0	0
0.00032516	0	0	0	0	0	0	0	0
0.00034852	0	0	0	0	0	0	0	0
0.00037358	0	0	0	0	0	0	0	0
0.00040044	0	0	0	0	0	0	0	0
0.00042922	0	0	0	0	0	0	0	0
0.00046008	0	0	0	0	0	0	0	0
0.00049316	0	0	0	0	0	0	0	0
0.00052862	0	0	0	0	0	0	0	0
0.00056662	0	0	0	0	0	0	0	0
0.00060736	0	0	0	0	0	0	0	0
0.00065102	0	0	0	0	0	0	0	0
0.00069782	0	0	0	0	0	0	0	0
0.00074798	0	0	0	0	0	0	0	0
0.00080176	0	0	0	0	0	0	0	0
0.0008594	0	0	0	0	0	0	0	0
0.00092118	0	0	0	0	0	0	0	0
0.0009874	0	0	0	0	0	0	0	0
0.00106	0	0	0	0	0	0	0	0
0.00113	0	0	0	0	0	0	0	0
0.00122	0	0	0	0	0	0	0	0
0.0013	0	0	0	0	0	0	0	0
0.0014	0	0	0	0	0	0	0	0
0.0015	0	0	0	0	0	0	0	0
0.00161	0	0	0	0	0	0	0	0
0.00172	0	0	0	0	0	0	0	0
0.00184	0	0	0	0	0	0	0	0
0.00198	0	0	0	0	0	0	0	0
0.00212	0	0	0	0	0	0	0	0
0.00227	0	0	0	0	0	0	0	0
0.00243	0	0	0	0	0	0	0	0
0.00261	0	0	0	0	0	0	0	0
0.0028	0	0	0	0	0	0	0	0
0.003	0	0	0	0	0	0	0	0
0.00321	0	0	0.00546	0	0	0	0	0
0.00345	0	0	0.05804	0.01078	0	0	0	0
0.00369	0	0	0.1187	0.07318	0	0	0	0
0.00396	0	0.00144	0.1881	0.14513	0	0	0	0
0.00424	0	0.06319	0.26336	0.22444	0	0	0	0
0.00455	0	0.13188	0.34426	0.31062	0	0	0	0
0.00487	0	0.20805	0.43243	0.40516	0	0	0	0
0.00523	0	0.28865	0.52165	0.5022	0.03884	0	0	0.02209
0.0056	0	0.37355	0.61291	0.60248	0.11194	0	0	0.07294
0.006	0	0.46461	0.70938	0.70905	0.18858	0	0	0.12798
0.00644	0	0.55551	0.80154	0.81231	0.2657	0.03388	0	0.18533
0.0069	0.04733	0.6515	0.89761	0.92034	0.34497	0.10438	0	0.24629
0.00739	0.15841	0.74407	0.98608	1.02114	0.42151	0.17432	0	0.30753
0.00793	0.27044	0.83561	1.07097	1.11847	0.49597	0.24297	0.04766	0.36951
0.0085	0.38417	0.93059	1.15832	1.21836	0.5708	0.3113	0.13485	0.4341
0.00911	0.4942	1.01745	1.23407	1.30571	0.63881	0.37522	0.21951	0.49581
0.00976	0.60077	1.1003	1.30409	1.38626	0.7023	0.43555	0.30078	0.55619
0.01046	0.70665	1.18506	1.3758	1.46757	0.7651	0.49456	0.3798	0.61813
0.01121	0.80306	1.25765	1.43325	1.53229	0.81824	0.54642	0.45167	0.6742
0.01202	0.89755	1.33129	1.49223	1.59697	0.87042	0.59672	0.52031	0.73116
0.01288	0.9795	1.39057	1.53582	1.64327	0.91182	0.63872	0.5795	0.78045
0.01381	1.05284	1.44218	1.57217	1.6797	0.94708	0.67545	0.63137	0.82543
0.0148	1.12322	1.49393	1.61013	1.71557	0.98164	0.71084	0.67936	0.87044
0.01587	1.1782	1.52923	1.63211	1.73204	1.00493	0.73729	0.71602	0.90567
0.01701	1.22353	1.55603	1.64706	1.73867	1.02251	0.75879	0.74494	0.93544
0.01823	1.26603	1.58285	1.66416	1.74513	1.04028	0.77982	0.77043	0.9647
0.01954	1.29245	1.59295	1.66591	1.73305	1.04749	0.79242	0.78468	0.98307
0.02095	1.31678	1.60367	1.67049	1.72153	1.05574	0.80542	0.79645	1.0009
0.02245	1.32572	1.59865	1.66073	1.69289	1.05436	0.81081	0.79801	1.00778
0.02407	1.32688	1.58722	1.64616	1.65721	1.04949	0.81334	0.79432	1.0092
0.0258	1.32792	1.57845	1.6358	1.62369	1.04708	0.81777	0.79034	1.01071
0.02765	1.31604	1.55707	1.61336	1.57631	1.03685	0.81617	0.77879	1.00233
0.02964	1.29919	1.53256	1.58809	1.52469	1.02484	0.81332	0.76479	0.98991
0.03177	1.28486	1.51374	1.56847	1.4773	1.01668	0.81375	0.75308	0.97902
0.03406	1.26744	1.49392	1.54686	1.42719	1.00761	0.81376	0.74065	0.96527
0.0365	1.25423	1.48165	1.53136	1.3823	1.00313	0.81778	0.73204	0.95418
0.03913	1.23984	1.47044	1.51449	1.33636	0.99859	0.82209	0.72434	0.94161
0.04194	1.22525	1.46125	1.49653	1.29042	0.99442	0.82696	0.71832	0.92837
0.04496	1.2114	1.45487	1.47765	1.24556	0.99101	0.83262	0.71467	0.91524
0.04819	1.1991	1.45186	1.45793	1.20277	0.98871	0.83928	0.71395	0.90297
0.05165	1.18907	1.45258	1.43736	1.16295	0.98783	0.84708	0.71662	0.89225
0.05537	1.18184	1.45715	1.4159	1.12686	0.98865	0.85616	0.72299	0.88368
0.05935	1.1778	1.46548	1.39348	1.09513	0.99139	0.86664	0.73325	0.87776
0.06361	1.17716	1.47728	1.37007	1.06816	0.99626	0.8786	0.74746	0.87489
0.06819	1.17995	1.49211	1.34565	1.04617	1.00345	0.89215	0.76556	0.87533
0.07309	1.18601	1.50938	1.32033	1.02919	1.01311	0.9074	0.78737	0.87925
0.07834	1.19504	1.52845	1.29429	1.01701	1.02538	0.92443	0.81265	0.88669
0.08397	1.20657	1.5486	1.26783	1.00926	1.04042	0.94334	0.84104	0.89763
0.09001	1.22004	1.5691	1.24136	1.00543	1.05835	0.96424	0.87216	0.91195
0.09648	1.23478	1.58925	1.21537	1.00487	1.0793	0.98721	0.90558	0.92948
0.10342	1.25007	1.60838	1.19043	1.00686	1.10337	1.01232	0.94084	0.95001
0.11085	1.26518	1.62584	1.1671	1.01066	1.13066	1.03963	0.97748	0.9733
0.11882	1.27942	1.64107	1.14594	1.01553	1.16123	1.06917	1.01506	0.99913
0.12737	1.29211	1.65351	1.12744	1.02077	1.1951	1.10091	1.05316	1.02723
0.13652	1.3027	1.66267	1.11195	1.02576	1.23222	1.13482	1.0914	1.05737
0.14634	1.31073	1.66805	1.09969	1.02997	1.27248	1.17078	1.12945	1.08934
0.15686	1.31587	1.66921	1.09069	1.03297	1.31569	1.20864	1.16704	1.12292
0.16813	1.31795	1.66567	1.08481	1.03444	1.36155	1.24819	1.20397	1.15789
0.18022	1.31692	1.65701	1.08169	1.03415	1.40963	1.28914	1.2401	1.19407
0.19318	1.31287	1.64278	1.0808	1.03197	1.45942	1.33117	1.27539	1.23124
0.20706	1.30602	1.6226	1.08149	1.02787	1.51027	1.3739	1.30981	1.26918
0.22195	1.29667	1.59613	1.08298	1.02187	1.56141	1.41691	1.34344	1.30767
0.23791	1.28521	1.5631	1.08445	1.01407	1.61197	1.45973	1.37636	1.34642
0.25501	1.27207	1.52335	1.08509	1.00459	1.66099	1.5019	1.4087	1.38514
0.27334	1.25767	1.47688	1.08412	0.99362	1.70743	1.54293	1.44058	1.42346
0.29299	1.24243	1.42383	1.0809	0.98136	1.75023	1.58235	1.47209	1.46097
0.31406	1.22674	1.36452	1.0749	0.96805	1.78831	1.6197	1.50329	1.4972
0.33664	1.21087	1.29948	1.06577	0.95392	1.82062	1.65458	1.53419	1.53164
0.36084	1.19507	1.22942	1.05334	0.93924	1.84619	1.6866	1.56472	1.56372
0.38678	1.17946	1.15523	1.0376	0.92424	1.86415	1.71544	1.59472	1.5928
0.41458	1.16406	1.07799	1.01868	0.90915	1.87378	1.74082	1.62397	1.61826
0.44439	1.14883	0.99887	0.99686	0.89419	1.87449	1.76251	1.65217	1.63943
0.47634	1.13364	0.91914	0.97246	0.8795	1.86594	1.78031	1.67896	1.65567
0.51058	1.11829	0.8401	0.94587	0.86522	1.84793	1.79405	1.70394	1.66636
0.54729	1.10257	0.76304	0.91744	0.85139	1.82051	1.80361	1.72666	1.67095
0.58663	1.08621	0.68916	0.88752	0.83802	1.78392	1.80883	1.74667	1.66894
0.62881	1.069	0.61951	0.85636	0.82505	1.73857	1.80958	1.76354	1.65997
0.67401	1.0507	0.555	0.82415	0.81234	1.68507	1.80569	1.7768	1.64379
0.72247	1.03116	0.49628	0.79101	0.79974	1.62415	1.79698	1.78605	1.6203
0.77441	1.01028	0.44378	0.75697	0.78705	1.55667	1.78327	1.79087	1.58957
0.83008	0.988	0.39766	0.72204	0.77403	1.48358	1.76433	1.79089	1.55181
0.88976	0.96437	0.35782	0.68617	0.76048	1.40586	1.73996	1.78576	1.50746
0.95372	0.9395	0.32393	0.64933	0.74617	1.32455	1.70999	1.77515	1.45707
1.02229	0.91356	0.29544	0.6115	0.73093	1.24067	1.67428	1.7588	1.40139
1.09578	0.8868	0.2716	0.5727	0.71461	1.1552	1.63275	1.73645	1.34128
1.17456	0.85949	0.25157	0.53302	0.69713	1.06912	1.58543	1.70796	1.27772
1.259	0.83196	0.23439	0.49264	0.67843	0.9833	1.53244	1.67322	1.21176
1.34951	0.80453	0.21909	0.45177	0.65853	0.89857	1.47402	1.63224	1.14451
1.44653	0.77754	0.20471	0.41074	0.63747	0.81565	1.41051	1.58511	1.07705
1.55052	0.75128	0.19032	0.36993	0.61534	0.73519	1.34236	1.53203	1.01045
1.66199	0.72603	0.17513	0.32977	0.59223	0.65772	1.27013	1.47333	0.94568
1.78147	0.70202	0.15844	0.29074	0.56828	0.58366	1.19443	1.4094	0.88364
1.90954	0.67939	0.13969	0.25331	0.5436	0.51331	1.11592	1.34079	0.82505
2.04682	0.65825	0.14937	0.21797	0.51831	0.44686	1.03525	1.26807	0.7705
2.19397	0.63862	0.15913	0.18517	0.49252	0.38439	0.9531	1.19191	0.72037
2.3517	0.62046	0.16505	0.15529	0.46631	0.32584	0.87005	1.113	0.67488
2.52077	0.60366	0.1672	0.12864	0.43977	0.27103	0.78666	1.03206	0.63402
2.70199	0.58806	0.16597	0.10542	0.41296	0.21968	0.70338	0.94979	0.59762
2.89624	0.57346	0.16153	0.0857	0.38592	0.17142	0.62056	0.86685	0.56533
3.10445	0.55961	0.15413	0.06942	0.3587	0.12577	0.53847	0.78385	0.53663
3.32763	0.54624	0.14408	0.05639	0.33133	0.0822	0.45728	0.70135	0.51089
3.56686	0.53307	0.13174	0.04626	0.30386	0.04011	0.37707	0.61981	0.48739
3.82329	0.51983	0.11748	0.03857	0.27632	0.04989	0.29785	0.5396	0.46536
4.09815	0.50622	0.10171	0.03376	0.24875	0.0613	0.21959	0.461	0.44402
4.39277	0.49197	0.08482	0.05225	0.22118	0.07193	0.14223	0.38421	0.42261
4.70857	0.47685	0.0672	0.07081	0.19364	0.08121	0.06568	0.30934	0.40042
5.04708	0.46061	0.04921	0.08867	0.16616	0.08855	0.01416	0.23642	0.37682
5.40992	0.44306	0.03119	0.10507	0.13877	0.09349	0.01785	0.16541	0.35132
5.79885	0.42403	0.01341	0.11928	0.11148	0.09564	0.02092	0.09624	0.32349
6.21573	0.40337	0	0.13063	0.0843	0.09465	0.02342	0.02879	0.29308
6.66259	0.38099	0	0.13853	0.05722	0.09032	0.0253	5.51272e-05	0.25992
7.14157	0.3568	0	0.14248	0.03185	0.08248	0.02639	0.00414	0.22398
7.65499	0.33077	0	0.14211	0.0299	0.07109	0.02681	0.0104	0.18533
8.20532	0.3029	0	0.13712	0.02771	0.05617	0.02662	0.01671	0.14413
8.79521	0.27323	0	0.12738	0.02522	0.03783	0.02575	0.0232	0.11043
9.42751	0.24181	0	0.11282	0.02237	0.01625	0.02422	0.02922	0.10659
10.1053	0.20873	0	0.09349	0.02388	0	0.02204	0.03435	0.10024
10.8317	0.17411	0	0.06954	0.02532	0	0.01927	0.03837	0.09168
11.6105	0.1381	0	0.04119	0.02631	0	0.01602	0.04114	0.08123
12.4451	0.10084	0	0.00873	0.02679	0	0.01239	0.04257	0.0692
13.3398	0.07675	0	0	0.02673	0	0.00847	0.04262	0.0559
14.2989	0.06296	0	0	0.0261	0	0.00438	0.04131	0.04162
15.3268	0.04793	0.000170384	0	0.02489	0	0.000203548	0.03865	0.02664
16.4287	0.03181	0.00144	0	0.02313	0	0	0.03472	0.01121
17.6098	0.01476	0.00307	0	0.02081	0	0	0.02958	0
18.8758	0.00183	0.00461	0	0.01797	0	0	0.02333	0
20.2328	0.00186	0.00598	0	0.01464	0	0	0.01607	0
21.6873	0.00184	0.00715	0	0.01086	0	0	0.00792	0
23.2464	0.00176	0.00811	0	0.00991	0	0	0	0
24.9177	0.00164	0.00884	0	0.00961	0	0	0	0
26.709	0.00146	0.00935	0	0.0091	0	0	0	0
28.6292	0.00125	0.00966	0	0.00839	0	0	0	0
30.6874	0.00098353	0.00977	0	0.00751	0	0	0	0
32.8935	0.000683159	0.0097	0	0.00648	0	0	0	0
35.2583	0.000348628	0.00947	0	0.0053	0	0	0	0
37.7931	0	0.00909	0	0.00401	0	0	0	0
40.51	0	0.00859	0	0.00262	0	0	0	0
43.4224	0	0.00797	0	0.00115	0	0	0	0
46.544	0	0.00726	0	0	0	0	0	0
49.8902	0	0.00647	0	0	0	0	0	0
53.4768	0	0.00562	0	0	0	0	0	0
57.3214	0	0.00471	0	0	0	0	0	0
61.4423	0	0.00377	0	0	0	0	0	0
65.8594	0	0.0028	0	0	0	0	0	0
70.5941	0	0.00181	0	0	0	0	0	0
75.6693	0	0.000812887	0	0	0	0	0	0
81.1092	0	0	0	0	0	0	0	0
86.9403	0	0	0	0	0	0	0	0
93.1905	0	0	0	0	0	0	0	0
99.8901	0	0	0	0	0	0	0	0
107.071	0	0	0	0	0	0	0	0
114.769	0	0	0	0	0	0	0	0
123.02	0	0	0	0	0	0	0	0
131.864	0	0	0	0	0	0	0	0
141.344	0	0	0	0	0	0	0	0.000359433
151.505	0	0	0	0	0	0	0	0.00341
162.397	0	0.00154	0	0	0	0.000524282	0	0.00634
174.072	0	0.0033	0	0	0	0.00164	0	0.00916
186.586	0	0.00496	0	0	0	0.00271	0	0.01184
200	0	0.00651	0	0	0	0.00373	0	0.01441

## Sheet: Fig8c
r（μm）	F1	F2	F3	F4	F5	F6	F7	F8
0.0002	0	0	0	0	0	0	0	0
0.00021438	0	0	0	0	0	0	0	0
0.0002298	0	0	0	0	0	0	0	0
0.00024632	0	0	0	0	0	0	0	0
0.00026402	0	0	0	0	0	0	0	0
0.000283	0	0	0	0	0	0	0	0
0.00030334	0	0	0	0	0	0	0	0
0.00032516	0	0	0	0	0	0	0	0
0.00034852	0	0	0	0	0	0	0	0
0.00037358	0	0	0	0	0	0	0	0
0.00040044	0	0	0	0	0	0	0	0
0.00042922	0	0	0	0	0	0	0	0
0.00046008	0	0	0	0	0	0	0	0
0.00049316	0	0	0	0	0	0	0	0
0.00052862	0	0	0	0	0	0	0	0
0.00056662	0	0	0	0	0	0	0	0
0.00060736	0	0	0	0	0	0	0	0
0.00065102	0	0	0	0	0	0	0	0
0.00069782	0	0	0	0	0	0	0	0
0.00074798	0	0	0	0	0	0	0	0
0.00080176	0	0	0	0	0	0	0	0
0.0008594	0	0	0	0	0	0	0	0
0.00092118	0	0	0	0	0	0	0	0
0.0009874	0	0	0	0	0	0	0	0
0.00106	0	0	0	0	0	0	0	0
0.00113	0	0	0	0	0	0	0	0
0.00122	0	0	0	0	0	0	0	0
0.0013	0	0	0	0	0	0	0	0
0.0014	0	0	0	0	0	0	0	0
0.0015	0	0	0	0	0	0	0	0
0.00161	0	0	0	0	0	0	0	0
0.00172	0.00287	0	0	0.0055	0	0	0	0
0.00184	0.01165	0	0	0.01626	0	0	0	0
0.00198	0.02457	0	0	0.03186	0	0	0	0
0.00212	0.04223	0	0	0.05286	0	0	0	0
0.00227	0.06554	0	0.000858365	0.08022	0	0	0	0
0.00243	0.09595	0	0.02903	0.11551	0	0	0	0
0.00261	0.13306	0	0.06558	0.158	0	0	0	0
0.0028	0.17916	0	0.11185	0.21023	0	0	0	0
0.003	0.23255	0	0.16693	0.26994	0	0	0	0
0.00321	0.29447	0	0.23133	0.33839	0	0.01153	0	0
0.00345	0.36749	0	0.30691	0.41835	0	0.04373	0	0
0.00369	0.44709	0	0.38957	0.50446	0	0.08025	0	0
0.00396	0.53862	0	0.4834	0.60265	0	0.12144	0	0
0.00424	0.63508	0	0.58167	0.70501	0	0.16531	0	0
0.00455	0.73892	0	0.6859	0.81427	0	0.21166	0	0
0.00487	0.85487	0	0.79995	0.93562	0	0.26138	0	0.04536
0.00523	0.97175	0	0.91284	1.05686	0	0.31057	0	0.09394
0.0056	1.09339	0.10141	1.02758	1.18231	0	0.35979	0	0.1447
0.006	1.22628	0.24424	1.14978	1.31907	0	0.41082	0	0.19807
0.00644	1.35469	0.39596	1.26426	1.45029	0	0.45806	0	0.25112
0.0069	1.49336	0.55917	1.38444	1.59192	0	0.50622	0	0.30586
0.00739	1.62342	0.72647	1.49251	1.72391	0	0.54877	0.03451	0.35813
0.00793	1.75191	0.89869	1.59492	1.85388	0	0.58808	0.11087	0.40885
0.0085	1.88861	1.08051	1.70044	1.99222	0.03384	0.6275	0.19081	0.46014
0.00911	2.01035	1.25834	1.7882	2.11449	0.11076	0.65949	0.27185	0.50629
0.00976	2.1263	1.43577	1.86677	2.23041	0.18656	0.68745	0.35397	0.54935
0.01046	2.24802	1.62024	1.9465	2.35208	0.26183	0.71546	0.439	0.59242
0.01121	2.34881	1.79211	2.00456	2.45151	0.33313	0.73542	0.52164	0.62863
0.01202	2.45374	1.96898	2.06306	2.55491	0.40308	0.75578	0.60672	0.66484
0.01288	2.53427	2.12746	2.09847	2.6325	0.46683	0.76826	0.68713	0.69363
0.01381	2.60289	2.27599	2.12224	2.69734	0.52575	0.77741	0.76522	0.7187
0.0148	2.67344	2.42607	2.14628	2.76377	0.58264	0.78791	0.84499	0.74428
0.01587	2.71592	2.54985	2.14717	2.80079	0.63102	0.79149	0.91691	0.76249
0.01701	2.74436	2.65845	2.13724	2.823	0.67368	0.79295	0.98467	0.77765
0.01823	2.77329	2.76521	2.12849	2.8454	0.71437	0.79702	1.05341	0.79434
0.01954	2.77277	2.83954	2.09865	2.83731	0.74567	0.7956	1.11162	0.80448
0.02095	2.77242	2.91018	2.07111	2.82916	0.7755	0.79767	1.17043	0.81701
0.02245	2.74307	2.94577	2.02469	2.79123	0.79604	0.79525	1.21738	0.82376
0.02407	2.70006	2.961	1.97169	2.73926	0.81164	0.79302	1.25819	0.82947
0.0258	2.65774	2.97096	1.92308	2.68781	0.82698	0.79549	1.29941	0.83888
0.02765	2.58928	2.94508	1.85989	2.60969	0.83405	0.7948	1.3278	0.84377
0.02964	2.50981	2.89934	1.79356	2.52023	0.83761	0.79542	1.35002	0.84886
0.03177	2.43269	2.8489	1.73393	2.43277	0.84242	0.80159	1.3732	0.85881
0.03406	2.34599	2.77984	1.67268	2.33524	0.84475	0.80952	1.39089	0.86965
0.0365	2.26229	2.70704	1.61896	2.24007	0.84934	0.82344	1.41053	0.88608
0.03913	2.17071	2.61781	1.56512	2.13641	0.8525	0.83945	1.42574	0.90407
0.04194	2.07265	2.51406	1.51212	2.02566	0.8547	0.8576	1.43711	0.92382
0.04496	1.96957	2.39806	1.46081	1.9094	0.85644	0.87786	1.44533	0.94551
0.04819	1.86294	2.27231	1.41192	1.78926	0.85821	0.90012	1.4512	0.96922
0.05165	1.75424	2.13952	1.36604	1.66699	0.86045	0.92422	1.45552	0.99499
0.05537	1.64491	2.00251	1.32358	1.54437	0.86361	0.94995	1.45916	1.02281
0.05935	1.53631	1.86407	1.28476	1.42318	0.8681	0.97706	1.46294	1.05258
0.06361	1.42972	1.72694	1.24965	1.30515	0.87432	1.00527	1.46765	1.08416
0.06819	1.32627	1.59362	1.2181	1.19189	0.8826	1.0343	1.47402	1.11735
0.07309	1.22692	1.46637	1.18984	1.08482	0.89325	1.06388	1.48266	1.15191
0.07834	1.13248	1.34708	1.16443	0.9851	0.90654	1.09374	1.49406	1.18752
0.08397	1.04353	1.23726	1.1413	0.8936	0.92268	1.12364	1.50858	1.22387
0.09001	0.96044	1.13795	1.11983	0.81078	0.94182	1.15338	1.5264	1.26058
0.09648	0.88339	1.04979	1.09935	0.73676	0.96404	1.18279	1.54756	1.29728
0.10342	0.81233	0.97293	1.07918	0.67125	0.98936	1.21173	1.57193	1.33355
0.11085	0.74703	0.90715	1.05869	0.61356	1.01774	1.24009	1.59919	1.36901
0.11882	0.68708	0.85183	1.03732	0.56271	1.04904	1.26778	1.62891	1.40323
0.12737	0.63193	0.80607	1.01459	0.51743	1.08308	1.29473	1.66049	1.43584
0.13652	0.58093	0.7687	0.99016	0.47631	1.11959	1.32086	1.69321	1.46644
0.14634	0.53334	0.73838	0.96383	0.43781	1.15826	1.3461	1.72624	1.49469
0.15686	0.48838	0.71368	0.93549	0.40045	1.1987	1.37039	1.75871	1.52027
0.16813	0.44528	0.69316	0.90519	0.36283	1.24049	1.39362	1.78968	1.5429
0.18022	0.40327	0.67542	0.87308	0.32376	1.28317	1.41569	1.81817	1.56234
0.19318	0.36165	0.65917	0.8394	0.28228	1.32627	1.43648	1.84325	1.57841
0.20706	0.31978	0.64328	0.80446	0.25175	1.36928	1.45588	1.864	1.59098
0.22195	0.27709	0.62685	0.76864	0.26132	1.41169	1.47373	1.87958	1.6
0.23791	0.23313	0.6092	0.73232	0.26337	1.45301	1.4899	1.88921	1.60546
0.25501	0.21403	0.58987	0.69591	0.25809	1.49276	1.50426	1.89224	1.60742
0.27334	0.22607	0.56867	0.65981	0.24625	1.53048	1.51667	1.88815	1.606
0.29299	0.23461	0.5456	0.62441	0.22884	1.56574	1.52701	1.87657	1.60139
0.31406	0.23951	0.52084	0.59008	0.20675	1.59815	1.53518	1.85725	1.59382
0.33664	0.24079	0.49472	0.55713	0.18125	1.62739	1.54108	1.83013	1.58353
0.36084	0.23866	0.46765	0.52587	0.1537	1.65317	1.54462	1.79532	1.57083
0.38678	0.23333	0.44007	0.49655	0.12547	1.67527	1.54573	1.75305	1.55601
0.41458	0.22481	0.41243	0.46939	0.09793	1.69352	1.54433	1.70374	1.53936
0.44439	0.21335	0.38509	0.44454	0.07243	1.70783	1.54035	1.64793	1.52115
0.47634	0.19924	0.35838	0.42211	0.04965	1.71812	1.53371	1.58626	1.50163
0.51058	0.18282	0.33246	0.40217	0.03045	1.72441	1.52433	1.51949	1.48099
0.54729	0.16461	0.30744	0.38471	0.01575	1.7267	1.51212	1.44845	1.45938
0.58663	0.14462	0.28326	0.36966	0.00581	1.72506	1.49701	1.374	1.4369
0.62881	0.12301	0.2598	0.35689	0.000604425	1.71955	1.47892	1.29704	1.41356
0.67401	0.10002	0.23681	0.34618	0.000413297	1.71023	1.45781	1.21845	1.38935
0.72247	0.07584	0.214	0.33729	0.00481	1.6972	1.43364	1.13909	1.3642
0.77441	0.0508	0.21279	0.32987	0.01321	1.68051	1.40641	1.05977	1.33799
0.83008	0.02461	0.21572	0.32357	0.02538	1.66022	1.37616	0.98121	1.31059
0.88976	0	0.21748	0.31797	0.0403	1.6364	1.34296	0.90409	1.28183
0.95372	0.000496633	0.21759	0.31265	0.0574	1.6091	1.30696	0.82896	1.25157
1.02229	0.00216	0.21556	0.3072	0.07581	1.57838	1.2683	0.75629	1.21964
1.09578	0.00488	0.211	0.30123	0.09438	1.54429	1.2272	0.68644	1.18593
1.17456	0.00829	0.20357	0.29441	0.11239	1.5069	1.18389	0.61966	1.15032
1.259	0.01205	0.1929	0.28648	0.12855	1.4663	1.13865	0.5561	1.11277
1.34951	0.01584	0.17867	0.27725	0.14191	1.42259	1.09174	0.49582	1.07327
1.44653	0.01935	0.16068	0.26663	0.15152	1.37589	1.04345	0.43877	1.03189
1.55052	0.0223	0.13882	0.25463	0.1562	1.32635	0.99406	0.38483	0.98872
1.66199	0.02445	0.11305	0.24134	0.15509	1.27416	0.94386	0.33378	0.94396
1.78147	0.02561	0.08353	0.22694	0.1473	1.21951	0.89308	0.28533	0.89779
1.90954	0.02563	0.05033	0.21167	0.13181	1.16268	0.84198	0.23911	0.85049
2.04682	0.02444	0.04972	0.19581	0.10791	1.10395	0.79075	0.19471	0.80233
2.19397	0.0221	0.04807	0.17965	0.07505	1.04364	0.7396	0.15168	0.75357
2.3517	0.01857	0.04428	0.1635	0.0461	0.98211	0.68866	0.1095	0.7045
2.52077	0.01384	0.03858	0.14764	0.01478	0.91974	0.63808	0.06766	0.65533
2.70199	0.00794	0.03131	0.13229	0	0.85692	0.58795	0.05366	0.60626
2.89624	0.000941753	0.02289	0.11766	0	0.79404	0.53833	0.0676	0.55742
3.10445	0	0.01379	0.10386	0	0.73149	0.48926	0.07964	0.50889
3.32763	0	0.00448	0.09096	0	0.66962	0.44072	0.08929	0.46069
3.56686	0	0	0.07897	0	0.60876	0.39269	0.09614	0.41278
3.82329	0	0	0.07213	0	0.54918	0.34507	0.09989	0.36509
4.09815	0	0	0.07108	0	0.4911	0.29776	0.10033	0.31751
4.39277	0	0	0.07051	0	0.43468	0.25063	0.09736	0.26994
4.70857	0	0	0.07022	0	0.38004	0.2035	0.09099	0.22224
5.04708	0	0	0.07006	0	0.3272	0.15621	0.08132	0.17432
5.40992	0	0	0.06984	0	0.27618	0.10856	0.06856	0.12611
5.79885	0	0	0.06939	0	0.2269	0.06037	0.05299	0.07754
6.21573	0	0	0.06859	0	0.17929	0.0395	0.03493	0.04001
6.66259	0	0	0.06729	0	0.13322	0.04208	0.01477	0.04045
7.14157	0	0	0.06539	0	0.08856	0.04312	0	0.04008
7.65499	0	0	0.06283	0	0.04516	0.04243	0	0.0389
8.20532	0	0	0.05954	0	0.00287	0.03986	0	0.03695
8.79521	0	0.00372	0.0555	0	0.00563	0.03533	0	0.0343
9.42751	0	0.00922	0.05071	0	0.01258	0.02875	0	0.03102
10.1053	0	0.01423	0.04519	0	0.01948	0.02012	0	0.02721
10.8317	0	0.0183	0.03896	0	0.02606	0.00945	0	0.02297
11.6105	0	0.02108	0.03465	0	0.03211	0	0	0.01839
12.4451	0	0.02252	0.03539	0	0.03752	0	0	0.01359
13.3398	0	0.02269	0.03555	0	0.04219	0	0	0.00864
14.2989	0	0.02117	0.03515	0	0.04605	0	0	0.00365
15.3268	0	0.01793	0.03424	0	0.04908	0	0	0
16.4287	0	0.01299	0.03285	0	0.05126	0	0	0
17.6098	0	0.00881	0.03105	0	0.05262	0	0	0
18.8758	0	0.00789	0.02886	0	0.05316	0	0	0
20.2328	0	0.00632	0.02636	0	0.05294	0	0	0
21.6873	0	0.00413	0.02358	0	0.05204	0	0	0
23.2464	0	0.00138	0.02057	0	0.05072	0	0	0
24.9177	0	0	0.01738	0	0.04874	0	0	0
26.709	0	0	0.01404	0	0.04618	0	0	0
28.6292	0	0	0.0106	0	0.04311	0	0	0
30.6874	0	0	0.00745	0	0.0396	0	0	0
32.8935	0	0	0.00687	0	0.03573	0	0	0
35.2583	0	0	0.00626	0	0.03158	0	0	0
37.7931	0	0	0.00563	0	0.02722	0	0	0
40.51	0	0	0.00498	0	0.0228	0	0	0
43.4224	0	0	0.00432	0	0.01866	0	0	0
46.544	0	0	0.00366	0	0.0152	0	0	0
49.8902	0	0	0.003	0	0.01186	0	0	0
53.4768	0	0	0.00234	0	0.00856	0	0	0
57.3214	0	0	0.0017	0	0.00529	0	0	0
61.4423	0	0	0.00108	0	0.00204	0	0	0
65.8594	0	0	0.000491132	0	0	0	0	0
70.5941	0	0	0	0	0	0	0	0
75.6693	0	0	0	0	0	0	0	0
81.1092	0	0	0	0	0	0	0	0
86.9403	0	0	0	0	0	0	0	0
93.1905	0	0	0	0	0	0	0	0
99.8901	0	0	0.000126383	0	0	0	0	0
107.071	0	0	0.000363639	0	0	0	0	0
114.769	0	0	0.00060166	0	0	0	0	0
123.02	0	0	0.000834978	0	0	0	0	0
131.864	0	0	0.00106	0	0	0	0	0
141.344	0	0	0.00128	0	0	0	0	0
151.505	0	0	0.00149	0	0	0	0	0.000114582
162.397	0	0	0.0017	0	0	0	0	0.000964262
174.072	0	0	0.00189	0	0	0	0	0.00178
186.586	0	0	0.00207	0	0	0	0	0.00255
200	0	0	0.00225	0	0	0	0	0.0033

## Sheet: Fig8d
r（μm）	S1	S2	S3	S4	S5	S6	S7	S8
0.0002	0	0	0	0	0	0	9.42349e-07	0
0.00021438	0	0	0	0	0	0	2.38405e-06	0
0.0002298	0	0	0	0	0	0	5.66589e-06	0
0.00024632	0	0	0	0	0	0	1.27093e-05	0
0.00026402	0	0	0	0	0	0	2.69965e-05	0
0.000283	0	0	0	0	0	0	5.37152e-05	0
0.00030334	0	0	0	0	0	0	0.000102078	0
0.00032516	0	0	0	0	0	0	0.00018578	0
0.00034852	0	0	0	0	0	0	0.000320915	1.23958e-08
0.00037358	0	0	0	0	0	0	0.000534451	4.95833e-08
0.00040044	0	0	0	0	0	0	0.000851341	1.11562e-07
0.00042922	0	0	0	0	0	0	0.00138	2.72708e-07
0.00046008	0	0	0	0	0	0	0.00216	5.95e-07
0.00049316	0	0	0	0	0	0	0.00332	1.27677e-06
0.00052862	0	0	0	0	0	0	0.00491	2.55354e-06
0.00056662	0	0	0	0	0	0	0.00713	4.87156e-06
0.00060736	0	0	0	0	0	0	0.01001	8.98698e-06
0.00065102	0	0	0	0	0	0	0.01387	1.58543e-05
0.00069782	0	0	0	0	0	0	0.01865	2.73824e-05
0.00074798	0	0	0	0	0	0	0.02481	4.61497e-05
0.00080176	0	0	0	0	0	0	0.03215	7.7412e-05
0.0008594	0	0	0	0	0	0	0.04133	0.000128892
0.00092118	0	0	0	0	0	0	0.05191	0.000219518
0.0009874	0	0	0	0	0	0	0.06485	0.000387531
0.00106	0	0	0	0	0	0	0.07933	0.000688316
0.00113	0	0	0	0	0	0	0.09674	0.0012
0.00122	0	0	0	0	0	0	0.11577	0.00208
0.0013	0	0	0	0	0	0	0.13831	0.00352
0.0014	0	0	0	0	0	0	0.16248	0.00587
0.0015	0	0	0	0	0	0	0.1908	0.00948
0.00161	0	0	0	0	0	0	0.22062	0.01492
0.00172	0	0	0	0	0	0	0.25527	0.02286
0.00184	0	0	0	0	0	0	0.29121	0.03436
0.00198	0	0.0036	0	0	0	0	0.33268	0.04997
0.00212	0	0.02506	0	0	0	0	0.37511	0.0709
0.00227	0	0.05474	0	0	0	0	0.42381	0.09892
0.00243	0	0.09455	0	0	0	0	0.47299	0.13398
0.00261	0	0.14457	0	0	0	0	0.52922	0.17764
0.0028	0	0.2076	0	0	0	0	0.58532	0.23084
0.003	0	0.28195	0	0	0	0	0.64923	0.29632
0.00321	0	0.36913	0.02761	0	0	0	0.71225	0.37117
0.00345	0.04115	0.47254	0.07102	0	0.05323	0	0.78382	0.45725
0.00369	0.12931	0.58645	0.12205	0	0.16726	0	0.85358	0.55817
0.00396	0.23437	0.71781	0.18209	0	0.30316	0	0.93255	0.66708
0.00424	0.35386	0.85735	0.24906	0	0.45772	0	1.00857	0.78639
0.00455	0.48822	1.00813	0.32356	0	0.63151	0	1.09439	0.91516
0.00487	0.64086	1.17656	0.40789	0	0.82895	0	1.17589	1.05874
0.00523	0.80355	1.34719	0.49696	0.12041	1.03939	0.11287	1.26762	1.20337
0.0056	0.9782	1.52499	0.59244	0.30031	1.2653	0.28152	1.35342	1.3531
0.006	1.17056	1.71885	0.69812	0.49926	1.51412	0.46802	1.44969	1.50601
0.00644	1.3654	1.90644	0.80536	0.71069	1.76614	0.66621	1.53817	1.66989
0.0069	1.5765	2.10809	0.92291	0.94034	2.0392	0.88149	1.63712	1.82359
0.00739	1.78354	2.29673	1.03945	1.17598	2.30701	1.10239	1.72619	1.97391
0.00793	1.99253	2.4817	1.15924	1.41965	2.57734	1.33081	1.82548	2.13081
0.0085	2.21398	2.67622	1.28909	1.67868	2.86378	1.57363	1.9126	2.26818
0.00911	2.41997	2.84676	1.41355	1.93178	3.13023	1.81089	2.00943	2.39538
0.00976	2.61966	3.0055	1.53866	2.18449	3.38853	2.04778	2.09166	2.51036
0.01046	2.82636	3.16796	1.67306	2.44774	3.6559	2.29456	2.18285	2.62573
0.01121	3.00552	3.29559	1.79707	2.69131	3.88764	2.52289	2.25697	2.71114
0.01202	3.18756	3.42282	1.92953	2.9412	4.12311	2.75714	2.33908	2.77925
0.01288	3.33433	3.50895	2.04803	3.16177	4.31296	2.9639	2.40171	2.82897
0.01381	3.46049	3.57093	2.16174	3.36501	4.47614	3.15443	2.47123	2.87476
0.0148	3.58335	3.62703	2.28204	3.56709	4.63506	3.34386	2.51908	2.88548
0.01587	3.66167	3.636	2.38307	3.72616	4.73637	3.49297	2.57264	2.87634
0.01701	3.71306	3.61699	2.47575	3.85791	4.80284	3.61648	2.60269	2.86242
0.01823	3.7563	3.58887	2.57268	3.98076	4.85877	3.73164	2.6373	2.8143
0.01954	3.75011	3.51283	2.64549	4.04979	4.85077	3.79635	2.64707	2.74808
0.02095	3.73395	3.42726	2.72091	4.10551	4.82986	3.84858	2.66037	2.66509
0.02245	3.66813	3.29639	2.76945	4.10293	4.74473	3.84617	2.64811	2.57981
0.02407	3.5734	3.14066	2.80441	4.06277	4.62219	3.80852	2.63859	2.47995
0.0258	3.46875	2.97743	2.8396	4.0053	4.48683	3.75465	2.60353	2.37926
0.02765	3.31939	2.77746	2.84523	3.88907	4.29363	3.64569	2.57069	2.26677
0.02964	3.14613	2.55995	2.83549	3.73642	4.06952	3.50259	2.51312	2.14461
0.03177	2.96643	2.33971	2.8243	3.5671	3.83708	3.34387	2.45759	2.01504
0.03406	2.7662	2.10581	2.79699	3.36354	3.57808	3.15305	2.37891	1.88037
0.0365	2.56128	1.87095	2.76735	3.14431	3.31302	2.94754	2.30245	1.74297
0.03913	2.34002	1.62684	2.72129	2.89473	3.02682	2.71358	2.20512	1.60513
0.04194	2.10589	1.37703	2.65911	2.6187	2.72397	2.45482	2.1105	1.46908
0.04496	1.86253	1.12513	2.5814	2.32069	2.40918	2.17546	2.01786	1.33686
0.04819	1.61371	0.87473	2.48905	2.00568	2.08733	1.88016	1.91702	1.21036
0.05165	1.36318	0.62931	2.38324	1.67901	1.76327	1.57394	1.80889	1.09121
0.05537	1.11461	0.39216	2.26543	1.34624	1.44175	1.26199	1.69446	0.98078
0.05935	0.87145	0.16632	2.13734	1.01299	1.12722	0.9496	1.57476	0.88018
0.06361	0.63691	0	2.00092	0.68478	0.82384	0.64193	1.45083	0.79018
0.06819	0.41381	0	1.85831	0.36686	0.53526	0.3439	1.32372	0.71128
0.07309	0.20458	0	1.71176	0.06409	0.26462	0.06008	1.19445	0.64366
0.07834	0.01118	0	1.56361	0	0.01446	0	1.06399	0.5872
0.08397	0	0	1.41618	0	0	0	0.93325	0.54149
0.09001	0	0	1.27174	0	0	0	0.80309	0.50588
0.09648	0	0	1.13239	0	0	0	0.67425	0.47947
0.10342	0	0	1.00003	0	0	0	0.54739	0.46116
0.11085	0	0	0.87627	0	0	0	0.42309	0.44968
0.11882	0.000510065	0.000307682	0.76244	0	0.000659769	0	0.3018	0.44364
0.12737	0.00518	0.00294	0.65948	0	0.0067	0	0.18387	0.44158
0.13652	0.01441	0.00883	0.56799	0	0.01864	0	0.06958	0.44202
0.14634	0.02794	0.01616	0.48822	0	0.03614	0	0	0.44351
0.15686	0.04603	0.02479	0.42005	0	0.05954	0	0	0.44468
0.16813	0.06939	0.03553	0.36306	0.00101	0.08976	0.000946793	3.04068e-06	0.44432
0.18022	0.09586	0.05528	0.31657	0.00723	0.12399	0.00678	0.00182	0.44137
0.19318	0.1244	0.07955	0.27964	0.01837	0.16091	0.01722	0.00665	0.43502
0.20706	0.15129	0.10345	0.25119	0.03724	0.19569	0.03491	0.0137	0.42469
0.22195	0.17463	0.12517	0.22998	0.05938	0.22588	0.05566	0.02227	0.41006
0.23791	0.19394	0.14563	0.21474	0.08398	0.25086	0.07872	0.03204	0.39109
0.25501	0.20846	0.16395	0.20412	0.11089	0.26964	0.10395	0.04227	0.36796
0.27334	0.21689	0.17913	0.1968	0.13508	0.28055	0.12663	0.0526	0.34108
0.29299	0.21931	0.19286	0.19152	0.15925	0.28368	0.14928	0.06272	0.31106
0.31406	0.21606	0.20283	0.21144	0.18194	0.27947	0.17055	0.0723	0.2857
0.33664	0.20867	0.20953	0.24087	0.20305	0.26991	0.19034	0.08105	0.26246
0.36084	0.19697	0.21255	0.26545	0.21788	0.25478	0.20424	0.08874	0.23631
0.38678	0.18135	0.21133	0.28454	0.22916	0.23458	0.21482	0.09517	0.20855
0.41458	0.16263	0.20756	0.29789	0.23371	0.21036	0.21908	0.10023	0.18039
0.44439	0.14235	0.20092	0.30561	0.23248	0.18413	0.21793	0.10395	0.15306
0.47634	0.12038	0.19266	0.30753	0.22548	0.15571	0.21137	0.10606	0.1278
0.51058	0.09753	0.18315	0.30375	0.21295	0.12616	0.19962	0.10641	0.10559
0.54729	0.07484	0.17286	0.29472	0.1976	0.09681	0.18523	0.10496	0.08712
0.58663	0.05378	0.1625	0.28068	0.17959	0.06956	0.16835	0.10173	0.07287
0.62881	0.03418	0.15275	0.26193	0.16143	0.04421	0.15133	0.09677	0.06294
0.67401	0.01734	0.144	0.2393	0.1436	0.02243	0.13461	0.09015	0.05717
0.72247	0.00378	0.13658	0.21392	0.12738	0.00489	0.11941	0.082	0.05532
0.77441	0	0.12993	0.18679	0.1135	0	0.1064	0.07243	0.05697
0.83008	0	0.12445	0.15914	0.1023	0	0.0959	0.06166	0.06154
0.88976	0	0.1206	0.13164	0.09346	0	0.08761	0.04979	0.06848
0.95372	0	0.11757	0.10548	0.08632	0	0.08092	0.03685	0.07699
1.02229	0	0.11523	0.08127	0.08137	0	0.07628	0.02299	0.08644
1.09578	0.00246	0.11576	0.05973	0.0788	0.00318	0.07387	0.00838	0.096
1.17456	0.01239	0.115	0.04139	0.0784	0.01603	0.07349	0	0.10498
1.259	0.02409	0.1134	0.02645	0.07966	0.03116	0.07467	0	0.11272
1.34951	0.03709	0.11132	0.01529	0.08208	0.04798	0.07694	0	0.11864
1.44653	0.05066	0.10906	0.00771	0.08532	0.06553	0.07998	0	0.12241
1.55052	0.06406	0.10686	0.00386	0.08898	0.08286	0.08341	0	0.12381
1.66199	0.07661	0.10481	0.00328	0.09275	0.0991	0.08695	0	0.12284
1.78147	0.08765	0.10293	0.00588	0.09642	0.11338	0.09039	0	0.11969
1.90954	0.09667	0.10108	0.01112	0.09971	0.12504	0.09347	0	0.1149
2.04682	0.10319	0.09905	0.01869	0.10243	0.13348	0.09602	0	0.10906
2.19397	0.10694	0.09649	0.02807	0.10437	0.13833	0.09784	0	0.10253
2.3517	0.10776	0.09298	0.03875	0.10534	0.13939	0.09875	0	0.09549
2.52077	0.10574	0.08803	0.05032	0.10515	0.13677	0.09857	0	0.0888
2.70199	0.10102	0.08111	0.06217	0.10374	0.13067	0.09725	0	0.0821
2.89624	0.09396	0.08973	0.07399	0.10124	0.12154	0.0949	0	0.07549
3.10445	0.08504	0.09872	0.08526	0.09727	0.11	0.09118	0	0.06936
3.32763	0.07483	0.10455	0.09592	0.09159	0.09679	0.08586	0	0.06405
3.56686	0.06407	0.10677	0.10576	0.08405	0.08287	0.07879	0	0.0598
3.82329	0.0538	0.10509	0.1142	0.0823	0.06959	0.07715	0	0.05678
4.09815	0.04431	0.0992	0.12084	0.08172	0.05731	0.07661	0	0.05507
4.39277	0.03574	0.0892	0.12524	0.0797	0.04623	0.07471	0	0.05466
4.70857	0.02825	0.07526	0.12715	0.07647	0.03654	0.07168	0	0.05549
5.04708	0.022	0.05772	0.12631	0.07205	0.02846	0.06754	0	0.05745
5.40992	0.01706	0.037	0.12263	0.06689	0.02207	0.0627	0	0.06036
5.79885	0.01339	0.01343	0.11599	0.0611	0.01732	0.05728	0	0.06405
6.21573	0.01092	0	0.10637	0.05485	0.01413	0.05142	0	0.06831
6.66259	0.00948	0	0.09385	0.04824	0.01226	0.04522	0	0.07294
7.14157	0.00882	0	0.07851	0.04151	0.01141	0.03891	0	0.07774
7.65499	0.00964	0	0.06655	0.03472	0.01247	0.03255	0	0.08253
8.20532	0.01454	0	0.05627	0.02809	0.01881	0.02633	0	0.08714
8.79521	0.02051	0	0.04462	0.02253	0.02653	0.02112	0	0.09145
9.42751	0.02659	0	0.03152	0.0179	0.03439	0.01678	0	0.09532
10.1053	0.03242	0	0.01705	0.01366	0.04194	0.01281	0	0.09868
10.8317	0.03759	0	0.00131	0.00968	0.04862	0.00907	0	0.10145
11.6105	0.04177	0	0	0.00584	0.05403	0.00547	0	0.10361
12.4451	0.0447	0	0	0.00204	0.05782	0.00191	0	0.10513
13.3398	0.04618	0	0	0	0.05973	0	0	0.106
14.2989	0.04609	0	0	0	0.05962	0	5.25697e-06	0.10624
15.3268	0.04438	0	0	8.93334e-06	0.05741	8.37429e-06	5.84755e-05	0.10588
16.4287	0.04104	0	0	0.000407631	0.05309	0.000382121	0.000198057	0.10495
17.6098	0.03609	0	0	0.00119	0.04668	0.00112	0.000346001	0.10349
18.8758	0.02959	0	0	0.00213	0.03827	0.002	0.000490589	0.10155
20.2328	0.02163	0	0	0.0031	0.02798	0.00291	0.000624657	0.09918
21.6873	0.01837	0	0	0.00403	0.02376	0.00378	0.000738134	0.09644
23.2464	0.017	0	0	0.00488	0.02199	0.00457	0.00082771	0.09337
24.9177	0.01498	0	0	0.00563	0.01938	0.00528	0.000892267	0.09003
26.709	0.01238	0	1.10419e-08	0.00626	0.01601	0.00587	0.000931952	0.08647
28.6292	0.00924	0	1.13732e-06	0.00677	0.01195	0.00635	0.000947749	0.08273
30.6874	0.00562	0	3.63278e-06	0.00714	0.00727	0.00669	0.000941175	0.07885
32.8935	0.00157	0	6.91223e-06	0.00738	0.00203	0.00692	0.000917506	0.07487
35.2583	0	0	1.05892e-05	0.0075	0	0.00703	0.000874568	0.07084
37.7931	0	0	1.43655e-05	0.00749	0	0.00702	0.000812997	0.06678
40.51	0	0	1.80645e-05	0.00737	0	0.00691	0.000735364	0.06272
43.4224	0	0	2.15759e-05	0.00715	0	0.0067	0.000644123	0.05869
46.544	0	0	2.48332e-05	0.00683	0	0.0064	0.000541577	0.05471
49.8902	0	0	2.78256e-05	0.00644	0	0.00604	0.000429863	0.05079
53.4768	0	0	3.0575e-05	0.00597	0	0.0056	0.00031095	0.04696
57.3214	0	0	3.31367e-05	0.00545	0	0.00511	0.000186626	0.04322
61.4423	0	0	3.5577e-05	0.00487	0	0.00457	5.85082e-05	0.03959
65.8594	0	0	3.80283e-05	0.00427	0	0.004	0	0.03607
70.5941	0	0	4.06121e-05	0.00363	0	0.0034	0	0.03267
75.6693	0	0	4.35382e-05	0.00299	0	0.0028	0	0.0294
81.1092	0	0	4.70716e-05	0.00233	0	0.00218	0	0.02626
86.9403	0	0	5.15767e-05	0.00171	0	0.0016	0	0.02325
93.1905	0	0	5.76387e-05	0.00112	0	0.00105	0	0.02037
99.8901	0	0	6.61189e-05	0.000601861	0	0.000564196	0	0.01762
107.071	0	0	7.84196e-05	0.000658615	0	0.000617398	0	0.01499
114.769	0	0	9.69479e-05	0.00153	0	0.00143	0	0.0125
123.02	0	0	0.000125999	0.00241	0	0.00226	0	0.01012
131.864	0	0	0.000173954	0.00324	0	0.00304	0	0.00787
141.344	0	0	0.000258237	0.00403	0	0.00378	0	0.00653
151.505	0	0	0.000416291	0.00476	0	0.00446	0	0.00652
162.397	0	0	0.00171	0.00545	0	0.00511	0	0.00651
174.072	0	0	0.00382	0.00608	0	0.0057	0	0.00649
186.586	0	0.000278092	0.00586	0.00667	0	0.00625	0	0.00647
200	0	0.007	0.00781	0.00722	0	0.00677	0	0.00645
					--	--	--	--
					--	--	--	--
					--	--	--	--
					--	--	--	--
					--	--	--	--
					--	--	--	--
					--	--	--	--
					--	--	--	--
					--	--	--	--
					--	--	--	--
					--	--	--	--
					--	--	--	--
					--	--	--	--
					--	--	--	--
					--	--	--	--
					--	--	--	--
					--	--	--	--
					--	--	--	--
					--	--	--	--
					--	--	--	--
					--	--	--	--
					--	--	--	--
					--	--	--	--
					--	--	--	--
					--	--	--	--
					--	--	--	--
					--	--	--	--
					--	--	--	--
					--	--	--	--
					--	--	--	--
					--	--	--	--
					--	--	--	--
					--	--	--	--
					--	--	--	--
