# Supplementary material for: Effect of weathered on the pore characteristics of different rocks in coal-bearing strata
Source: PLoS One. 2025 Mar 28;20(3):e0320446. doi: 10.1371/journal.pone.0320446 (PMC11952217; doi:10.1371/journal.pone.0320446)
Supplement: S1 Data — (ZIP) [file pone.0320446.s001.zip › S1 data/Supporting data in Fig 9.xlsx]

## Sheet: Fig9a
	Micropores	Fine pores	Mesopores	Macopores
C1	0.2	22.71	37.94	39.15
C2	4.71	36.57	29.01	29.71
C3	2.65	33.12	30.64	33.59
C4	3.56	34.25	34.42	27.77
C5	1.08	25.07	23.52	50.33
C6	0.39	17.87	34.79	46.95
C7	2.35	21.24	15.71	60.7
C8	0.43	15.71	26.94	56.92

## Sheet: Fig9b
	Micropores	Fine pores	Mesopores	Macopores
M1	1.95	39.06	39.24	19.75
M2	7.36	49.23	39.23	4.18
M3	10.7	49.33	32.93	7.04
M4	10.76	46.3	30.81	12.13
M5	3.77	32.86	51.64	11.73
M6	1.67	26.44	50.25	21.64
M7	0.7	23.98	48.24	27.08
M8	0.96	40.36	52.32	6.36

## Sheet: Fig9c
	Micropores	Fine pores	Mesopores	Macopores
F1	20.2	69.89	9.65	0.26
F2	6.7	74.35	16.94	2.01
F3	18.03	55.67	20.96	5.34
F4	21.77	69.44	7.23	1.56
F5	0.33	25.15	48.85	25.67
F6	6.05	28.9	47.38	17.67
F7	0.96	40.36	52.32	6.36
F8	3.32	29.93	48.91	17.84

## Sheet: Fig9d
	Micropores	Fine pores	Mesopores	Macopores
S1	18.81	76.02	3.05	2.12
S2	27.91	65.63	4.01	2.45
S3	11.33	75.37	11.11	2.19
S4	10.96	82.76	3.55	2.73
S5	18.81	76.02	3.05	2.12
S6	26.43	70.84	1.86	0.87
S7	20.22	69.47	5.02	5.29
S8	26.43	70.84	1.86	0.87
